# Supplementary material for: The S Protein of Group B Streptococcus Is a Critical Virulence Determinant That Impacts the Cell Surface Virulome
Source: Front Microbiol. 2021 Oct 14;12:729308. doi: 10.3389/fmicb.2021.729308 (PMC8551713; doi:10.3389/fmicb.2021.729308)
Supplement: Supplementary file 6 [file Data_Sheet_1.xlsx]

## Sheet: Proteome_Sequest
Master Protein Accessions	Description	WT_R1	WT_R2	WT_R3	Dess_R1	Dess_R2	Dess_R3	Complement_R1	Complement_R2	Complement_R3
Q8E208	PTS system, IIABC components OS=Streptococcus agalactiae serotype V (strain ATCC BAA-611 / 2603 V/R) OX=208435 GN=SAG0192 PE=4 SV=1	66.9951	101.394	63.4451	478.886	417.533	437.31	383.663	384.081	367.967
Q8E1U7	Acetyltransferase, GNAT family OS=Streptococcus agalactiae serotype V (strain ATCC BAA-611 / 2603 V/R) OX=208435 GN=SAG0254 PE=4 SV=1	262.775	239.639	83.3639	426.11	528.624	423.199	272.205	288.97	193.349
Q8E207	Alpha amylase family protein OS=Streptococcus agalactiae serotype V (strain ATCC BAA-611 / 2603 V/R) OX=208435 GN=SAG0193 PE=3 SV=1	91.3468	143.781	96.4843	432.915	401.992	402.841	444.301	385.904	518.823
Q8E0R0	CylZ protein OS=Streptococcus agalactiae serotype V (strain ATCC BAA-611 / 2603 V/R) OX=208435 GN=SAG0666 PE=3 SV=1	135.75	167.091	123.17	406.099	393.216	470.784	376.172	373.909	511.998
Q8E1K3	3-hydroxyacyl-[acyl-carrier-protein] dehydratase FabZ OS=Streptococcus agalactiae serotype V (strain ATCC BAA-611 / 2603 V/R) OX=208435 GN=fabZ PE=3 SV=1	154.032	196.639	141.012	406.078	467.603	513.753	280.742	272.804	354.573
Q8E0W2	Uncharacterized protein OS=Streptococcus agalactiae serotype V (strain ATCC BAA-611 / 2603 V/R) OX=208435 GN=SAG0605 PE=4 SV=1	350.045	236.933	144.224	554.92	641.732	83.513	167.659	251.028	280.736
Q8E1S3	ABC transporter, ATP-binding protein OS=Streptococcus agalactiae serotype V (strain ATCC BAA-611 / 2603 V/R) OX=208435 GN=SAG0280 PE=4 SV=1	189	167.542	147.394	322.528	270.964	287.925	736.515	708.483	694.231
Q8DYC2	Methylated-DNA--[protein]-cysteine S-methyltransferase OS=Streptococcus agalactiae serotype V (strain ATCC BAA-611 / 2603 V/R) OX=208435 GN=ogt PE=4 SV=1	382.705	485.875	151.231	291.766	292.013	427.874	603.244	372.843	603.108
Q8DYJ4	Membrane protein, putative OS=Streptococcus agalactiae serotype V (strain ATCC BAA-611 / 2603 V/R) OX=208435 GN=SAG1486 PE=4 SV=1	247.593	204.481	158.74	449.684	353.898	502.909	295.288	397.279	343.163
Q8E193	Endonuclease III OS=Streptococcus agalactiae serotype V (strain ATCC BAA-611 / 2603 V/R) OX=208435 GN=nth PE=3 SV=1	244.692	244.619	174.192	427.956	450.116	517.078	250.976	223.774	304.997
Q8DYN9	Glycerol-3-phosphate transporter, putative OS=Streptococcus agalactiae serotype V (strain ATCC BAA-611 / 2603 V/R) OX=208435 GN=SAG1436 PE=4 SV=1	273.269	265.479	177.349	389.068	360.352	452.492	385.522	356.13	522.624
Q8DYD4	Uncharacterized protein OS=Streptococcus agalactiae serotype V (strain ATCC BAA-611 / 2603 V/R) OX=208435 GN=SAG1553 PE=4 SV=1	139.675	183.846	179.494	66.9217	63.4773	72.9086	1340.79	891.739	1857.8
Q8E028	HD domain protein OS=Streptococcus agalactiae serotype V (strain ATCC BAA-611 / 2603 V/R) OX=208435 GN=SAG0908 PE=4 SV=1	325.21	81.8879	179.915	449.584	435.512	587.535	200.247	184.666	299.711
Q8E0N2	Beta-galactosidase OS=Streptococcus agalactiae serotype V (strain ATCC BAA-611 / 2603 V/R) OX=208435 GN=SAG0698 PE=1 SV=1	290.227	347.997	180.223	490.184	385.179	415.197	223.778	274.67	410.981
Q8DYX3	Aminoacyltransferase FemA OS=Streptococcus agalactiae serotype V (strain ATCC BAA-611 / 2603 V/R) OX=208435 GN=SAG1349 PE=3 SV=1	208.515	222.411	182.623	382.593	454.45	478.908	329.458	325.208	341.09
Q8DXX0	Uncharacterized protein OS=Streptococcus agalactiae serotype V (strain ATCC BAA-611 / 2603 V/R) OX=208435 GN=SAG1725 PE=4 SV=1	202.415	223.176	187.488	349.14	310.195	514.249	476.646	428.902	547.009
Q8E0D3	Pseudouridine synthase OS=Streptococcus agalactiae serotype V (strain ATCC BAA-611 / 2603 V/R) OX=208435 GN=SAG0801 PE=3 SV=1	353.961	320.34	189.764	378.882	424.453	420.213	352.198	324.976	378.708
Q8DX00	PNPLA domain-containing protein OS=Streptococcus agalactiae serotype V (strain ATCC BAA-611 / 2603 V/R) OX=208435 GN=SAG2059 PE=4 SV=1	205.066	234.891	191.644	481.755	411.316	483.411	260.713	286.452	259.251
Q8DZR4	Uncharacterized protein OS=Streptococcus agalactiae serotype V (strain ATCC BAA-611 / 2603 V/R) OX=208435 GN=SAG1035 PE=3 SV=1	233.325	233.491	192.211	464.309	424.865	524.919	267.16	207.552	250.456
Q8DZD7	Polysaccharide biosynthesis protein CpsM(V) OS=Streptococcus agalactiae serotype V (strain ATCC BAA-611 / 2603 V/R) OX=208435 GN=cpsM PE=4 SV=1	250.678	262.462	194.406	395.422	333.106	393.756	470.774	494.624	438.945
Q8DZ04	Uncharacterized protein OS=Streptococcus agalactiae serotype V (strain ATCC BAA-611 / 2603 V/R) OX=208435 GN=SAG1318 PE=4 SV=1	201.917	204.476	194.619	406.003	437.246	507.57	363.381	243.021	328.801
Q8DYP6	Large-conductance mechanosensitive channel OS=Streptococcus agalactiae serotype V (strain ATCC BAA-611 / 2603 V/R) OX=208435 GN=mscL PE=3 SV=1	195.613	159.702	196.282	401.916	400.44	588.816	321.067	272.296	327.58
Q8E219	Hydrolase, haloacid dehalogenase-like family OS=Streptococcus agalactiae serotype V (strain ATCC BAA-611 / 2603 V/R) OX=208435 GN=SAG0181 PE=4 SV=1	252.495	167.048	198.455	418.066	490.159	380.2	307.891	353.461	328.092
Q8E249	Oligopeptide ABC transporter, permease protein OS=Streptococcus agalactiae serotype V (strain ATCC BAA-611 / 2603 V/R) OX=208435 GN=SAG0149 PE=3 SV=1	211.878	140.643	198.776	405.386	366.905	551.209	342.411	340.397	409.185
P66307	50S ribosomal protein L36 OS=Streptococcus agalactiae serotype V (strain ATCC BAA-611 / 2603 V/R) OX=208435 GN=rpmJ PE=3 SV=1	221.582	195.545	199.612	475.469	358.336	405.078	434.521	322.471	402.328
Q8DZJ8	6-phospho-beta-glucosidase OS=Streptococcus agalactiae serotype V (strain ATCC BAA-611 / 2603 V/R) OX=208435 GN=ascB PE=3 SV=1	295.178	246.094	200.481	454.958	437.834	456.213	320.807	213.21	266.894
Q8E1R9	Gamma-glutamyl phosphate reductase OS=Streptococcus agalactiae serotype V (strain ATCC BAA-611 / 2603 V/R) OX=208435 GN=proA PE=3 SV=1	256.677	200.534	202.06	415.975	377.206	544.088	294.795	283.233	409.882
Q8E0G0	1 domain-containing protein OS=Streptococcus agalactiae serotype V (strain ATCC BAA-611 / 2603 V/R) OX=208435 GN=SAG0773 PE=4 SV=1	123.235	189.324	202.401	350.215	415.82	432.484	349.841	492.73	535.466
Q8DZJ9	Membrane protein, putative OS=Streptococcus agalactiae serotype V (strain ATCC BAA-611 / 2603 V/R) OX=208435 GN=SAG1102 PE=3 SV=1	197.614	156.614	203.513	414.817	402.428	506.72	380.959	298.825	360.24
Q8E0U9	Rod shape-determining protein RodA, putative OS=Streptococcus agalactiae serotype V (strain ATCC BAA-611 / 2603 V/R) OX=208435 GN=rodA PE=4 SV=1	301.475	209.932	204	413.2	293.77	453.098	466.212	367.811	555.359
Q8E1P5	ABC transporter, ATP-binding protein OS=Streptococcus agalactiae serotype V (strain ATCC BAA-611 / 2603 V/R) OX=208435 GN=SAG0308 PE=4 SV=1	187.253	246.042	204.721	526.047	377.909	432.12	297.741	297.063	280.093
P67167	Glycerol-3-phosphate acyltransferase OS=Streptococcus agalactiae serotype V (strain ATCC BAA-611 / 2603 V/R) OX=208435 GN=plsY PE=3 SV=1	170.884	126.948	205.518	447.226	370.422	474.127	343.114	387.408	413.021
Q8DYT5	Uncharacterized protein OS=Streptococcus agalactiae serotype V (strain ATCC BAA-611 / 2603 V/R) OX=208435 GN=SAG1388 PE=4 SV=1	241.446	306.535	206.723	463.762	406.368	482.318	256.871	314.925	207.371
Q8E075	ATP synthase subunit delta OS=Streptococcus agalactiae serotype V (strain ATCC BAA-611 / 2603 V/R) OX=208435 GN=atpH PE=3 SV=1	209.392	210.331	207.291	448.894	418.588	449.985	329.945	332.54	284.699
Q8DZD8	Glycosyl transferase CpsN(V) OS=Streptococcus agalactiae serotype V (strain ATCC BAA-611 / 2603 V/R) OX=208435 GN=cpsN PE=4 SV=1	171.384	206.57	207.635	399.095	325.103	467.544	417.665	481.128	460.86
Q8DYL4	Glutamine ABC transporter, glutamine-binding protein/permease protein OS=Streptococcus agalactiae serotype V (strain ATCC BAA-611 / 2603 V/R) OX=208435 GN=glnP PE=3 SV=1	340.772	266.348	208.938	475.368	361.405	447.501	350.495	257.21	329.255
Q8DXU8	Cyclopropane-fatty-acyl-phospholipid synthase OS=Streptococcus agalactiae serotype V (strain ATCC BAA-611 / 2603 V/R) OX=208435 GN=cfa PE=3 SV=1	200.84	248.343	211.148	395.283	475.933	483.918	305.609	267.292	283.845
Q8DXR2	Uncharacterized protein OS=Streptococcus agalactiae serotype V (strain ATCC BAA-611 / 2603 V/R) OX=208435 GN=SAG1785 PE=4 SV=1	234.805	242.619	212.741	399.74	386.157	415.503	411.041	382.518	437.026
Q8DZ02	DAGKc domain-containing protein OS=Streptococcus agalactiae serotype V (strain ATCC BAA-611 / 2603 V/R) OX=208435 GN=SAG1320 PE=3 SV=1	205.514	247.104	213.368	442.124	444.916	554.538	229.587	226.215	202.558
Q8DWP5	DUF2179 domain-containing protein OS=Streptococcus agalactiae serotype V (strain ATCC BAA-611 / 2603 V/R) OX=208435 GN=SAG2170 PE=4 SV=1	332.868	224.182	214.68	532.399	369.774	394.114	253.317	345.902	272.662
Q8DZP0	Bacterial luciferase family protein OS=Streptococcus agalactiae serotype V (strain ATCC BAA-611 / 2603 V/R) OX=208435 GN=SAG1060 PE=4 SV=1	319.43	297.059	214.775	470.783	409.406	451.824	272.985	237.254	281.911
Q8E074	ATP synthase subunit alpha OS=Streptococcus agalactiae serotype V (strain ATCC BAA-611 / 2603 V/R) OX=208435 GN=atpA PE=3 SV=1	204.802	241.003	214.966	421.279	406.302	460.527	342.038	342.003	345.327
Q8DYD7	Glycosyl transferase, group 2 family protein OS=Streptococcus agalactiae serotype V (strain ATCC BAA-611 / 2603 V/R) OX=208435 GN=SAG1548 PE=4 SV=1	311.256	292.988	215.532	417.539	427.184	491.354	239.652	285.095	296.92
Q8E0B1	Glyceraldehyde-3-phosphate dehydrogenase, NADP-dependent OS=Streptococcus agalactiae serotype V (strain ATCC BAA-611 / 2603 V/R) OX=208435 GN=gapN PE=3 SV=1	242.196	223.884	216.466	385.438	428.261	486.337	316.487	306.627	402.153
Q8DY62	Potassium uptake protein, Trk family, putative OS=Streptococcus agalactiae serotype V (strain ATCC BAA-611 / 2603 V/R) OX=208435 GN=SAG1631 PE=4 SV=1	236.058	258.003	217.657	432.753	420.053	424.512	318.741	318.329	371.77
Q8DZA0	Oxidoreductase, short chain dehydrogenase/reductase family OS=Streptococcus agalactiae serotype V (strain ATCC BAA-611 / 2603 V/R) OX=208435 GN=SAG1209 PE=3 SV=1	133.419	190.639	218.798	407.476	448.612	650.317	200.311	213.684	231.142
Q8E072	ATP synthase subunit beta OS=Streptococcus agalactiae serotype V (strain ATCC BAA-611 / 2603 V/R) OX=208435 GN=atpD PE=3 SV=1	207.562	254.988	219.67	432.027	377.829	455.833	366.53	373.612	323.946
Q8E025	Cation-transporting ATPase, E1-E2 family OS=Streptococcus agalactiae serotype V (strain ATCC BAA-611 / 2603 V/R) OX=208435 GN=SAG0911 PE=4 SV=1	326.033	248.726	220.862	399.202	484.027	423.057	304.561	252.735	314.26
P65604	Ornithine carbamoyltransferase 1, catabolic OS=Streptococcus agalactiae serotype V (strain ATCC BAA-611 / 2603 V/R) OX=208435 GN=arcB1 PE=3 SV=1	259.732	223.841	221.602	162.999	387.129	424.652	662.446	485.065	775.696
Q8E0L4	Amino acid ABC transporter, permease protein OS=Streptococcus agalactiae serotype V (strain ATCC BAA-611 / 2603 V/R) OX=208435 GN=SAG0716 PE=3 SV=1	288.728	247.973	221.66	432.237	317.591	457.682	417.527	321.219	485.93
Q8CX04	Transcriptional regulator, Crp/Fnr family OS=Streptococcus agalactiae serotype V (strain ATCC BAA-611 / 2603 V/R) OX=208435 GN=SAG1735 PE=4 SV=1	127.603	154.23	222.051	372.481	290.895	398.71	519.938	453.5	835.504
Q8DWT2	Phosphatidylglycerol lysyltransferase OS=Streptococcus agalactiae serotype V (strain ATCC BAA-611 / 2603 V/R) OX=208435 GN=mprF PE=3 SV=1	252.416	265.007	222.766	419.854	350.981	436.12	379.654	385.674	436.816
Q8E2G8	DNA repair protein RecO OS=Streptococcus agalactiae serotype V (strain ATCC BAA-611 / 2603 V/R) OX=208435 GN=recO PE=3 SV=1	226	313.745	223.098	490.404	393.43	451.516	207.24	318.107	296.977
Q8DZP6	Cardiolipin synthetase OS=Streptococcus agalactiae serotype V (strain ATCC BAA-611 / 2603 V/R) OX=208435 GN=cls PE=4 SV=1	225.805	276.592	223.865	396.895	350.578	447.543	313.306	440.241	517.28
P59221	Capsular polysaccharide biosynthesis protein CpsC OS=Streptococcus agalactiae serotype V (strain ATCC BAA-611 / 2603 V/R) OX=208435 GN=cpsC PE=3 SV=1	234.513	243.229	226.7	410.36	327.741	439.563	410.026	406.42	506.866
Q8DZ99	Ribonuclease Z OS=Streptococcus agalactiae serotype V (strain ATCC BAA-611 / 2603 V/R) OX=208435 GN=rnz PE=3 SV=1	232.525	214.346	227.892	438.517	364.618	494.807	303.89	292.614	464.674
Q8E0M1	Glycosyl transferase, group 1 family protein OS=Streptococcus agalactiae serotype V (strain ATCC BAA-611 / 2603 V/R) OX=208435 GN=SAG0709 PE=4 SV=1	286.852	323.619	228.464	453.507	344.758	439.112	298.565	384.873	358.33
Q8DYD5	Uncharacterized protein OS=Streptococcus agalactiae serotype V (strain ATCC BAA-611 / 2603 V/R) OX=208435 GN=SAG1552 PE=4 SV=1	201.82	188.048	228.712	101.952	92.5786	103.807	1077.4	799.365	1959.06
Q8DYA6	UPF0298 protein SAG1583 OS=Streptococcus agalactiae serotype V (strain ATCC BAA-611 / 2603 V/R) OX=208435 GN=SAG1583 PE=3 SV=1	211.383	277.161	230.507	403.1	435.163	478.833	290.714	346.685	275.588
Q8DXQ4	Amino acid ABC transporter, permease protein OS=Streptococcus agalactiae serotype V (strain ATCC BAA-611 / 2603 V/R) OX=208435 GN=SAG1796 PE=3 SV=1	555.602	283.838	232.114	446.757	254.979	306.835	559.421	285.135	658.322
Q8DYT6	Ferredoxin, 4Fe-4S OS=Streptococcus agalactiae serotype V (strain ATCC BAA-611 / 2603 V/R) OX=208435 GN=SAG1387 PE=4 SV=1	187.782	138.085	233.646	44.5825	48.1933	26.796	904.622	2024.44	1031.35
Q8E055	Dihydrolipoyl dehydrogenase OS=Streptococcus agalactiae serotype V (strain ATCC BAA-611 / 2603 V/R) OX=208435 GN=SAG0881 PE=3 SV=1	291.196	285.318	234.412	387.195	430.332	431.103	329.901	345.918	349.571
Q8E076	ATP synthase subunit b OS=Streptococcus agalactiae serotype V (strain ATCC BAA-611 / 2603 V/R) OX=208435 GN=atpF PE=3 SV=1	261.872	280.483	234.634	435.127	396.818	404.623	391.014	356.11	291.135
Q8E0I2	6,7-dimethyl-8-ribityllumazine synthase OS=Streptococcus agalactiae serotype V (strain ATCC BAA-611 / 2603 V/R) OX=208435 GN=ribH PE=3 SV=1	193.775	294.823	235.061	277.423	438.408	607.153	325.012	335.856	357.658
Q8E1I5	Uncharacterized protein OS=Streptococcus agalactiae serotype V (strain ATCC BAA-611 / 2603 V/R) OX=208435 GN=SAG0369 PE=4 SV=1	446.935	331.906	235.188	403.144	372.702	291.004	411.886	484.372	383.877
Q8DZD4	Polysaccharide biosynthesis protein CpsF OS=Streptococcus agalactiae serotype V (strain ATCC BAA-611 / 2603 V/R) OX=208435 GN=cpsF PE=4 SV=1	276.643	237.059	235.237	399.839	400.21	396.06	391.422	387.502	412.089
Q8E245	Putative 4-diphosphocytidyl-2-C-methyl-D-erythritol kinase OS=Streptococcus agalactiae serotype V (strain ATCC BAA-611 / 2603 V/R) OX=208435 GN=ispE PE=3 SV=1	280.476	294.588	235.689	419.866	360.464	423.814	366.032	383.099	399.222
Q8E248	Oligopeptide ABC transporter, permease protein OS=Streptococcus agalactiae serotype V (strain ATCC BAA-611 / 2603 V/R) OX=208435 GN=SAG0150 PE=3 SV=1	304.345	280.573	235.782	423.479	292.156	440.364	425.075	347.708	557.062
Q8DZ01	GST C-terminal domain-containing protein OS=Streptococcus agalactiae serotype V (strain ATCC BAA-611 / 2603 V/R) OX=208435 GN=SAG1321 PE=4 SV=1	322.768	234.116	236.706	400.764	469.417	410.953	354.613	246.016	338.468
Q8DZD0	Purine nucleoside phosphorylase DeoD-type OS=Streptococcus agalactiae serotype V (strain ATCC BAA-611 / 2603 V/R) OX=208435 GN=deoD-1 PE=3 SV=1	240.62	260.691	237.513	398.377	479.02	540.028	209.647	206.696	277.402
Q8E089	CBS domain protein OS=Streptococcus agalactiae serotype V (strain ATCC BAA-611 / 2603 V/R) OX=208435 GN=SAG0845 PE=3 SV=1	375.423	336.527	238.987	438.846	483.661	356.366	246.39	268.254	271.656
Q8DY12	ATP-dependent DNA helicase RecG OS=Streptococcus agalactiae serotype V (strain ATCC BAA-611 / 2603 V/R) OX=208435 GN=recG PE=3 SV=1	213.316	242.123	240.588	372.227	381.683	560.199	304.435	299.917	447.28
Q8DXF7	Cyclic nucleotide-binding domain protein OS=Streptococcus agalactiae serotype V (strain ATCC BAA-611 / 2603 V/R) OX=208435 GN=SAG1894 PE=4 SV=1	227.521	282.858	240.976	406.881	405.47	435.542	367.603	379.298	303.241
Q8E0J7	Phage shock protein C, putative OS=Streptococcus agalactiae serotype V (strain ATCC BAA-611 / 2603 V/R) OX=208435 GN=SAG0734 PE=4 SV=1	399.438	456.061	241.614	367.359	441.298	392.425	369.972	294.387	259.128
Q8DZP5	Formate--tetrahydrofolate ligase OS=Streptococcus agalactiae serotype V (strain ATCC BAA-611 / 2603 V/R) OX=208435 GN=fhs PE=3 SV=1	301.451	270.393	241.619	373.224	444.841	461.249	332.94	302.062	329.362
Q8DXR4	Uncharacterized protein OS=Streptococcus agalactiae serotype V (strain ATCC BAA-611 / 2603 V/R) OX=208435 GN=SAG1783 PE=4 SV=1	254.886	225.598	241.906	416.207	375.082	392.029	384.462	450.446	395.015
Q8E031	Nucleoside diphosphate kinase OS=Streptococcus agalactiae serotype V (strain ATCC BAA-611 / 2603 V/R) OX=208435 GN=ndk PE=3 SV=1	302.494	349.459	243.57	420.09	384.962	373.718	389.86	384.546	331.359
Q8DZ11	Probable GTP-binding protein EngB OS=Streptococcus agalactiae serotype V (strain ATCC BAA-611 / 2603 V/R) OX=208435 GN=engB PE=3 SV=1	209.113	226.702	244.478	434.904	395.232	468.567	321.705	324.863	357.676
Q8E060	Magnesium transporter, CorA family OS=Streptococcus agalactiae serotype V (strain ATCC BAA-611 / 2603 V/R) OX=208435 GN=SAG0875 PE=3 SV=1	255.649	280.217	245.925	411.375	360.973	485.924	345.003	372.223	337.605
Q8CX10	FtsK/SpoIIIE family protein OS=Streptococcus agalactiae serotype V (strain ATCC BAA-611 / 2603 V/R) OX=208435 GN=SAG1033 PE=4 SV=1	275.284	269.243	245.951	378.698	420.015	501.257	319.055	315.145	315.321
Q8DZZ4	Amino acid ABC transporter, ATP-binding protein OS=Streptococcus agalactiae serotype V (strain ATCC BAA-611 / 2603 V/R) OX=208435 GN=SAG0948 PE=4 SV=1	291.921	291.93	247.645	445.868	340.965	365.694	405.776	393.041	441.349
Q8DZC8	Purine nucleoside phosphorylase OS=Streptococcus agalactiae serotype V (strain ATCC BAA-611 / 2603 V/R) OX=208435 GN=deoD-2 PE=3 SV=1	362.272	303.057	248.028	412.498	415.155	356.845	293.806	410.166	380.318
Q8DZX3	Lipoprotein OS=Streptococcus agalactiae serotype V (strain ATCC BAA-611 / 2603 V/R) OX=208435 GN=SAG0971 PE=3 SV=1	543.085	248.631	248.173	319.679	220.464	255.261	783.687	472.9	832.068
Q8DXV5	Cytochrome d ubiquinol oxidase, subunit II OS=Streptococcus agalactiae serotype V (strain ATCC BAA-611 / 2603 V/R) OX=208435 GN=cydB PE=3 SV=1	204.258	190.49	248.552	473.661	358.18	641.074	223.36	188.825	270.569
Q8DZN0	ABC transporter, ATP-binding/permease protein OS=Streptococcus agalactiae serotype V (strain ATCC BAA-611 / 2603 V/R) OX=208435 GN=SAG1071 PE=4 SV=1	289.786	254.678	248.871	452.753	382.826	469.416	294.295	293.521	326.861
Q8E0V2	Histidine kinase OS=Streptococcus agalactiae serotype V (strain ATCC BAA-611 / 2603 V/R) OX=208435 GN=vncS PE=4 SV=1	244.828	237.905	250.012	397.401	359.327	475.919	341.063	331.181	531.625
Q8DZZ9	Signal peptidase I OS=Streptococcus agalactiae serotype V (strain ATCC BAA-611 / 2603 V/R) OX=208435 GN=SAG0942 PE=3 SV=1	443.684	272.876	250.325	373.841	289.425	375.716	559.875	393.21	549.368
Q8DZI7	7,8-dihydroneopterin aldolase OS=Streptococcus agalactiae serotype V (strain ATCC BAA-611 / 2603 V/R) OX=208435 GN=folB PE=3 SV=1	395.5	376.212	250.511	504.875	409.419	424.569	182.345	196.453	258.197
Q8E135	Inosine-uridine preferring nucleoside hydrolase OS=Streptococcus agalactiae serotype V (strain ATCC BAA-611 / 2603 V/R) OX=208435 GN=SAG0528 PE=4 SV=1	257.284	378.225	250.692	414.657	458.958	473.952	215.677	254.012	258.715
P65857	tRNA pseudouridine synthase B OS=Streptococcus agalactiae serotype V (strain ATCC BAA-611 / 2603 V/R) OX=208435 GN=truB PE=3 SV=1	314.727	350.625	251.957	440.772	418.496	410.557	289.845	300.62	281.817
Q8DZF7	Uracil permease OS=Streptococcus agalactiae serotype V (strain ATCC BAA-611 / 2603 V/R) OX=208435 GN=uraA PE=3 SV=1	464.259	289.672	251.998	437.19	386.706	450.551	284.023	263.453	305.004
Q8E246	Oligopeptide ABC transporter, ATP-binding protein OS=Streptococcus agalactiae serotype V (strain ATCC BAA-611 / 2603 V/R) OX=208435 GN=SAG0152 PE=3 SV=1	281.621	258.838	252.082	393.391	332.939	410.785	441.361	420.72	491.994
Q8DXS8	Glyceraldehyde-3-phosphate dehydrogenase OS=Streptococcus agalactiae serotype V (strain ATCC BAA-611 / 2603 V/R) OX=208435 GN=gap PE=3 SV=1	219.508	208.908	252.135	358.031	460.811	462.609	337.076	346.262	366.073
Q8DZU6	S domain-containing protein OS=Streptococcus agalactiae serotype V (strain ATCC BAA-611 / 2603 V/R) OX=208435 GN=SAG1001 PE=4 SV=1	273.736	301.085	253.243	418.419	350.549	429.848	408.051	366.383	378.517
Q8E1S1	PTS system, IIBC components OS=Streptococcus agalactiae serotype V (strain ATCC BAA-611 / 2603 V/R) OX=208435 GN=SAG0282 PE=4 SV=1	196.385	183.1	253.355	440.114	348.142	538.286	274.977	329.562	431.732
Q8DYW6	UPF0109 protein SAG1357 OS=Streptococcus agalactiae serotype V (strain ATCC BAA-611 / 2603 V/R) OX=208435 GN=SAG1357 PE=3 SV=1	283.025	232.207	253.496	477.579	343.212	424.229	387.939	283.949	403.871
Q8E1U6	Uncharacterized protein OS=Streptococcus agalactiae serotype V (strain ATCC BAA-611 / 2603 V/R) OX=208435 GN=SAG0255 PE=4 SV=1	188.474	223.218	253.576	376.468	458.327	501.194	309.392	296.195	329.395
Q8E071	ATP synthase epsilon chain OS=Streptococcus agalactiae serotype V (strain ATCC BAA-611 / 2603 V/R) OX=208435 GN=atpC PE=3 SV=1	242.609	318.57	253.6	442.885	412.044	423.01	284.997	360.105	269.926
P64081	Enolase OS=Streptococcus agalactiae serotype V (strain ATCC BAA-611 / 2603 V/R) OX=208435 GN=eno PE=3 SV=1	265.805	282.989	254.269	396.306	378.811	406.292	398.257	379.732	434.081
Q8DY21	CBS domain protein OS=Streptococcus agalactiae serotype V (strain ATCC BAA-611 / 2603 V/R) OX=208435 GN=SAG1672 PE=4 SV=1	312.312	342.051	254.413	357.283	323.929	366.384	382.98	551.576	565.123
Q8DWQ9	S4 RNA-binding domain-containing protein OS=Streptococcus agalactiae serotype V (strain ATCC BAA-611 / 2603 V/R) OX=208435 GN=SAG2155 PE=4 SV=1	351.795	313.085	255.061	383.704	384.822	363.253	421.445	436.863	358.255
Q8DYU6	Chorismate synthase OS=Streptococcus agalactiae serotype V (strain ATCC BAA-611 / 2603 V/R) OX=208435 GN=aroC PE=3 SV=1	334.183	326.534	255.226	415.069	345.79	400.918	324.268	415.806	457.116
Q8DYC9	Tellurite resistance protein TehB OS=Streptococcus agalactiae serotype V (strain ATCC BAA-611 / 2603 V/R) OX=208435 GN=tehB PE=4 SV=1	384.786	492.835	255.726	263.202	406.851	409.28	295.832	553.879	421.715
Q9AFI0	Galactosyl transferase CpsE OS=Streptococcus agalactiae serotype V (strain ATCC BAA-611 / 2603 V/R) OX=208435 GN=cpsE PE=3 SV=1	351.519	257.03	257.044	391.007	333.532	382.7	505.719	410.764	438.304
Q8DYD0	Methionine--tRNA ligase OS=Streptococcus agalactiae serotype V (strain ATCC BAA-611 / 2603 V/R) OX=208435 GN=metG PE=3 SV=1	319.811	357.85	257.165	404.113	430.143	447.914	284.328	269.825	316.251
Q8DYY4	ABC transporter, ATP-binding/permease protein OS=Streptococcus agalactiae serotype V (strain ATCC BAA-611 / 2603 V/R) OX=208435 GN=SAG1338 PE=4 SV=1	305.03	309.189	257.552	413.662	402.442	407.559	353.638	354.746	321.329
Q8DWV3	50S ribosomal protein L32 OS=Streptococcus agalactiae serotype V (strain ATCC BAA-611 / 2603 V/R) OX=208435 GN=rpmF PE=3 SV=1	286.723	287.331	257.598	426.874	402.369	461.161	297.621	317.312	300.196
Q8DX97	ABC transporter, ATP-binding protein OS=Streptococcus agalactiae serotype V (strain ATCC BAA-611 / 2603 V/R) OX=208435 GN=SAG1955 PE=4 SV=1	200.41	214.618	257.617	373.408	389.734	474.772	385.04	367.119	447.952
Q8E0N7	Transcriptional regulator, LysR family OS=Streptococcus agalactiae serotype V (strain ATCC BAA-611 / 2603 V/R) OX=208435 GN=SAG0691 PE=3 SV=1	208.605	223.785	257.684	431.205	345.602	456.874	345.562	383.096	460.29
Q8E1A0	ABC transporter, ATP-binding/permease protein OS=Streptococcus agalactiae serotype V (strain ATCC BAA-611 / 2603 V/R) OX=208435 GN=SAG0461 PE=4 SV=1	287.519	241.735	258.073	455.544	375.434	411.883	380.412	300.016	370.834
Q8E051	Diadenylate cyclase OS=Streptococcus agalactiae serotype V (strain ATCC BAA-611 / 2603 V/R) OX=208435 GN=dacA PE=3 SV=1	293.199	246.031	258.197	464.131	375.08	433.948	347.835	305.986	310.99
Q8DXR5	Deoxyribonuclease, TatD family OS=Streptococcus agalactiae serotype V (strain ATCC BAA-611 / 2603 V/R) OX=208435 GN=SAG1782 PE=4 SV=1	317.961	326.991	260.523	398.79	399.165	386.311	401.603	338.227	372.872
Q8E189	Rhodanese-like domain protein OS=Streptococcus agalactiae serotype V (strain ATCC BAA-611 / 2603 V/R) OX=208435 GN=SAG0472 PE=4 SV=1	285.27	234.518	260.937	391.716	301.905	397.771	507.017	477.92	483.124
Q8E1Z8	Polyribonucleotide nucleotidyltransferase OS=Streptococcus agalactiae serotype V (strain ATCC BAA-611 / 2603 V/R) OX=208435 GN=pnp PE=3 SV=1	292.57	296.766	262.274	381.231	331.605	398.02	498.32	418.554	448.925
Q8DYH8	Tetracenomycin polyketide synthesis O-methyltransferase TcmP, putative OS=Streptococcus agalactiae serotype V (strain ATCC BAA-611 / 2603 V/R) OX=208435 GN=SAG1502 PE=4 SV=1	284.271	316.949	262.281	388.432	406.873	421.135	347.615	346.241	390.781
Q8DXV3	Pyridine nucleotide-disulphide oxidoreductase family protein OS=Streptococcus agalactiae serotype V (strain ATCC BAA-611 / 2603 V/R) OX=208435 GN=SAG1743 PE=4 SV=1	278.307	260.937	262.82	434.199	388.129	422.107	326.078	359.748	352.209
Q8E1B8	Acetyltransferase, GNAT family OS=Streptococcus agalactiae serotype V (strain ATCC BAA-611 / 2603 V/R) OX=208435 GN=SAG0442 PE=4 SV=1	689.711	722.709	262.901	303.239	255.653	306.238	720.343	408.796	261.631
Q8DY70	Transcriptional repressor NrdR OS=Streptococcus agalactiae serotype V (strain ATCC BAA-611 / 2603 V/R) OX=208435 GN=nrdR PE=3 SV=1	297.482	235.32	263.68	405.927	363.106	448.48	367.479	328.045	475.967
Q8E1B1	Uncharacterized protein OS=Streptococcus agalactiae serotype V (strain ATCC BAA-611 / 2603 V/R) OX=208435 GN=SAG0449 PE=4 SV=1	305.069	325.284	263.808	402.374	418.687	433.123	298.498	321.205	344.695
P63370	Phosphate import ATP-binding protein PstB 2 OS=Streptococcus agalactiae serotype V (strain ATCC BAA-611 / 2603 V/R) OX=208435 GN=pstB2 PE=3 SV=1	340.643	277.695	264.09	462.164	378.705	344.108	387.539	343.251	359.197
Q8DYY5	ABC transporter, ATP-binding/permease protein OS=Streptococcus agalactiae serotype V (strain ATCC BAA-611 / 2603 V/R) OX=208435 GN=SAG1337 PE=4 SV=1	239.421	273.73	265.03	427.173	342.467	446.64	384.295	385.343	381.42
Q8DY60	Putative ABC transporter ATP-binding protein SAG1633 OS=Streptococcus agalactiae serotype V (strain ATCC BAA-611 / 2603 V/R) OX=208435 GN=SAG1633 PE=3 SV=1	133.338	356.529	265.295	309.044	434.086	515.985	266.707	407.813	444.201
Q8DZD5	Glycosyl transferase CpsG(V) OS=Streptococcus agalactiae serotype V (strain ATCC BAA-611 / 2603 V/R) OX=208435 GN=cpsG PE=4 SV=1	232.949	268.615	266.352	417.221	373.147	376.948	354.747	461.687	425.892
Q8DYM4	Uncharacterized protein OS=Streptococcus agalactiae serotype V (strain ATCC BAA-611 / 2603 V/R) OX=208435 GN=SAG1452 PE=1 SV=1	300.739	310.431	266.618	435.103	419.428	380.197	322.052	317.34	346.274
Q8CX09	tRNA dimethylallyltransferase OS=Streptococcus agalactiae serotype V (strain ATCC BAA-611 / 2603 V/R) OX=208435 GN=miaA PE=3 SV=1	281.685	348.081	266.668	420.45	358.56	400.078	362.359	344.665	458.285
Q8E145	Iron-sulfur cluster-binding protein, putative OS=Streptococcus agalactiae serotype V (strain ATCC BAA-611 / 2603 V/R) OX=208435 GN=SAG0517 PE=4 SV=1	304.916	323.424	266.73	392.557	323.886	358.982	415.542	510.834	481.752
Q8DWY5	ABC transporter, ATP-binding protein OS=Streptococcus agalactiae serotype V (strain ATCC BAA-611 / 2603 V/R) OX=208435 GN=SAG2076 PE=4 SV=1	283.942	284.558	266.855	374.156	421.939	463.194	335.937	328.243	347
P65465	UDP-N-acetylenolpyruvoylglucosamine reductase OS=Streptococcus agalactiae serotype V (strain ATCC BAA-611 / 2603 V/R) OX=208435 GN=murB PE=3 SV=1	346.865	342.547	266.969	434.542	375.037	443.298	285.902	324.534	321.393
Q8DY04	PTS system, IIABC components OS=Streptococcus agalactiae serotype V (strain ATCC BAA-611 / 2603 V/R) OX=208435 GN=SAG1690 PE=4 SV=1	277.395	302.411	267.095	363.823	423.444	425.317	358.749	372.33	371.278
Q8DYF2	Manganese ABC transporter, ATP-binding protein OS=Streptococcus agalactiae serotype V (strain ATCC BAA-611 / 2603 V/R) OX=208435 GN=SAG1532 PE=4 SV=1	259.61	310.749	267.81	349.928	389.486	381.758	449.507	438.015	444.45
Q8DX04	Histidine kinase OS=Streptococcus agalactiae serotype V (strain ATCC BAA-611 / 2603 V/R) OX=208435 GN=SAG2055 PE=4 SV=1	308.974	268.513	268.629	423.153	372.207	442.118	352.034	307.954	404.003
Q8E1I1	ABC transporter, ATP-binding protein OS=Streptococcus agalactiae serotype V (strain ATCC BAA-611 / 2603 V/R) OX=208435 GN=SAG0373 PE=4 SV=1	331.529	306.805	268.644	451.568	364.946	341.764	388.818	363.002	402.98
Q8DX05	DNA-binding response regulator OS=Streptococcus agalactiae serotype V (strain ATCC BAA-611 / 2603 V/R) OX=208435 GN=SAG2054 PE=4 SV=1	330.992	321.293	269.81	409.015	429.607	415.432	303.485	311.925	311.288
Q8DZP3	Deacetylase sirtuin-type domain-containing protein OS=Streptococcus agalactiae serotype V (strain ATCC BAA-611 / 2603 V/R) OX=208435 GN=SAG1057 PE=4 SV=1	348.428	281.637	269.816	413.638	377.497	428.062	333.41	352.001	373.873
Q8E0J5	HPr kinase/phosphorylase OS=Streptococcus agalactiae serotype V (strain ATCC BAA-611 / 2603 V/R) OX=208435 GN=hprK PE=3 SV=1	343.096	281.305	270.759	422.104	403.651	419.426	308.25	331.07	338.541
Q8DY05	Fructokinase OS=Streptococcus agalactiae serotype V (strain ATCC BAA-611 / 2603 V/R) OX=208435 GN=scrK PE=4 SV=1	342.963	320.403	272.106	371.07	415.166	435.368	357.651	288.887	400.77
Q8E287	DNA repair protein RadA OS=Streptococcus agalactiae serotype V (strain ATCC BAA-611 / 2603 V/R) OX=208435 GN=radA PE=3 SV=1	280.767	278.716	272.227	410.94	383.627	412.35	365.855	365.176	392.665
Q8E1R5	Phospho-N-acetylmuramoyl-pentapeptide-transferase OS=Streptococcus agalactiae serotype V (strain ATCC BAA-611 / 2603 V/R) OX=208435 GN=mraY PE=3 SV=1	288.825	268.417	272.423	440.647	387.232	434.738	336.325	304.247	344.022
Q8DXY8	Drug resistance transporter, EmrB/QacA family OS=Streptococcus agalactiae serotype V (strain ATCC BAA-611 / 2603 V/R) OX=208435 GN=SAG1707 PE=3 SV=1	290.552	278.93	273.232	374.979	341.413	521.268	371.849	404.299	322.199
P64153	Formamidopyrimidine-DNA glycosylase OS=Streptococcus agalactiae serotype V (strain ATCC BAA-611 / 2603 V/R) OX=208435 GN=mutM PE=3 SV=3	246.84	292.379	273.397	436.912	380.697	534.016	256.938	267.623	299.284
Q8E158	Uncharacterized protein OS=Streptococcus agalactiae serotype V (strain ATCC BAA-611 / 2603 V/R) OX=208435 GN=SAG0504 PE=4 SV=1	368.125	263.836	273.414	444.749	340.592	454.414	375.913	282.048	366.157
Q8E1L1	Transcriptional regulator, MarR family OS=Streptococcus agalactiae serotype V (strain ATCC BAA-611 / 2603 V/R) OX=208435 GN=SAG0343 PE=4 SV=1	301.562	329.699	273.888	402.199	367.398	407.995	397.018	391.091	351.122
Q8DYU3	Uncharacterized protein OS=Streptococcus agalactiae serotype V (strain ATCC BAA-611 / 2603 V/R) OX=208435 GN=SAG1380 PE=4 SV=1	187.595	454.762	273.962	449.264	372.956	394.224	313.115	399.315	277.509
Q8DY16	Hydrolase, haloacid dehalogenase-like family OS=Streptococcus agalactiae serotype V (strain ATCC BAA-611 / 2603 V/R) OX=208435 GN=SAG1678 PE=4 SV=1	308.582	311.841	274.057	437.049	399.568	437.66	289.134	320.671	290.695
Q8DZ93	UDG domain-containing protein OS=Streptococcus agalactiae serotype V (strain ATCC BAA-611 / 2603 V/R) OX=208435 GN=SAG1218 PE=4 SV=1	296.39	272.515	275.231	341.081	418.304	414.698	395.838	367.389	463.67
Q8DYZ0	Transcriptional regulator, MarR family OS=Streptococcus agalactiae serotype V (strain ATCC BAA-611 / 2603 V/R) OX=208435 GN=SAG1332 PE=4 SV=1	222.066	218.58	275.312	408.824	331.804	525.097	403.949	354.429	357.482
Q8E294	UPF0340 protein SAG0103 OS=Streptococcus agalactiae serotype V (strain ATCC BAA-611 / 2603 V/R) OX=208435 GN=SAG0103 PE=3 SV=1	198.814	217.565	275.448	370.467	442.112	488.315	264.942	350.505	410.063
Q8DZC3	Ribonuclease J OS=Streptococcus agalactiae serotype V (strain ATCC BAA-611 / 2603 V/R) OX=208435 GN=rnj PE=3 SV=1	287.1	282.416	275.533	412.114	382.444	415.566	386.109	357.718	356.032
Q8DYU8	Glutathione reductase OS=Streptococcus agalactiae serotype V (strain ATCC BAA-611 / 2603 V/R) OX=208435 GN=gor PE=3 SV=1	225.873	286.417	275.553	362.725	449.615	484.861	270.506	267.674	450.919
Q8DX18	Cytokinin riboside 5'-monophosphate phosphoribohydrolase OS=Streptococcus agalactiae serotype V (strain ATCC BAA-611 / 2603 V/R) OX=208435 GN=SAG2040 PE=3 SV=1	269.53	326.532	276.271	348.433	362.063	425.037	389.877	472.335	443.656
Q8E0M5	Glycosyl hydrolase, family 3 OS=Streptococcus agalactiae serotype V (strain ATCC BAA-611 / 2603 V/R) OX=208435 GN=SAG0705 PE=3 SV=1	436.188	445.887	276.728	415.155	307.815	381.299	434.231	373.982	351.94
Q8E073	ATP synthase gamma chain OS=Streptococcus agalactiae serotype V (strain ATCC BAA-611 / 2603 V/R) OX=208435 GN=atpG PE=3 SV=1	268.311	269.211	276.979	400.536	401.057	422.795	384.752	369.677	321.576
Q8DXU4	Uncharacterized protein OS=Streptococcus agalactiae serotype V (strain ATCC BAA-611 / 2603 V/R) OX=208435 GN=SAG1752 PE=4 SV=1	255.099	353.082	277.075	405.424	395.642	395.379	348.978	333.035	435.252
Q8E0P0	ABC transporter, ATP-binding protein OS=Streptococcus agalactiae serotype V (strain ATCC BAA-611 / 2603 V/R) OX=208435 GN=SAG0688 PE=4 SV=1	268.665	286.543	277.092	403.536	429.218	332.768	396.177	432.756	317.52
Q8DYK1	Glycosyl transferase, group 2 family protein OS=Streptococcus agalactiae serotype V (strain ATCC BAA-611 / 2603 V/R) OX=208435 GN=SAG1479 PE=4 SV=1	227.33	310.042	277.688	424.446	391.888	447.11	312.567	375.109	292.485
Q8DZW8	Sensor histidine kinase OS=Streptococcus agalactiae serotype V (strain ATCC BAA-611 / 2603 V/R) OX=208435 GN=SAG0977 PE=4 SV=1	287.244	354.581	278.131	417.948	440.421	440.555	302.616	252.786	260.257
Q8DZU9	Riboflavin biosynthesis protein OS=Streptococcus agalactiae serotype V (strain ATCC BAA-611 / 2603 V/R) OX=208435 GN=SAG0997 PE=3 SV=1	295.779	271.901	278.761	442.902	404.279	440.569	306.166	281.001	321.056
Q8E1F9	Queuine tRNA-ribosyltransferase OS=Streptococcus agalactiae serotype V (strain ATCC BAA-611 / 2603 V/R) OX=208435 GN=tgt PE=3 SV=1	248.909	272.017	279.59	360.911	365.649	439.202	412.143	367.939	532.159
Q8DY53	Peptidase, M20/M25/M40 family OS=Streptococcus agalactiae serotype V (strain ATCC BAA-611 / 2603 V/R) OX=208435 GN=SAG1640 PE=4 SV=1	651.307	1044.37	279.79	162.536	195.228	242.646	1007.52	561.616	277.432
Q8DYN6	4-alpha-glucanotransferase OS=Streptococcus agalactiae serotype V (strain ATCC BAA-611 / 2603 V/R) OX=208435 GN=malQ PE=3 SV=1	408.272	419.069	280.101	383.097	333.035	385.691	409.216	407.812	396.056
Q8E1N4	DUF2154 domain-containing protein OS=Streptococcus agalactiae serotype V (strain ATCC BAA-611 / 2603 V/R) OX=208435 GN=SAG0320 PE=4 SV=1	201.612	191.058	280.324	409.289	375.278	427.336	388.406	370.128	487.776
Q8E0H9	Phosphoglycerate mutase family protein OS=Streptococcus agalactiae serotype V (strain ATCC BAA-611 / 2603 V/R) OX=208435 GN=SAG0752 PE=4 SV=1	397.19	387.507	280.329	396.456	386.358	390.767	354.162	356.566	325.908
Q8DYW4	Permease, putative OS=Streptococcus agalactiae serotype V (strain ATCC BAA-611 / 2603 V/R) OX=208435 GN=SAG1359 PE=4 SV=1	403.617	295.997	280.97	378.896	353.608	444.103	379.174	298.944	498.237
Q8E268	50S ribosomal protein L28 OS=Streptococcus agalactiae serotype V (strain ATCC BAA-611 / 2603 V/R) OX=208435 GN=rpmB PE=3 SV=1	213.741	188.33	280.999	447.253	421.878	383.124	365.158	284.065	441.846
Q8E2E0	Transcriptional regulator, Cro/CI family OS=Streptococcus agalactiae serotype V (strain ATCC BAA-611 / 2603 V/R) OX=208435 GN=SAG0048 PE=4 SV=1	322.198	319.069	281.07	368.21	283.852	337.217	525.067	537.252	564.406
Q8DZN6	Flavoprotein family protein OS=Streptococcus agalactiae serotype V (strain ATCC BAA-611 / 2603 V/R) OX=208435 GN=SAG1064 PE=4 SV=1	242.858	280.43	281.092	343.726	413.627	583.115	253.165	278.015	394.227
Q8DY54	Methionine import ATP-binding protein MetN OS=Streptococcus agalactiae serotype V (strain ATCC BAA-611 / 2603 V/R) OX=208435 GN=metN PE=3 SV=1	278.306	282.458	281.749	435.543	387.136	449.54	315.451	321.41	318.302
Q8E131	Putative gluconeogenesis factor OS=Streptococcus agalactiae serotype V (strain ATCC BAA-611 / 2603 V/R) OX=208435 GN=SAG0532 PE=3 SV=1	248.186	265.787	281.938	397.331	332.365	512.311	347.561	387.534	394.777
Q8DZE4	UDP-N-acetylglucosamine-2-epimerase NeuC OS=Streptococcus agalactiae serotype V (strain ATCC BAA-611 / 2603 V/R) OX=208435 GN=neuC PE=4 SV=1	276.335	296.925	282	402.579	378.451	376.677	394.923	419.842	395.653
Q8DYM2	Glycosyl transferase, putative OS=Streptococcus agalactiae serotype V (strain ATCC BAA-611 / 2603 V/R) OX=208435 GN=SAG1454 PE=4 SV=1	395.783	431.572	282.009	376.373	335.926	437.971	383.292	382.122	345.251
Q8E0L2	Amino acid ABC transporter, ATP-binding protein OS=Streptococcus agalactiae serotype V (strain ATCC BAA-611 / 2603 V/R) OX=208435 GN=SAG0718 PE=4 SV=1	256.758	316.775	282.342	404.937	368.444	403.595	385.402	394.567	401.69
Q8DXT2	Transcriptional regulator GlnR OS=Streptococcus agalactiae serotype V (strain ATCC BAA-611 / 2603 V/R) OX=208435 GN=glnR PE=4 SV=1	242.472	227.669	282.572	392.217	334.251	506.006	385.531	339.563	478.682
P0A4P4	Uracil-DNA glycosylase OS=Streptococcus agalactiae serotype V (strain ATCC BAA-611 / 2603 V/R) OX=208435 GN=ung PE=3 SV=1	187.917	240.333	283.076	379.953	388.015	453.827	362.588	382.636	463.474
Q8DZI5	GTP cyclohydrolase 1 OS=Streptococcus agalactiae serotype V (strain ATCC BAA-611 / 2603 V/R) OX=208435 GN=folE PE=3 SV=1	356.08	312.543	283.629	425.834	464.978	462.976	228.517	193.937	250.945
Q8DY77	UDP-N-acetylmuramate--L-alanine ligase OS=Streptococcus agalactiae serotype V (strain ATCC BAA-611 / 2603 V/R) OX=208435 GN=murC PE=3 SV=1	269.922	291.037	283.85	449.68	386.678	437.378	308.661	307.824	326.5
Q8DXM3	Phosphinothricin N-acetyltransferase OS=Streptococcus agalactiae serotype V (strain ATCC BAA-611 / 2603 V/R) OX=208435 GN=pat PE=4 SV=1	240.685	272.115	284.155	374.945	383.712	476.251	361.129	344.757	425.492
Q8DYD8	Acetyltransferase, GNAT family OS=Streptococcus agalactiae serotype V (strain ATCC BAA-611 / 2603 V/R) OX=208435 GN=SAG1547 PE=4 SV=1	287.45	264.093	284.247	422.698	415.656	443.351	284.831	348.603	287.396
Q8DZC7	Arsenate reductase OS=Streptococcus agalactiae serotype V (strain ATCC BAA-611 / 2603 V/R) OX=208435 GN=arsC PE=3 SV=1	291.864	319.359	284.642	378.578	420.712	332.326	446.746	420.765	336.262
Q8E126	DHH family protein OS=Streptococcus agalactiae serotype V (strain ATCC BAA-611 / 2603 V/R) OX=208435 GN=SAG0537 PE=4 SV=1	294.109	321.613	285.407	404.001	390.951	399.849	382.326	320.819	408.261
Q8E1G1	Histidine kinase OS=Streptococcus agalactiae serotype V (strain ATCC BAA-611 / 2603 V/R) OX=208435 GN=SAG0394 PE=4 SV=1	313.704	281.843	285.517	390.707	321.25	377.575	491.131	476.656	410.752
P65606	Ornithine carbamoyltransferase 2, catabolic OS=Streptococcus agalactiae serotype V (strain ATCC BAA-611 / 2603 V/R) OX=208435 GN=arcB2 PE=3 SV=1	289.093	289.359	285.899	183.246	441.734	372.302	571.588	469.714	660.669
Q8E1L2	Enoyl-CoA hydratase/isomerase family protein OS=Streptococcus agalactiae serotype V (strain ATCC BAA-611 / 2603 V/R) OX=208435 GN=SAG0342 PE=4 SV=1	300.977	296.448	286.294	390.242	372.093	418.504	399.584	349.512	430.067
Q8DZX1	ABC transporter, ATP-binding protein OS=Streptococcus agalactiae serotype V (strain ATCC BAA-611 / 2603 V/R) OX=208435 GN=SAG0974 PE=4 SV=1	322.24	401.107	286.51	396.415	373.979	418.63	366.322	362.076	317.419
P66865	SsrA-binding protein OS=Streptococcus agalactiae serotype V (strain ATCC BAA-611 / 2603 V/R) OX=208435 GN=smpB PE=3 SV=1	150.979	284.357	287.051	431.964	348.044	523.092	293.968	247.303	519.72
Q8DYX1	2-dehydropantoate 2-reductase OS=Streptococcus agalactiae serotype V (strain ATCC BAA-611 / 2603 V/R) OX=208435 GN=SAG1351 PE=3 SV=1	321.375	325.553	287.38	406.293	383.314	424.42	333.195	315.517	413.836
Q8E0D6	Membrane protein, putative OS=Streptococcus agalactiae serotype V (strain ATCC BAA-611 / 2603 V/R) OX=208435 GN=SAG0798 PE=4 SV=1	252.364	302.017	288.179	361.468	324.391	372.245	504.799	556.646	414.354
Q8DYV1	Probable tRNA sulfurtransferase OS=Streptococcus agalactiae serotype V (strain ATCC BAA-611 / 2603 V/R) OX=208435 GN=thiI PE=3 SV=1	331.94	311.716	288.41	422.991	346.491	378.568	388.116	383.265	434.087
Q8E243	Zinc ABC transporter, ATP-binding protein OS=Streptococcus agalactiae serotype V (strain ATCC BAA-611 / 2603 V/R) OX=208435 GN=SAG0155 PE=4 SV=1	240.141	319.663	288.437	445.064	450.388	471.506	213.492	234.083	256.612
Q8E069	UDP-N-acetylglucosamine 1-carboxyvinyltransferase 2 OS=Streptococcus agalactiae serotype V (strain ATCC BAA-611 / 2603 V/R) OX=208435 GN=murA2 PE=3 SV=1	327.962	309.063	288.636	401.564	417.372	441.793	300.246	308.931	324.709
Q8DYR0	Glycosyl transferase, group 2 family protein OS=Streptococcus agalactiae serotype V (strain ATCC BAA-611 / 2603 V/R) OX=208435 GN=SAG1414 PE=4 SV=1	361.724	324.924	288.644	430.609	375.353	435.36	328.402	321.907	288.74
Q8DZY6	Sugar ABC transporter, permease protein, putative OS=Streptococcus agalactiae serotype V (strain ATCC BAA-611 / 2603 V/R) OX=208435 GN=SAG0956 PE=4 SV=1	380.99	423.859	288.69	258.767	234.39	250.446	1062.57	515.76	509.819
Q8E290	CTP synthase OS=Streptococcus agalactiae serotype V (strain ATCC BAA-611 / 2603 V/R) OX=208435 GN=pyrG PE=3 SV=1	355.177	359.622	289.104	406.929	418.376	409.829	328.557	290.956	304.008
Q8E0T9	Shikimate kinase OS=Streptococcus agalactiae serotype V (strain ATCC BAA-611 / 2603 V/R) OX=208435 GN=aroK PE=3 SV=1	276.239	281.029	289.125	384.895	355.994	453.057	362.622	437.919	372.6
Q8E0A9	ATP-dependent RNA helicase, DEAD/DEAH box family OS=Streptococcus agalactiae serotype V (strain ATCC BAA-611 / 2603 V/R) OX=208435 GN=SAG0825 PE=4 SV=1	254.091	276.711	289.266	395.749	404.515	446.562	358.347	339.704	342.027
Q8E0Q8	CylB protein OS=Streptococcus agalactiae serotype V (strain ATCC BAA-611 / 2603 V/R) OX=208435 GN=cylB PE=4 SV=1	549.474	284.687	289.51	468.9	343.616	357.685	370.001	313.592	305.318
Q8DZA1	Single-stranded-DNA-specific exonuclease RecJ OS=Streptococcus agalactiae serotype V (strain ATCC BAA-611 / 2603 V/R) OX=208435 GN=recJ PE=3 SV=1	290.555	299.818	289.704	452.816	378.696	442.567	303.342	293.328	331.171
Q8E167	ADP-dependent (S)-NAD(P)H-hydrate dehydratase OS=Streptococcus agalactiae serotype V (strain ATCC BAA-611 / 2603 V/R) OX=208435 GN=nnrD PE=3 SV=1	335.347	289.676	289.81	416.173	386.653	430.43	325.817	311.236	384.868
Q8E1T8	Uncharacterized protein OS=Streptococcus agalactiae serotype V (strain ATCC BAA-611 / 2603 V/R) OX=208435 GN=SAG0265 PE=4 SV=1	318.902	286.248	290.667	402.108	304.571	403.227	462.418	472.13	398.272
Q8E1Q9	Thioredoxin reductase OS=Streptococcus agalactiae serotype V (strain ATCC BAA-611 / 2603 V/R) OX=208435 GN=trxB PE=3 SV=1	328.168	347.234	291.253	349.325	342.145	358.918	536.065	406.501	502.359
Q8DWV6	DUF2179 domain-containing protein OS=Streptococcus agalactiae serotype V (strain ATCC BAA-611 / 2603 V/R) OX=208435 GN=SAG2106 PE=4 SV=1	238.181	268.419	291.297	390.261	337.39	328.109	432.742	587.677	470.092
Q8DXT0	Phosphoglycerate kinase OS=Streptococcus agalactiae serotype V (strain ATCC BAA-611 / 2603 V/R) OX=208435 GN=pgk PE=3 SV=1	333.222	355.873	291.464	373.25	408.983	378.835	387.495	353.219	389.969
Q8DZ91	Nitroreductase family protein OS=Streptococcus agalactiae serotype V (strain ATCC BAA-611 / 2603 V/R) OX=208435 GN=SAG1220 PE=4 SV=1	311.564	329.665	292.058	402.168	393.385	437.531	331.016	343.768	320.105
Q8E2I0	Transcription-repair-coupling factor OS=Streptococcus agalactiae serotype V (strain ATCC BAA-611 / 2603 V/R) OX=208435 GN=mfd PE=3 SV=1	283.409	294.875	292.601	422.87	389.503	441.067	334.019	306.385	352.304
Q8E0L0	Histidine kinase OS=Streptococcus agalactiae serotype V (strain ATCC BAA-611 / 2603 V/R) OX=208435 GN=SAG0720 PE=4 SV=1	361.185	373.392	293.232	443.189	400.071	376.649	280.727	355.646	276.023
Q8CX14	Cell division protein, FtsW/RodA/SpoVE family OS=Streptococcus agalactiae serotype V (strain ATCC BAA-611 / 2603 V/R) OX=208435 GN=ftsW PE=4 SV=1	226.818	228.951	293.89	433.394	338.907	484.047	407.307	303.568	391.877
Q8E045	Uncharacterized protein OS=Streptococcus agalactiae serotype V (strain ATCC BAA-611 / 2603 V/R) OX=208435 GN=SAG0891 PE=3 SV=1	299.76	330.886	294.194	431.093	409.565	407.305	314.142	295.475	333.735
Q8E1A9	Bacteriocin transport accessory protein, putative OS=Streptococcus agalactiae serotype V (strain ATCC BAA-611 / 2603 V/R) OX=208435 GN=SAG0451 PE=4 SV=1	475.95	334.969	295.406	191.649	184.823	230.752	944.343	736.292	835.047
Q8DYB9	Copper homeostasis protein CutC OS=Streptococcus agalactiae serotype V (strain ATCC BAA-611 / 2603 V/R) OX=208435 GN=cutC PE=1 SV=1	345.912	316.144	295.862	366.07	389.372	325.35	425.698	437.892	473.242
Q8E0L7	Uncharacterized protein OS=Streptococcus agalactiae serotype V (strain ATCC BAA-611 / 2603 V/R) OX=208435 GN=SAG0713 PE=4 SV=1	281.124	358.23	295.954	342.075	429.226	453.86	346.55	380.473	288.753
Q8CX19	SPFH domain/Band 7 family protein OS=Streptococcus agalactiae serotype V (strain ATCC BAA-611 / 2603 V/R) OX=208435 GN=SAG0132 PE=4 SV=1	300.568	326.58	296.032	348.601	352.523	361.903	464.724	497.401	463.022
Q8E262	Amino acid ABC transporter, amino acid-binding protein/permease protein OS=Streptococcus agalactiae serotype V (strain ATCC BAA-611 / 2603 V/R) OX=208435 GN=SAG0136 PE=3 SV=1	537.034	345.519	296.129	394.311	239.3	318.943	566.203	369.031	663.026
Q8E1B0	Aspartate--ammonia ligase OS=Streptococcus agalactiae serotype V (strain ATCC BAA-611 / 2603 V/R) OX=208435 GN=asnA PE=3 SV=1	307.278	314.304	296.625	375.444	338.962	376.023	452.637	457.782	456.799
Q8E244	Adc operon repressor AdcR OS=Streptococcus agalactiae serotype V (strain ATCC BAA-611 / 2603 V/R) OX=208435 GN=adcR PE=4 SV=1	320.855	322.134	297.744	341.024	342.23	349.73	545.592	442.069	515.141
Q9AFI1	Tyrosine-protein kinase CpsD OS=Streptococcus agalactiae serotype V (strain ATCC BAA-611 / 2603 V/R) OX=208435 GN=cpsD PE=3 SV=2	267.143	250.632	298.113	371.939	339.448	382.024	470.407	440.335	541.091
Q8DZ10	ATP-dependent Clp protease ATP-binding subunit ClpX OS=Streptococcus agalactiae serotype V (strain ATCC BAA-611 / 2603 V/R) OX=208435 GN=clpX PE=3 SV=1	305.865	307.281	298.489	381.607	392.293	408.502	393.852	369.079	371.138
Q8DWZ2	Pseudouridine synthase OS=Streptococcus agalactiae serotype V (strain ATCC BAA-611 / 2603 V/R) OX=208435 GN=SAG2067 PE=3 SV=1	318.701	345.969	298.689	432.934	360.138	354.26	400.417	383.863	365.205
Q8DYL3	Glutamine ABC transporter, ATP-binding protein, GlnQ putative OS=Streptococcus agalactiae serotype V (strain ATCC BAA-611 / 2603 V/R) OX=208435 GN=SAG1467 PE=4 SV=1	296.508	310.76	298.695	410.942	375.307	425.675	378.167	334.3	357.344
Q8DZY7	Sugar ABC transporter, ATP-binding protein OS=Streptococcus agalactiae serotype V (strain ATCC BAA-611 / 2603 V/R) OX=208435 GN=SAG0955 PE=4 SV=1	305.859	316.322	298.804	415.748	388.453	418.548	354.852	347.849	309.909
Q8E2C4	50S ribosomal protein L14 OS=Streptococcus agalactiae serotype V (strain ATCC BAA-611 / 2603 V/R) OX=208435 GN=rplN PE=3 SV=1	240.26	239.48	299.16	413.006	363.698	443.273	352.724	323.605	506.653
Q8DZB9	Rqc2 homolog RqcH OS=Streptococcus agalactiae serotype V (strain ATCC BAA-611 / 2603 V/R) OX=208435 GN=pavA PE=3 SV=1	273.705	274.2	299.166	398.632	410.005	454.141	315.923	319.134	360.988
Q8E2I1	Peptidyl-tRNA hydrolase OS=Streptococcus agalactiae serotype V (strain ATCC BAA-611 / 2603 V/R) OX=208435 GN=pth PE=3 SV=1	320.292	318.069	299.694	436.404	402.206	396.376	279.536	313.541	383.246
Q8DXP9	Transcriptional antiterminator, BglG family OS=Streptococcus agalactiae serotype V (strain ATCC BAA-611 / 2603 V/R) OX=208435 GN=SAG1801 PE=4 SV=1	376.753	399.824	300.156	382.361	324.383	363.735	420.167	488.213	383.489
Q8E0M4	Proline dipeptidase OS=Streptococcus agalactiae serotype V (strain ATCC BAA-611 / 2603 V/R) OX=208435 GN=pepQ PE=1 SV=1	303.726	324.097	300.535	327.812	383.008	389.441	446.749	463.066	427.985
Q8DZJ0	Spermidine/putrescine import ATP-binding protein PotA OS=Streptococcus agalactiae serotype V (strain ATCC BAA-611 / 2603 V/R) OX=208435 GN=potA PE=3 SV=1	387.527	339.826	301.319	397.117	380.477	405.406	366.839	342.243	346.172
P63368	Phosphate import ATP-binding protein PstB 1 OS=Streptococcus agalactiae serotype V (strain ATCC BAA-611 / 2603 V/R) OX=208435 GN=pstB1 PE=3 SV=1	282.467	346.644	301.346	366.156	454.547	462.339	252.254	313.859	319.914
Q8DXM7	Uncharacterized protein OS=Streptococcus agalactiae serotype V (strain ATCC BAA-611 / 2603 V/R) OX=208435 GN=SAG1823 PE=3 SV=1	288.391	311.725	302.358	372.326	381.318	460.727	341.024	392.927	356.142
Q8E293	Uncharacterized protein OS=Streptococcus agalactiae serotype V (strain ATCC BAA-611 / 2603 V/R) OX=208435 GN=SAG0104 PE=3 SV=1	335.026	329.579	302.876	425.617	384.307	380.645	350.163	365.846	329.956
Q8DXT5	Ribonuclease J OS=Streptococcus agalactiae serotype V (strain ATCC BAA-611 / 2603 V/R) OX=208435 GN=rnj PE=3 SV=1	317.961	311.554	303.096	391.955	379.245	410.392	369.272	366.485	397.727
Q8E1N7	16S rRNA m5C967 methyltransferase OS=Streptococcus agalactiae serotype V (strain ATCC BAA-611 / 2603 V/R) OX=208435 GN=sun PE=3 SV=1	296.888	300.658	303.47	449.437	375.048	401.604	335.054	312.645	376.318
P59210	Regulatory protein RecX OS=Streptococcus agalactiae serotype V (strain ATCC BAA-611 / 2603 V/R) OX=208435 GN=recX PE=3 SV=1	281.538	306.95	303.76	410.872	334.982	372.382	431.769	434.905	434.756
Q8DZG7	Transcriptional regulator, GntR family/potassioum uptake protein, TrkA family OS=Streptococcus agalactiae serotype V (strain ATCC BAA-611 / 2603 V/R) OX=208435 GN=SAG1134 PE=4 SV=1	423.666	347.936	303.842	396.917	425.43	331.133	333.975	356.348	363.019
Q8DZ06	HMG-CoA synthase OS=Streptococcus agalactiae serotype V (strain ATCC BAA-611 / 2603 V/R) OX=208435 GN=SAG1316 PE=3 SV=1	322.406	294.561	304.336	437.81	418.8	417.813	300.851	285.304	288.143
Q8E1H9	APH domain-containing protein OS=Streptococcus agalactiae serotype V (strain ATCC BAA-611 / 2603 V/R) OX=208435 GN=SAG0375 PE=4 SV=1	339.001	345.268	305.241	416.441	349.998	398.341	377.494	389.103	352.957
Q8DYS7	Uncharacterized protein OS=Streptococcus agalactiae serotype V (strain ATCC BAA-611 / 2603 V/R) OX=208435 GN=SAG1396 PE=4 SV=1	326.426	312.767	305.736	411.283	374.685	402.304	355.831	366.111	373.69
Q8DWS2	Cyclic-di-AMP phosphodiesterase OS=Streptococcus agalactiae serotype V (strain ATCC BAA-611 / 2603 V/R) OX=208435 GN=SAG2141 PE=3 SV=1	307.283	346.393	306.133	342.16	314.255	422.792	439.218	430.861	572.78
Q8DZT4	Ribosome biogenesis GTPase A OS=Streptococcus agalactiae serotype V (strain ATCC BAA-611 / 2603 V/R) OX=208435 GN=SAG1013 PE=3 SV=1	317.626	329.19	306.454	381.279	397.234	407.849	375.258	357.424	364.74
Q8DXM1	Transcriptional regulator CtsR OS=Streptococcus agalactiae serotype V (strain ATCC BAA-611 / 2603 V/R) OX=208435 GN=ctsR PE=3 SV=1	367.45	304.866	306.721	407.759	353.539	403.746	370.086	359.676	423.999
Q8DYF0	Iron-dependent transcriptional regulator OS=Streptococcus agalactiae serotype V (strain ATCC BAA-611 / 2603 V/R) OX=208435 GN=SAG1534 PE=3 SV=1	356.778	339.938	307.14	390.618	397.631	401.473	357.177	354.923	332.875
Q8E082	Pullulanase, putative OS=Streptococcus agalactiae serotype V (strain ATCC BAA-611 / 2603 V/R) OX=208435 GN=SAG0852 PE=3 SV=1	318.671	324.405	307.348	401.027	384.537	389.759	379.517	362.197	375.433
Q8DX23	ABC transporter, ATP-binding protein OS=Streptococcus agalactiae serotype V (strain ATCC BAA-611 / 2603 V/R) OX=208435 GN=SAG2035 PE=4 SV=1	390.223	446.427	307.428	415.587	390.343	324.048	429.473	333.077	277.898
Q8DZG9	Uncharacterized protein OS=Streptococcus agalactiae serotype V (strain ATCC BAA-611 / 2603 V/R) OX=208435 GN=SAG1132 PE=4 SV=1	332.113	355.454	307.765	407.193	350.835	399.358	400.036	389.483	343.994
Q8E1H0	Copper-transporter ATPase CopA OS=Streptococcus agalactiae serotype V (strain ATCC BAA-611 / 2603 V/R) OX=208435 GN=SAG0385 PE=3 SV=1	341.081	336.254	307.964	394.509	371.758	397.37	341.944	436.581	341.425
Q8DXP2	Sugar-binding transcriptional regulator, LacI family OS=Streptococcus agalactiae serotype V (strain ATCC BAA-611 / 2603 V/R) OX=208435 GN=SAG1808 PE=4 SV=1	357.285	384.015	308.14	387.934	355.485	347.046	451.035	410.675	386.513
Q8DY86	RNA methyltransferase, TrmH family OS=Streptococcus agalactiae serotype V (strain ATCC BAA-611 / 2603 V/R) OX=208435 GN=SAG1606 PE=4 SV=1	295.482	298.34	308.489	375.434	376.099	390.653	408.24	401.249	442.693
Q8DZQ9	Conserved domain protein OS=Streptococcus agalactiae serotype V (strain ATCC BAA-611 / 2603 V/R) OX=208435 GN=SAG1040 PE=4 SV=1	349.485	380.026	308.656	404.927	383.152	396.006	321.433	441.779	239.035
Q8E058	Acetoin dehydrogenase, thymine PPi dependent, E1 component, alpha subunit OS=Streptococcus agalactiae serotype V (strain ATCC BAA-611 / 2603 V/R) OX=208435 GN=SAG0878 PE=4 SV=1	279.108	291.155	308.859	415.633	387.845	427.177	334.307	346.094	358.684
Q8DZE3	N-acetyl neuramic acid synthetase NeuB OS=Streptococcus agalactiae serotype V (strain ATCC BAA-611 / 2603 V/R) OX=208435 GN=neuB PE=4 SV=1	297.009	289.556	309.326	364.132	380.126	363.163	451.839	402.421	484.796
Q8DXD5	Isoprenyl transferase OS=Streptococcus agalactiae serotype V (strain ATCC BAA-611 / 2603 V/R) OX=208435 GN=uppS PE=3 SV=1	351.652	349.68	309.435	434.333	375.774	396.157	329.32	347.226	309.418
Q8E151	Hydrolase, haloacid dehalogenase-like family OS=Streptococcus agalactiae serotype V (strain ATCC BAA-611 / 2603 V/R) OX=208435 GN=SAG0511 PE=4 SV=1	311.161	306.957	309.474	351.166	359.494	341.621	493.521	443.88	518.982
Q8E1K5	3-oxoacyl-[acyl-carrier-protein] synthase 2 OS=Streptococcus agalactiae serotype V (strain ATCC BAA-611 / 2603 V/R) OX=208435 GN=fabF PE=3 SV=1	370.668	367.289	309.639	404.787	418.483	401.644	317.173	289.79	317.585
Q8DWQ8	DNA replication and repair protein RecF OS=Streptococcus agalactiae serotype V (strain ATCC BAA-611 / 2603 V/R) OX=208435 GN=recF PE=3 SV=1	251.83	286.043	309.839	380.681	409.964	393.928	411.072	359.974	391.305
Q8DWQ5	Inosine-5'-monophosphate dehydrogenase OS=Streptococcus agalactiae serotype V (strain ATCC BAA-611 / 2603 V/R) OX=208435 GN=guaB PE=3 SV=1	312.066	346.595	309.905	358.457	408.793	382.454	374.585	408.351	386.063
Q8DZK3	Cysteine desulphurase OS=Streptococcus agalactiae serotype V (strain ATCC BAA-611 / 2603 V/R) OX=208435 GN=iscS-1 PE=3 SV=1	285.867	398.229	310.055	341.04	500.534	488.846	208.943	254.386	267.715
Q8E0M0	Glycosyl transferase, group 1 family protein OS=Streptococcus agalactiae serotype V (strain ATCC BAA-611 / 2603 V/R) OX=208435 GN=SAG0710 PE=4 SV=1	318.431	289.955	310.154	394.651	372.984	425.83	390.238	359.772	364.833
Q8E0F9	ABC transporter, ATP-binding protein OS=Streptococcus agalactiae serotype V (strain ATCC BAA-611 / 2603 V/R) OX=208435 GN=SAG0774 PE=4 SV=1	264.147	325.775	310.46	436.898	346.847	511.767	274.523	337.483	286.3
Q8DZX5	Methylenetetrahydrofolate--tRNA-(uracil-5-)-methyltransferase TrmFO OS=Streptococcus agalactiae serotype V (strain ATCC BAA-611 / 2603 V/R) OX=208435 GN=trmFO PE=3 SV=1	312.832	292.465	310.975	449.062	368.728	440.581	317.211	296.242	337.605
Q8E0A6	DNA polymerase III subunit gamma/tau OS=Streptococcus agalactiae serotype V (strain ATCC BAA-611 / 2603 V/R) OX=208435 GN=dnaX PE=3 SV=1	325.701	310.683	310.977	408.833	413.303	428.968	311.932	320.596	297.905
Q8E225	Glutamyl-aminopeptidase OS=Streptococcus agalactiae serotype V (strain ATCC BAA-611 / 2603 V/R) OX=208435 GN=pepA PE=3 SV=1	275.18	318.967	311.182	376.925	375.675	441.799	376.714	375.465	383.075
Q8DYZ3	GTP pyrophosphokinase family protein OS=Streptococcus agalactiae serotype V (strain ATCC BAA-611 / 2603 V/R) OX=208435 GN=SAG1329 PE=4 SV=1	399.019	353.681	311.228	369.151	279.434	344.237	603.518	454.128	457.482
Q8DYL0	GTPase Obg OS=Streptococcus agalactiae serotype V (strain ATCC BAA-611 / 2603 V/R) OX=208435 GN=obg PE=3 SV=1	306.995	324.789	311.509	395.622	409.288	413.453	321.476	356.907	337.743
Q8DZP4	Lipoate--protein ligase OS=Streptococcus agalactiae serotype V (strain ATCC BAA-611 / 2603 V/R) OX=208435 GN=lplA-2 PE=4 SV=1	365.082	330.86	311.646	421.594	399.072	422.933	288.913	307.938	319.805
Q8DZF9	ATP-dependent DNA helicase OS=Streptococcus agalactiae serotype V (strain ATCC BAA-611 / 2603 V/R) OX=208435 GN=pcrA PE=3 SV=1	340.84	343.458	311.694	429.869	402.302	437.67	284.045	280.269	294.225
Q8E1A3	Probable dual-specificity RNA methyltransferase RlmN OS=Streptococcus agalactiae serotype V (strain ATCC BAA-611 / 2603 V/R) OX=208435 GN=rlmN PE=3 SV=1	312.635	288.411	311.704	431.167	399.166	398.096	323.549	310.007	377.136
Q8DZC2	ABC transporter, ATP-binding protein OS=Streptococcus agalactiae serotype V (strain ATCC BAA-611 / 2603 V/R) OX=208435 GN=SAG1187 PE=4 SV=1	331.253	315.204	311.826	419.238	384.362	461.102	294.803	293.86	336.365
Q8DYR4	Glycosyl transferase, group 1 family protein OS=Streptococcus agalactiae serotype V (strain ATCC BAA-611 / 2603 V/R) OX=208435 GN=SAG1410 PE=4 SV=1	307.379	306.583	312.183	398.615	330.032	452.784	407.757	368.659	393.08
Q8DXS2	Uncharacterized protein OS=Streptococcus agalactiae serotype V (strain ATCC BAA-611 / 2603 V/R) OX=208435 GN=SAG1774 PE=3 SV=1	295.338	317.647	312.65	422.328	406.924	411.326	311.313	368.242	265.312
Q8DY95	CBS domain protein OS=Streptococcus agalactiae serotype V (strain ATCC BAA-611 / 2603 V/R) OX=208435 GN=SAG1597 PE=4 SV=1	310.87	358.102	312.783	436.806	407.487	392.898	274.912	339.802	302.128
Q8DZ08	Dihydrofolate reductase OS=Streptococcus agalactiae serotype V (strain ATCC BAA-611 / 2603 V/R) OX=208435 GN=folA PE=3 SV=1	313.791	307.931	312.852	395.056	436.243	441.734	285.532	304.701	302.266
Q8DZ92	Peptidase, M20/M25/M40 family OS=Streptococcus agalactiae serotype V (strain ATCC BAA-611 / 2603 V/R) OX=208435 GN=SAG1219 PE=4 SV=1	257.123	266.423	312.858	385.094	501.251	472.289	230.161	231.611	287.171
Q8DY06	Mannose-6-phosphate isomerase OS=Streptococcus agalactiae serotype V (strain ATCC BAA-611 / 2603 V/R) OX=208435 GN=manA PE=3 SV=1	374.672	321.722	313.312	398.66	410.08	374.477	360.304	329.44	358.522
Q8DYA2	Putative tRNA (cytidine(34)-2'-O)-methyltransferase OS=Streptococcus agalactiae serotype V (strain ATCC BAA-611 / 2603 V/R) OX=208435 GN=SAG1588 PE=3 SV=1	311.002	321.585	313.449	384.562	479.083	439.086	271.842	265.858	255.988
Q8DWS4	Replicative DNA helicase OS=Streptococcus agalactiae serotype V (strain ATCC BAA-611 / 2603 V/R) OX=208435 GN=dnaC-2 PE=3 SV=1	339.988	355.44	313.541	401.185	337.009	369.961	398.502	446.808	402.082
Q8E1V7	Amino acid ABC transporter, ATP-binding protein OS=Streptococcus agalactiae serotype V (strain ATCC BAA-611 / 2603 V/R) OX=208435 GN=SAG0244 PE=3 SV=1	284.331	334.621	313.934	391.178	382.053	439.376	337.868	360.783	365.973
P67112	Nucleotide-binding protein SAG0531 OS=Streptococcus agalactiae serotype V (strain ATCC BAA-611 / 2603 V/R) OX=208435 GN=SAG0531 PE=3 SV=1	279.348	316.855	313.972	360.046	404.719	419.742	360.498	393.126	389.839
Q8DZT5	Ribonuclease HII OS=Streptococcus agalactiae serotype V (strain ATCC BAA-611 / 2603 V/R) OX=208435 GN=rnhB PE=3 SV=1	345.319	319.217	314.059	415.853	404.81	402.981	323.854	340.87	299.185
Q8DZB4	MutT/nudix family protein OS=Streptococcus agalactiae serotype V (strain ATCC BAA-611 / 2603 V/R) OX=208435 GN=SAG1195 PE=4 SV=1	347.071	430.054	314.084	469.276	395.694	374.012	297.573	258.935	267.234
Q8E1N1	Hydrolase, haloacid dehalogenase family/peptidyl-prolyl cis-trans isomerase, cyclophilin type OS=Streptococcus agalactiae serotype V (strain ATCC BAA-611 / 2603 V/R) OX=208435 GN=SAG0323 PE=4 SV=1	355.282	338.103	314.585	424.756	408.365	359.756	348.546	325.388	328.98
Q8DYA0	Trk system potassium uptake protein TrkA OS=Streptococcus agalactiae serotype V (strain ATCC BAA-611 / 2603 V/R) OX=208435 GN=SAG1590 PE=4 SV=1	287.799	326.425	314.588	413.571	383.003	429.67	341.383	348.667	321.568
Q8E2B1	DNA-directed RNA polymerase subunit alpha OS=Streptococcus agalactiae serotype V (strain ATCC BAA-611 / 2603 V/R) OX=208435 GN=rpoA PE=3 SV=1	332.12	312.058	314.799	408.295	370.188	373.989	404.722	351.922	417.554
Q8E186	UDP-N-acetylmuramoylalanine--D-glutamate ligase OS=Streptococcus agalactiae serotype V (strain ATCC BAA-611 / 2603 V/R) OX=208435 GN=murD PE=1 SV=1	337.485	336.378	314.847	393.179	403.644	408.598	346.785	347.897	320.889
Q8E2H4	tRNA(Ile)-lysidine synthase OS=Streptococcus agalactiae serotype V (strain ATCC BAA-611 / 2603 V/R) OX=208435 GN=tilS PE=3 SV=1	303.396	400.766	314.879	394.655	390.19	380.89	339.619	387.132	359.96
Q8E1B5	Valine--tRNA ligase OS=Streptococcus agalactiae serotype V (strain ATCC BAA-611 / 2603 V/R) OX=208435 GN=valS PE=3 SV=1	315.287	292.47	315.242	392.133	376.946	444.119	355.976	338.105	388.629
P67329	tRNA uridine(34) hydroxylase OS=Streptococcus agalactiae serotype V (strain ATCC BAA-611 / 2603 V/R) OX=208435 GN=trhO PE=3 SV=1	319.44	306.057	315.388	470.703	387.599	443.491	284.668	264.622	251.657
Q8DZW0	Aminopeptidase OS=Streptococcus agalactiae serotype V (strain ATCC BAA-611 / 2603 V/R) OX=208435 GN=pepN PE=3 SV=1	359.121	314.213	315.646	409.096	420.51	412.884	308.287	297.352	318.629
Q8E040	CRISPR-associated endoribonuclease Cas2 OS=Streptococcus agalactiae serotype V (strain ATCC BAA-611 / 2603 V/R) OX=208435 GN=cas2 PE=3 SV=1	263.36	334.202	315.68	375.458	393.144	584.877	258.594	223.679	331.61
Q8E1T6	Uncharacterized protein OS=Streptococcus agalactiae serotype V (strain ATCC BAA-611 / 2603 V/R) OX=208435 GN=SAG0267 PE=4 SV=1	274.167	232.919	315.791	398.973	284.118	478.279	450.714	446.622	409.413
Q8DYY2	ABC transporter, ATP-binding protein OS=Streptococcus agalactiae serotype V (strain ATCC BAA-611 / 2603 V/R) OX=208435 GN=SAG1340 PE=4 SV=1	305.35	333.954	316.113	413.136	371.091	442.085	317.853	357.757	332.592
Q8DXG0	Oxidoreductase, Gfo/Idh/MocA family OS=Streptococcus agalactiae serotype V (strain ATCC BAA-611 / 2603 V/R) OX=208435 GN=SAG1891 PE=4 SV=1	215.138	362.931	316.511	413.979	398.475	417.18	351.65	347.958	306.634
Q8E2C9	50S ribosomal protein L23 OS=Streptococcus agalactiae serotype V (strain ATCC BAA-611 / 2603 V/R) OX=208435 GN=rplW PE=3 SV=1	334.25	310.383	316.787	445.696	389.041	348.525	381.98	317.91	356.011
Q8E283	Ribose ABC transporter, periplasmic D-ribose-binding protein OS=Streptococcus agalactiae serotype V (strain ATCC BAA-611 / 2603 V/R) OX=208435 GN=rbsB PE=4 SV=1	411.331	1260.58	316.876	318.402	350.821	295.103	317.958	301.673	313.933
P63984	DNA polymerase III PolC-type OS=Streptococcus agalactiae serotype V (strain ATCC BAA-611 / 2603 V/R) OX=208435 GN=polC PE=3 SV=1	313.31	312.549	317.015	408.163	377.694	396.962	354.402	363.038	397.812
Q8E0A4	Bifunctional ligase/repressor BirA OS=Streptococcus agalactiae serotype V (strain ATCC BAA-611 / 2603 V/R) OX=208435 GN=birA PE=3 SV=1	364.78	321.425	317.292	375.446	437.97	433.961	302.073	282.051	343.197
Q8E1A1	ABC transporter, ATP-binding/permease protein OS=Streptococcus agalactiae serotype V (strain ATCC BAA-611 / 2603 V/R) OX=208435 GN=SAG0460 PE=4 SV=1	360.252	295.328	317.373	435.385	354.584	397.615	410.296	327.241	331.57
Q8DY78	Acetyltransferase, GNAT family OS=Streptococcus agalactiae serotype V (strain ATCC BAA-611 / 2603 V/R) OX=208435 GN=SAG1614 PE=4 SV=1	292.467	276.938	317.511	358.447	358.536	450.66	347.137	410.649	501.234
Q8DY32	HD domain-containing protein OS=Streptococcus agalactiae serotype V (strain ATCC BAA-611 / 2603 V/R) OX=208435 GN=SAG1661 PE=1 SV=1	328.212	305.118	318.19	371.467	378.515	383.221	404.353	388.24	453.693
Q8DXY6	UvrABC system protein A OS=Streptococcus agalactiae serotype V (strain ATCC BAA-611 / 2603 V/R) OX=208435 GN=uvrA PE=3 SV=1	341.958	377.123	318.901	378.979	437.401	411.05	302.007	319.313	304.94
P67486	Histidine--tRNA ligase OS=Streptococcus agalactiae serotype V (strain ATCC BAA-611 / 2603 V/R) OX=208435 GN=hisS PE=3 SV=1	352.838	378.948	319.226	398.298	363.335	358.699	403.331	387.938	389.68
Q8E026	Peptide methionine sulfoxide reductase MsrB OS=Streptococcus agalactiae serotype V (strain ATCC BAA-611 / 2603 V/R) OX=208435 GN=msrB PE=3 SV=1	85.5571	328.97	319.236	461.787	505.776	380.138	245.148	292.262	193.948
Q8DWY7	Transcriptional regulator, GntR family OS=Streptococcus agalactiae serotype V (strain ATCC BAA-611 / 2603 V/R) OX=208435 GN=SAG2073 PE=4 SV=1	346.058	394.992	319.521	419.396	429.693	349.88	288.363	328.841	328.945
Q8E1T3	Glycine--tRNA ligase beta subunit OS=Streptococcus agalactiae serotype V (strain ATCC BAA-611 / 2603 V/R) OX=208435 GN=glyS PE=3 SV=1	308.322	322.06	319.553	407.998	397.385	426.6	329.554	319.52	340.798
Q8E0V5	ABC transporter, ATP-binding protein Vexp2 OS=Streptococcus agalactiae serotype V (strain ATCC BAA-611 / 2603 V/R) OX=208435 GN=vex2 PE=4 SV=1	282.571	321.597	319.626	314.828	382.519	427.379	417.001	430.872	474.256
Q8E002	DNA polymerase III subunit alpha OS=Streptococcus agalactiae serotype V (strain ATCC BAA-611 / 2603 V/R) OX=208435 GN=dnaE PE=3 SV=1	336.9	376.498	319.763	381.335	397.017	414.084	345.562	350.9	333.659
Q8DYL8	Glucosyltransferase 3 OS=Streptococcus agalactiae serotype V (strain ATCC BAA-611 / 2603 V/R) OX=208435 GN=gtf3 PE=3 SV=1	356.264	339.555	320.284	361.576	358.735	410.969	449.013	369.788	400.341
Q8DYB4	DNA polymerase III, delta prime subunit, putative OS=Streptococcus agalactiae serotype V (strain ATCC BAA-611 / 2603 V/R) OX=208435 GN=SAG1574 PE=4 SV=1	314.042	317.375	320.324	417.435	430.552	391.172	286.413	315.986	341.039
Q8E1R1	Amino acid ABC transporter, ATP-binding protein OS=Streptococcus agalactiae serotype V (strain ATCC BAA-611 / 2603 V/R) OX=208435 GN=SAG0292 PE=4 SV=1	312.875	325.178	320.464	412.49	362.749	380.852	360.055	415.778	380.321
Q8E056	Dihydrolipoamide acetyltransferase component of pyruvate dehydrogenase complex OS=Streptococcus agalactiae serotype V (strain ATCC BAA-611 / 2603 V/R) OX=208435 GN=SAG0880 PE=3 SV=1	314.857	324.314	320.525	425.661	433.226	415.508	277.699	292.273	276.935
Q8DZV5	Phosphate transport system permease protein OS=Streptococcus agalactiae serotype V (strain ATCC BAA-611 / 2603 V/R) OX=208435 GN=SAG0991 PE=3 SV=1	350.877	287.007	320.822	477.328	385.864	381.05	320.291	218.073	403.507
Q8E2H3	Hypoxanthine-guanine phosphoribosyltransferase OS=Streptococcus agalactiae serotype V (strain ATCC BAA-611 / 2603 V/R) OX=208435 GN=hpt PE=3 SV=1	288.022	284.771	321.192	388.792	375.097	441.595	338.92	340.929	459.158
Q8E0T7	Uncharacterized RNA methyltransferase SAG0633 OS=Streptococcus agalactiae serotype V (strain ATCC BAA-611 / 2603 V/R) OX=208435 GN=SAG0633 PE=3 SV=1	303.691	283.585	321.637	422.034	369.54	418.451	350.348	355.233	367.694
Q8E2G9	Aminotransferase OS=Streptococcus agalactiae serotype V (strain ATCC BAA-611 / 2603 V/R) OX=208435 GN=SAG0019 PE=3 SV=1	289.235	327.403	321.656	392.969	413.786	428.866	349.08	317.615	314.56
P66979	tRNA-specific 2-thiouridylase MnmA OS=Streptococcus agalactiae serotype V (strain ATCC BAA-611 / 2603 V/R) OX=208435 GN=mnmA PE=3 SV=1	308.403	320.182	321.828	435.855	400.552	489.007	237.247	245.971	300.285
Q8E1E0	Glycosyl transferase, group 2 family protein OS=Streptococcus agalactiae serotype V (strain ATCC BAA-611 / 2603 V/R) OX=208435 GN=SAG0417 PE=4 SV=1	314.73	278.844	321.836	365.455	348.328	423.325	381.641	441.412	468.114
P0A3F1	tRNA uridine 5-carboxymethylaminomethyl modification enzyme MnmG OS=Streptococcus agalactiae serotype V (strain ATCC BAA-611 / 2603 V/R) OX=208435 GN=mnmG PE=3 SV=1	297.508	340.55	321.985	387.488	386.739	454.287	320.566	331.487	369.453
Q8E2D6	Membrane protein, putative OS=Streptococcus agalactiae serotype V (strain ATCC BAA-611 / 2603 V/R) OX=208435 GN=SAG0052 PE=4 SV=1	642.14	321.327	322.559	316.635	232.998	261.672	784.336	442.986	628.358
Q8E1G4	Transcriptional regulator, Fur family OS=Streptococcus agalactiae serotype V (strain ATCC BAA-611 / 2603 V/R) OX=208435 GN=SAG0391 PE=3 SV=1	308.14	299.308	322.676	410.927	411.829	398.472	331.394	325.703	356.913
Q8DYE6	Bifunctional protein GlmU OS=Streptococcus agalactiae serotype V (strain ATCC BAA-611 / 2603 V/R) OX=208435 GN=glmU PE=3 SV=1	291.41	335.346	322.743	369.53	366.07	428.809	396.301	379.274	411.414
Q8DZX6	Transcriptional regulator, GntR family OS=Streptococcus agalactiae serotype V (strain ATCC BAA-611 / 2603 V/R) OX=208435 GN=SAG0968 PE=4 SV=1	281.614	305.891	322.879	418.233	422.965	446.354	287.882	291.115	290.577
Q8E1M1	Glycerol dehydrogenase OS=Streptococcus agalactiae serotype V (strain ATCC BAA-611 / 2603 V/R) OX=208435 GN=gldA PE=4 SV=1	295.416	392.592	322.975	438.176	413.167	360.234	329.37	335.138	266.449
Q8DZL1	Probable potassium transport system protein kup OS=Streptococcus agalactiae serotype V (strain ATCC BAA-611 / 2603 V/R) OX=208435 GN=kup PE=3 SV=1	404.615	380.922	323.214	407.809	349.961	448.181	332.513	340.871	292.168
Q8E263	Amino acid ABC transporter, ATP-binding protein OS=Streptococcus agalactiae serotype V (strain ATCC BAA-611 / 2603 V/R) OX=208435 GN=SAG0135 PE=4 SV=1	327.692	332.713	323.288	449.555	351.889	453.469	282.997	338.941	293.351
Q8DYV9	Bifunctional protein PyrR OS=Streptococcus agalactiae serotype V (strain ATCC BAA-611 / 2603 V/R) OX=208435 GN=pyrR PE=3 SV=1	313.556	317.464	323.601	318.357	354.286	379.114	505.385	461.894	497.878
Q8DZQ0	ABC transporter, ATP-binding protein OS=Streptococcus agalactiae serotype V (strain ATCC BAA-611 / 2603 V/R) OX=208435 GN=SAG1049 PE=4 SV=1	325.101	322.505	323.695	411.959	407.489	416.95	316.794	317.436	318.375
Q8E144	Cell division ATP-binding protein FtsE OS=Streptococcus agalactiae serotype V (strain ATCC BAA-611 / 2603 V/R) OX=208435 GN=ftsE PE=3 SV=1	269.77	312.777	323.854	416.036	372.606	464.986	318.468	325.656	344.821
P65221	Guanylate kinase OS=Streptococcus agalactiae serotype V (strain ATCC BAA-611 / 2603 V/R) OX=208435 GN=gmk PE=3 SV=1	386.174	319.553	324.013	393.221	375.839	337.991	374.123	400.125	462.914
Q8DYW3	ABC transporter, ATP-binding protein OS=Streptococcus agalactiae serotype V (strain ATCC BAA-611 / 2603 V/R) OX=208435 GN=SAG1360 PE=4 SV=1	318.438	344.051	324.02	361.176	418.488	449.851	349.532	322.54	312.614
Q8DYM1	Glycosyl transferase, group 2 family protein OS=Streptococcus agalactiae serotype V (strain ATCC BAA-611 / 2603 V/R) OX=208435 GN=SAG1455 PE=4 SV=1	352.614	168.258	324.18	396.38	408.32	472.093	346.69	273.074	367.265
Q8DZY8	Bmp domain-containing protein OS=Streptococcus agalactiae serotype V (strain ATCC BAA-611 / 2603 V/R) OX=208435 GN=SAG0954 PE=3 SV=1	332.429	311.026	324.288	283.968	287.536	445.491	538.923	534.121	535.104
Q8DXB5	Lactose phosphotransferase system repressor OS=Streptococcus agalactiae serotype V (strain ATCC BAA-611 / 2603 V/R) OX=208435 GN=lacR-2 PE=4 SV=1	299.822	312.347	324.538	354.882	383.006	357.675	418.602	431.156	494.569
Q8E0M3	Catabolite control protein A OS=Streptococcus agalactiae serotype V (strain ATCC BAA-611 / 2603 V/R) OX=208435 GN=SAG0707 PE=4 SV=1	372.594	371.842	325.08	352.726	355.025	321.757	495.764	438.933	467.954
Q8E1F6	AtsA/ElaC family protein OS=Streptococcus agalactiae serotype V (strain ATCC BAA-611 / 2603 V/R) OX=208435 GN=SAG0399 PE=4 SV=1	481.233	397.387	325.225	371.639	465.059	374.412	285.584	309.165	229.806
Q8DY58	Serine/threonine transporter SstT OS=Streptococcus agalactiae serotype V (strain ATCC BAA-611 / 2603 V/R) OX=208435 GN=sstT PE=3 SV=1	273.01	246.942	325.533	298.632	288.823	341.097	757.453	479.255	626.373
Q8E1Z6	Serine acetyltransferase OS=Streptococcus agalactiae serotype V (strain ATCC BAA-611 / 2603 V/R) OX=208435 GN=cysE PE=3 SV=1	319.511	373.092	325.633	405.297	375.302	385.545	353.642	409.874	314.443
Q8E061	ATP-dependent helicase/nuclease subunit A OS=Streptococcus agalactiae serotype V (strain ATCC BAA-611 / 2603 V/R) OX=208435 GN=addA PE=3 SV=1	378.417	375.656	325.791	392.627	386.458	380.527	383.589	335.964	350.336
Q8E0H0	Triosephosphate isomerase OS=Streptococcus agalactiae serotype V (strain ATCC BAA-611 / 2603 V/R) OX=208435 GN=tpiA PE=3 SV=1	337.26	405.744	325.885	406.045	461.111	401.16	263.627	248.997	273.578
Q8DXX4	Uncharacterized protein OS=Streptococcus agalactiae serotype V (strain ATCC BAA-611 / 2603 V/R) OX=208435 GN=SAG1721 PE=4 SV=1	497.108	412.079	325.935	473.307	358.625	361.823	280.254	272.936	312.484
Q8DXC6	Sugar ABC transporter, ATP-binding protein OS=Streptococcus agalactiae serotype V (strain ATCC BAA-611 / 2603 V/R) OX=208435 GN=SAG1925 PE=4 SV=1	334.291	393.002	325.951	326.335	395.405	356.258	468.003	416.707	409.549
Q8DWY2	Hydrolase, haloacid dehalogenase-like family OS=Streptococcus agalactiae serotype V (strain ATCC BAA-611 / 2603 V/R) OX=208435 GN=SAG2079 PE=4 SV=1	296.061	337.956	325.985	349.851	365.455	374.838	418.069	418.885	531.148
Q8DXV4	Cytochrome d oxidase, subunit I OS=Streptococcus agalactiae serotype V (strain ATCC BAA-611 / 2603 V/R) OX=208435 GN=cydA PE=3 SV=1	269.983	219.232	327.07	445.014	303.958	487.089	381.541	337.561	407.658
Q8DXV8	Polyprenyl synthetase family protein OS=Streptococcus agalactiae serotype V (strain ATCC BAA-611 / 2603 V/R) OX=208435 GN=SAG1738 PE=3 SV=1	303.852	269.129	327.072	494.978	356.587	418.11	305.452	311.036	282.517
Q8DZK1	Redox-sensing transcriptional repressor Rex OS=Streptococcus agalactiae serotype V (strain ATCC BAA-611 / 2603 V/R) OX=208435 GN=rex PE=3 SV=1	363.345	336.653	327.111	379.813	427.158	424.677	294.091	340.298	297.657
Q8DYV0	Cysteine desulphurase OS=Streptococcus agalactiae serotype V (strain ATCC BAA-611 / 2603 V/R) OX=208435 GN=iscS-2 PE=3 SV=1	342.831	324.081	327.15	416.693	382.502	415.296	332.833	314.461	361.239
Q8E1J3	EIIAB-Man OS=Streptococcus agalactiae serotype V (strain ATCC BAA-611 / 2603 V/R) OX=208435 GN=manL PE=4 SV=1	334.155	341.692	327.449	386.168	396.425	351.023	372.804	418.662	373.146
Q8DZL5	Xanthine phosphoribosyltransferase OS=Streptococcus agalactiae serotype V (strain ATCC BAA-611 / 2603 V/R) OX=208435 GN=xpt PE=3 SV=1	318.229	311.734	327.798	454.705	392.373	436.697	280.95	274.488	289.553
Q8E0G5	UDP-N-acetylmuramoyl-tripeptide--D-alanyl-D-alanine ligase OS=Streptococcus agalactiae serotype V (strain ATCC BAA-611 / 2603 V/R) OX=208435 GN=murF PE=3 SV=1	314.66	336.757	327.97	427.958	387.307	425.444	298.942	313.927	334.275
Q8DYU5	3-dehydroquinate synthase OS=Streptococcus agalactiae serotype V (strain ATCC BAA-611 / 2603 V/R) OX=208435 GN=aroB PE=3 SV=1	385.748	413.81	328.431	371.825	376.628	405.07	310.79	404.524	359.653
Q8DXN0	Uncharacterized protein OS=Streptococcus agalactiae serotype V (strain ATCC BAA-611 / 2603 V/R) OX=208435 GN=SAG1820 PE=4 SV=1	392.865	322.465	328.557	399.621	386.977	345.101	407.25	330.725	423.681
Q8E148	P-type Ca(2+) transporter OS=Streptococcus agalactiae serotype V (strain ATCC BAA-611 / 2603 V/R) OX=208435 GN=SAG0514 PE=4 SV=1	384.001	336.229	328.962	416.379	383.688	371.937	367.426	347.185	329.587
Q8DY92	Glutamate racemase OS=Streptococcus agalactiae serotype V (strain ATCC BAA-611 / 2603 V/R) OX=208435 GN=murI PE=3 SV=1	298.956	333.327	329.276	388.231	416.521	409.817	310.741	352.471	356.487
Q8DWR1	Peptidase, M16 family OS=Streptococcus agalactiae serotype V (strain ATCC BAA-611 / 2603 V/R) OX=208435 GN=SAG2153 PE=4 SV=1	344.038	302.985	329.502	397.578	365.306	353.375	458.654	361.107	428.534
Q8DWR8	L-serine dehydratase OS=Streptococcus agalactiae serotype V (strain ATCC BAA-611 / 2603 V/R) OX=208435 GN=sdhA PE=3 SV=1	367.349	405.816	329.562	414.056	399.947	423.103	308.627	273.674	285.862
Q8E1N5	Non-specific serine/threonine protein kinase OS=Streptococcus agalactiae serotype V (strain ATCC BAA-611 / 2603 V/R) OX=208435 GN=SAG0319 PE=4 SV=1	323.595	325.381	329.888	424.232	368.458	435.022	312.528	351.963	319.255
Q8DXM9	Glutathione biosynthesis bifunctional protein GshAB OS=Streptococcus agalactiae serotype V (strain ATCC BAA-611 / 2603 V/R) OX=208435 GN=gshAB PE=1 SV=1	286.753	466.744	330.061	366.393	354.312	398.104	331.68	420.736	458.466
Q8DY99	Cation uptake protein, Trk family OS=Streptococcus agalactiae serotype V (strain ATCC BAA-611 / 2603 V/R) OX=208435 GN=SAG1591 PE=4 SV=1	332.427	270.477	330.285	384.337	421.57	367.353	364.619	350.909	418.577
Q8E088	Methionine aminopeptidase OS=Streptococcus agalactiae serotype V (strain ATCC BAA-611 / 2603 V/R) OX=208435 GN=map PE=3 SV=1	357.518	321.649	330.677	394.735	402.553	380.322	349.406	337.34	391.443
Q8DZ05	3-hydroxy-3-methylglutaryl coenzyme A reductase OS=Streptococcus agalactiae serotype V (strain ATCC BAA-611 / 2603 V/R) OX=208435 GN=SAG1317 PE=3 SV=1	313.407	328.498	330.707	408.921	395.862	434.952	325.125	300.098	338.53
Q8DYV6	Transcriptional regulator, LysR family OS=Streptococcus agalactiae serotype V (strain ATCC BAA-611 / 2603 V/R) OX=208435 GN=SAG1367 PE=3 SV=1	311.58	329.45	330.925	413.698	410.236	387.12	310.725	337.922	358.111
Q8E2A0	Heat-inducible transcription repressor HrcA OS=Streptococcus agalactiae serotype V (strain ATCC BAA-611 / 2603 V/R) OX=208435 GN=hrcA PE=3 SV=1	274.286	345.712	331.261	407.699	345.384	403.669	346.604	427.049	410.239
Q8E091	UDP-N-acetylglucosamine 1-carboxyvinyltransferase 1 OS=Streptococcus agalactiae serotype V (strain ATCC BAA-611 / 2603 V/R) OX=208435 GN=murA1 PE=3 SV=1	325.293	343.053	331.359	401.628	402.315	438.114	293.633	311.205	338.56
Q8DYV8	Pseudouridine synthase OS=Streptococcus agalactiae serotype V (strain ATCC BAA-611 / 2603 V/R) OX=208435 GN=SAG1365 PE=3 SV=1	319.473	264.786	331.391	479.454	372.142	383.888	373.802	308.184	268.741
Q8E0L3	Amino acid ABC transporter, amino acid-binding protein OS=Streptococcus agalactiae serotype V (strain ATCC BAA-611 / 2603 V/R) OX=208435 GN=SAG0717 PE=4 SV=1	500.982	358.962	331.396	295.003	211.85	232.008	795.943	592.844	701.666
Q8E0C7	tRNA 5-hydroxyuridine methyltransferase OS=Streptococcus agalactiae serotype V (strain ATCC BAA-611 / 2603 V/R) OX=208435 GN=trmR PE=3 SV=1	341.371	363.958	331.681	454.595	358.826	458.515	298.966	252.681	295.579
Q8E2I7	Chromosomal replication initiator protein DnaA OS=Streptococcus agalactiae serotype V (strain ATCC BAA-611 / 2603 V/R) OX=208435 GN=dnaA PE=3 SV=1	294.904	390.187	331.822	338.33	315.282	394.647	471.857	484.159	485.951
Q8E296	Phosphomethylpyrimidine kinase, putative OS=Streptococcus agalactiae serotype V (strain ATCC BAA-611 / 2603 V/R) OX=208435 GN=SAG0101 PE=3 SV=1	409.485	355.954	331.93	386.279	346.837	380.36	436.927	381.77	366.729
Q8E1K0	Acetyl-CoA carboxytransferase OS=Streptococcus agalactiae serotype V (strain ATCC BAA-611 / 2603 V/R) OX=208435 GN=accA PE=4 SV=1	376.617	315.458	332.223	441.656	391.104	372.643	330.636	323.057	315.937
Q8DZ86	Uncharacterized protein OS=Streptococcus agalactiae serotype V (strain ATCC BAA-611 / 2603 V/R) OX=208435 GN=SAG1226 PE=4 SV=1	323.47	336.542	332.254	437.374	409.634	438.077	247.135	297.903	270.4
Q8DYW0	Carbamoyl-phosphate synthase small chain OS=Streptococcus agalactiae serotype V (strain ATCC BAA-611 / 2603 V/R) OX=208435 GN=carA-2 PE=3 SV=1	317.224	330.561	332.468	348.235	358.781	366.902	483.283	458.341	417.831
Q8DXQ5	Membrane protein, putative OS=Streptococcus agalactiae serotype V (strain ATCC BAA-611 / 2603 V/R) OX=208435 GN=SAG1794 PE=4 SV=1	502.169	261.477	333.021	392.226	313.283	273.617	577.565	396.253	538.134
Q8DY02	Sucrose operon repressor ScrR OS=Streptococcus agalactiae serotype V (strain ATCC BAA-611 / 2603 V/R) OX=208435 GN=scrR PE=4 SV=1	266.136	366.63	333.189	336.262	383.675	414.102	412.563	401.714	437.987
Q8DZM0	FAD:protein FMN transferase OS=Streptococcus agalactiae serotype V (strain ATCC BAA-611 / 2603 V/R) OX=208435 GN=SAG1081 PE=3 SV=1	322.107	338.668	333.203	379.77	378.542	424.048	341.533	376.406	386.382
Q8DZV3	NOL1/NOP2/sun family protein OS=Streptococcus agalactiae serotype V (strain ATCC BAA-611 / 2603 V/R) OX=208435 GN=SAG0993 PE=3 SV=1	294.018	325.522	333.29	408.256	363.84	442.769	311.809	354.071	394.706
Q8E1W2	Transcriptional regulator, MutR family OS=Streptococcus agalactiae serotype V (strain ATCC BAA-611 / 2603 V/R) OX=208435 GN=SAG0239 PE=4 SV=1	461.089	410.606	333.303	327.946	346.194	297.179	507.816	509.647	424.815
Q8DYW1	Carbamoyl-phosphate synthase, large subunit, putative OS=Streptococcus agalactiae serotype V (strain ATCC BAA-611 / 2603 V/R) OX=208435 GN=SAG1362 PE=4 SV=1	363.999	467.647	333.32	283.097	376.398	353.349	516.821	473.642	400.112
Q8E0N1	Transcriptional regulator, GntR family OS=Streptococcus agalactiae serotype V (strain ATCC BAA-611 / 2603 V/R) OX=208435 GN=SAG0699 PE=4 SV=1	473.917	338.2	333.47	356.641	356.279	381.482	414.884	470.771	302.257
Q8E128	Zinc ABC transporter, zinc-binding adhesion liprotein OS=Streptococcus agalactiae serotype V (strain ATCC BAA-611 / 2603 V/R) OX=208435 GN=SAG0535 PE=3 SV=1	433.54	600.635	333.808	359.416	325.256	336.494	443.064	427.183	346.692
Q8DYE1	Gluconate 5-dehydrogenase, putative OS=Streptococcus agalactiae serotype V (strain ATCC BAA-611 / 2603 V/R) OX=208435 GN=SAG1544 PE=4 SV=1	274.517	348.236	333.821	419.486	407.087	413.507	304.963	297.274	358.028
Q8DYD3	Uncharacterized protein OS=Streptococcus agalactiae serotype V (strain ATCC BAA-611 / 2603 V/R) OX=208435 GN=SAG1554 PE=4 SV=1	289.841	338.507	334.042	379.479	367.778	403.71	391.203	395.485	407.985
Q8DYF9	Peptidase, M20/M25/M40 family OS=Streptococcus agalactiae serotype V (strain ATCC BAA-611 / 2603 V/R) OX=208435 GN=SAG1523 PE=4 SV=1	392.643	352.3	334.636	385.665	363.278	357.538	400.587	401.883	404.661
Q8E217	Sensory transduction protein LytR OS=Streptococcus agalactiae serotype V (strain ATCC BAA-611 / 2603 V/R) OX=208435 GN=lytR PE=3 SV=1	291.934	295.349	334.701	388.938	430.274	407.728	335.623	357.591	301.78
Q8E1N3	Sensor histidine kinase OS=Streptococcus agalactiae serotype V (strain ATCC BAA-611 / 2603 V/R) OX=208435 GN=SAG0321 PE=4 SV=1	374.97	387.18	335.152	373.515	335.454	362.049	433.721	457.188	395.465
Q8DZK5	CYTH domain-containing protein OS=Streptococcus agalactiae serotype V (strain ATCC BAA-611 / 2603 V/R) OX=208435 GN=SAG1096 PE=4 SV=1	303.486	336.218	335.238	372.313	413.205	433.234	324.891	357.327	329.214
Q8E177	Isoleucine--tRNA ligase OS=Streptococcus agalactiae serotype V (strain ATCC BAA-611 / 2603 V/R) OX=208435 GN=ileS PE=3 SV=1	315.318	314.832	335.343	376.503	360.665	396.836	399.946	381.453	471.507
Q8DWR4	Energy-coupling factor transporter ATP-binding protein EcfA2 OS=Streptococcus agalactiae serotype V (strain ATCC BAA-611 / 2603 V/R) OX=208435 GN=ecfA2 PE=3 SV=1	324.721	338.701	335.947	381.726	334.755	389.958	381.787	445.914	467.31
Q8E169	Phosphoglucomutase/phosphomannomutase family protein OS=Streptococcus agalactiae serotype V (strain ATCC BAA-611 / 2603 V/R) OX=208435 GN=SAG0493 PE=3 SV=1	322.368	346.682	335.979	344.124	387.94	331.202	440.403	453.096	466.17
Q8DY72	Primosomal protein DnaI OS=Streptococcus agalactiae serotype V (strain ATCC BAA-611 / 2603 V/R) OX=208435 GN=dnaI PE=4 SV=1	336.614	357.683	336.018	390.053	381.096	422.133	305.538	347.464	406.485
Q8DYZ9	Isopentenyl-diphosphate delta-isomerase OS=Streptococcus agalactiae serotype V (strain ATCC BAA-611 / 2603 V/R) OX=208435 GN=fni PE=3 SV=1	347.245	299.018	336.622	384.026	447.57	412.909	310.684	277.41	346.679
Q8E0J3	Uncharacterized protein OS=Streptococcus agalactiae serotype V (strain ATCC BAA-611 / 2603 V/R) OX=208435 GN=SAG0738 PE=4 SV=1	308.939	317.855	336.652	401.448	409.94	424.201	312.854	354.789	288.336
Q8E003	Transcriptional regulator, GntR family OS=Streptococcus agalactiae serotype V (strain ATCC BAA-611 / 2603 V/R) OX=208435 GN=SAG0938 PE=4 SV=1	412.257	359.948	336.951	401.802	426.841	398.438	302.582	298.27	268.902
Q8DWU1	DNA-binding response regulator OS=Streptococcus agalactiae serotype V (strain ATCC BAA-611 / 2603 V/R) OX=208435 GN=SAG2122 PE=4 SV=1	611.385	356.895	336.965	278.028	327.621	402.796	476.996	424.589	495.689
Q8E1M8	Transcriptional regulator, DeoR family OS=Streptococcus agalactiae serotype V (strain ATCC BAA-611 / 2603 V/R) OX=208435 GN=SAG0326 PE=4 SV=1	324.832	335.278	336.984	373.317	365.892	389.432	359.162	422.569	453.382
Q8DZY2	DNA gyrase subunit A OS=Streptococcus agalactiae serotype V (strain ATCC BAA-611 / 2603 V/R) OX=208435 GN=gyrA PE=3 SV=1	367.623	358.336	337.163	396.211	403.52	414.715	330.804	316.102	304.382
Q8E2D9	Holliday junction ATP-dependent DNA helicase RuvB OS=Streptococcus agalactiae serotype V (strain ATCC BAA-611 / 2603 V/R) OX=208435 GN=ruvB PE=3 SV=1	352.58	331.828	337.386	421.006	377.951	309.309	384.797	404.088	413.002
Q8E0F6	DEAD-box ATP-dependent RNA helicase CshA OS=Streptococcus agalactiae serotype V (strain ATCC BAA-611 / 2603 V/R) OX=208435 GN=cshA PE=3 SV=1	324.917	331.677	337.535	404.536	417.85	406.68	322.201	301.763	332.625
Q8DY84	Membrane protein insertase YidC 2 OS=Streptococcus agalactiae serotype V (strain ATCC BAA-611 / 2603 V/R) OX=208435 GN=yidC2 PE=3 SV=1	277.205	355.69	337.641	372.87	340.27	432.148	376.802	400.763	464.606
Q8DZK6	GTP pyrophosphokinase family protein OS=Streptococcus agalactiae serotype V (strain ATCC BAA-611 / 2603 V/R) OX=208435 GN=SAG1095 PE=4 SV=1	464.225	638.859	337.706	398.065	435.034	293.247	238.606	288.03	342.012
Q8DYN7	Alpha-1,4 glucan phosphorylase OS=Streptococcus agalactiae serotype V (strain ATCC BAA-611 / 2603 V/R) OX=208435 GN=glgP PE=3 SV=1	411.191	380.283	337.711	344.955	383.714	360.587	418.186	384.536	431.31
Q8DYL6	UvrABC system protein B OS=Streptococcus agalactiae serotype V (strain ATCC BAA-611 / 2603 V/R) OX=208435 GN=uvrB PE=3 SV=1	378.475	351.078	337.981	403.187	392.826	408.062	321.975	337.631	313.367
P67281	Ribonuclease Y OS=Streptococcus agalactiae serotype V (strain ATCC BAA-611 / 2603 V/R) OX=208435 GN=rny PE=3 SV=1	351.121	360.043	338.09	413.52	383.071	375.167	350.713	360.881	336.393
Q8DZZ0	MTS domain-containing protein OS=Streptococcus agalactiae serotype V (strain ATCC BAA-611 / 2603 V/R) OX=208435 GN=SAG0952 PE=4 SV=1	285.049	268.237	338.225	378.146	395.651	442.376	343.092	364.61	385.613
Q8DY97	Pseudouridine synthase OS=Streptococcus agalactiae serotype V (strain ATCC BAA-611 / 2603 V/R) OX=208435 GN=rluB PE=3 SV=1	344.01	339.31	338.304	391.182	395.048	382.532	374.743	354.988	354.821
Q8DZ97	GTPase HflX OS=Streptococcus agalactiae serotype V (strain ATCC BAA-611 / 2603 V/R) OX=208435 GN=hflX PE=3 SV=1	307.794	374.101	338.579	350.948	333.52	363.015	449.126	504.993	455.318
Q8DXR6	Ribonuclease M5 OS=Streptococcus agalactiae serotype V (strain ATCC BAA-611 / 2603 V/R) OX=208435 GN=rnmV PE=3 SV=1	315.355	349.489	338.664	410.817	406.808	387.975	335.002	321.324	343.283
Q8DYW9	Ferredoxin--NADP reductase OS=Streptococcus agalactiae serotype V (strain ATCC BAA-611 / 2603 V/R) OX=208435 GN=SAG1353 PE=3 SV=1	319.736	298.855	338.965	412.32	382.37	413.751	342.1	322.705	389.945
Q8DYZ5	Histidine kinase OS=Streptococcus agalactiae serotype V (strain ATCC BAA-611 / 2603 V/R) OX=208435 GN=SAG1327 PE=4 SV=1	375.05	290.248	339.15	384.546	317.429	373.143	461.093	358.95	581.85
Q8DY07	Protein translocase subunit SecA 1 OS=Streptococcus agalactiae serotype V (strain ATCC BAA-611 / 2603 V/R) OX=208435 GN=secA1 PE=3 SV=1	314.999	342.142	339.422	402.238	389.077	400.096	349.807	357.892	340.617
Q8DY28	Hydrolase, haloacid dehalogenase-like family OS=Streptococcus agalactiae serotype V (strain ATCC BAA-611 / 2603 V/R) OX=208435 GN=SAG1665 PE=4 SV=1	318.85	431.863	339.424	423.926	402.89	395.37	287.152	321.892	279.276
Q8DXS3	HD domain protein OS=Streptococcus agalactiae serotype V (strain ATCC BAA-611 / 2603 V/R) OX=208435 GN=SAG1773 PE=4 SV=1	314.339	319.245	339.451	417.09	427.99	364.108	340.063	317.497	330.018
Q8DYQ2	Glycosyl transferase, group 2 family protein OS=Streptococcus agalactiae serotype V (strain ATCC BAA-611 / 2603 V/R) OX=208435 GN=SAG1422 PE=4 SV=1	322.36	307.142	339.6	395.975	374.769	436.712	343.702	360.95	350.161
Q8DXW0	Xaa-Pro dipeptidyl-peptidase OS=Streptococcus agalactiae serotype V (strain ATCC BAA-611 / 2603 V/R) OX=208435 GN=pepX PE=3 SV=1	323.563	361.857	339.688	365.59	340.277	398.876	455.392	386.428	445.054
Q8DXD8	Proline--tRNA ligase OS=Streptococcus agalactiae serotype V (strain ATCC BAA-611 / 2603 V/R) OX=208435 GN=proS PE=3 SV=1	330.466	332.795	339.883	407.422	384.262	383.667	365.69	335.771	387.98
Q8DYH4	DUF4037 domain-containing protein OS=Streptococcus agalactiae serotype V (strain ATCC BAA-611 / 2603 V/R) OX=208435 GN=SAG1506 PE=4 SV=1	342.008	333.019	340.171	395.932	377.154	400.834	348.199	412.004	314.768
Q8DZL9	red domain-containing protein OS=Streptococcus agalactiae serotype V (strain ATCC BAA-611 / 2603 V/R) OX=208435 GN=SAG1082 PE=4 SV=1	351.807	343.044	340.177	343.788	411.12	408.023	377.235	352.565	394.093
Q8DZE1	Polysaccharide biosynthesis protein CpsK(V) OS=Streptococcus agalactiae serotype V (strain ATCC BAA-611 / 2603 V/R) OX=208435 GN=cpsK PE=4 SV=1	286.215	284.311	340.331	357.415	335.264	400.032	505.824	417.987	472.308
Q8DYV3	50S ribosomal protein L21 OS=Streptococcus agalactiae serotype V (strain ATCC BAA-611 / 2603 V/R) OX=208435 GN=rplU PE=3 SV=1	375.923	338.942	340.371	394.646	390.743	395.032	377.164	324.932	339.182
Q8E188	Elongation factor Tu family protein OS=Streptococcus agalactiae serotype V (strain ATCC BAA-611 / 2603 V/R) OX=208435 GN=SAG0473 PE=4 SV=1	336.141	343.549	340.533	403.499	387.46	399.529	338.649	335.394	373.229
Q8DZA5	DNA replication protein DnaD, putative OS=Streptococcus agalactiae serotype V (strain ATCC BAA-611 / 2603 V/R) OX=208435 GN=SAG1204 PE=4 SV=1	297.836	302.6	340.633	429.55	367.44	430.271	330.801	343.314	336.438
Q8DY82	Amino acid ABC transporter, substrate-binding protein OS=Streptococcus agalactiae serotype V (strain ATCC BAA-611 / 2603 V/R) OX=208435 GN=SAG1610 PE=3 SV=1	454.681	350.93	340.775	349.195	246.398	309.647	649.312	527.401	509.828
Q8DZN1	ABC transporter, ATP-binding/permease protein OS=Streptococcus agalactiae serotype V (strain ATCC BAA-611 / 2603 V/R) OX=208435 GN=SAG1070 PE=4 SV=1	310.232	351.464	340.946	431.167	369.86	416.627	329.516	344.799	303.02
P64196	Glucose-6-phosphate isomerase OS=Streptococcus agalactiae serotype V (strain ATCC BAA-611 / 2603 V/R) OX=208435 GN=pgi PE=3 SV=1	309.406	280.68	341.006	402.325	285.448	468.627	338.06	256.413	768.021
Q8DZU2	DNA topoisomerase 1 OS=Streptococcus agalactiae serotype V (strain ATCC BAA-611 / 2603 V/R) OX=208435 GN=topA PE=3 SV=1	359.449	319.214	341.035	397.336	428.101	416.223	332.487	278.278	297.584
Q8E247	Oligopeptide ABC transporter, ATP-binding protein OS=Streptococcus agalactiae serotype V (strain ATCC BAA-611 / 2603 V/R) OX=208435 GN=SAG0151 PE=3 SV=1	340.462	322.54	341.047	360.184	309.515	384.504	486.986	444.984	506.475
Q8E1Z1	Uncharacterized protein OS=Streptococcus agalactiae serotype V (strain ATCC BAA-611 / 2603 V/R) OX=208435 GN=SAG0210 PE=4 SV=1	402.504	385.938	341.284	368.503	423.031	336.667	341.945	347.842	422.047
Q8DYN2	Maltose ABC transporter, permease protein OS=Streptococcus agalactiae serotype V (strain ATCC BAA-611 / 2603 V/R) OX=208435 GN=SAG1443 PE=3 SV=1	497.154	433.886	341.444	388.343	273.192	329.556	599.316	351.576	433.481
Q8DXB2	(p)ppGpp synthase OS=Streptococcus agalactiae serotype V (strain ATCC BAA-611 / 2603 V/R) OX=208435 GN=SAG1940 PE=3 SV=1	339.213	358.639	341.477	395.803	363.396	403.103	361.159	382.504	363.787
Q8DYJ8	Ribonuclease R OS=Streptococcus agalactiae serotype V (strain ATCC BAA-611 / 2603 V/R) OX=208435 GN=vacB PE=3 SV=1	367.048	317.181	342.053	362.522	376.51	394.26	416.206	369.316	418.421
Q8DZI2	Homoserine kinase OS=Streptococcus agalactiae serotype V (strain ATCC BAA-611 / 2603 V/R) OX=208435 GN=thrB PE=3 SV=1	301.703	273.332	342.405	379.534	396.337	398.955	333.494	390.888	445.827
Q8DXY3	30S ribosomal protein S18 OS=Streptococcus agalactiae serotype V (strain ATCC BAA-611 / 2603 V/R) OX=208435 GN=rpsR PE=3 SV=1	356.256	356.35	342.406	408.992	408.812	385.456	320.766	314.189	338.296
Q8DY50	Glutamine amidotransferase, class I OS=Streptococcus agalactiae serotype V (strain ATCC BAA-611 / 2603 V/R) OX=208435 GN=SAG1643 PE=4 SV=1	337.584	335.232	342.428	433.072	367.543	483.589	269.509	278.763	302.261
Q8DZW4	Signal recognition particle protein OS=Streptococcus agalactiae serotype V (strain ATCC BAA-611 / 2603 V/R) OX=208435 GN=ffh PE=3 SV=1	347.289	380.935	342.451	397.654	420.248	391.603	313.17	334.303	288.397
Q8E2C6	50S ribosomal protein L16 OS=Streptococcus agalactiae serotype V (strain ATCC BAA-611 / 2603 V/R) OX=208435 GN=rplP PE=3 SV=1	345.658	348.364	342.509	428.547	421.219	398.955	272.58	297.083	292.97
Q8DZW9	DNA-binding response regulator OS=Streptococcus agalactiae serotype V (strain ATCC BAA-611 / 2603 V/R) OX=208435 GN=SAG0976 PE=4 SV=1	334.34	291.072	342.596	345.061	444.325	392.939	361.468	365.098	368.767
Q8CX00	60 kDa chaperonin OS=Streptococcus agalactiae serotype V (strain ATCC BAA-611 / 2603 V/R) OX=208435 GN=groL PE=3 SV=1	349.007	336.543	342.682	367.504	367.65	370.433	420.403	404.729	433.832
Q8DY91	UPF0154 protein SAG1601 OS=Streptococcus agalactiae serotype V (strain ATCC BAA-611 / 2603 V/R) OX=208435 GN=SAG1601 PE=3 SV=1	345.95	333.971	342.974	369.17	398.639	348.741	421.087	399.277	381.56
Q8E2C8	50S ribosomal protein L2 OS=Streptococcus agalactiae serotype V (strain ATCC BAA-611 / 2603 V/R) OX=208435 GN=rplB PE=3 SV=1	353.511	348.727	343.009	417.929	397.372	389.102	327.445	327.568	317.283
Q8DYM8	UDP-N-acetylglucosamine--peptide N-acetylglucosaminyltransferase GtfA subunit OS=Streptococcus agalactiae serotype V (strain ATCC BAA-611 / 2603 V/R) OX=208435 GN=gtfA PE=3 SV=1	279.639	292.432	343.274	412.607	408.715	445.628	308.863	288.722	339.83
Q8DZ21	50S ribosomal protein L7/L12 OS=Streptococcus agalactiae serotype V (strain ATCC BAA-611 / 2603 V/R) OX=208435 GN=rplL PE=3 SV=1	416.684	370.451	343.514	427.151	343.351	351.377	400.52	352.205	371.779
Q8DY14	Shikimate dehydrogenase (NADP(+)) OS=Streptococcus agalactiae serotype V (strain ATCC BAA-611 / 2603 V/R) OX=208435 GN=aroE PE=3 SV=1	407.877	501.934	343.564	363.118	392.201	363.721	357.763	368.311	323.171
Q8E1E8	Glycerol-3-phosphate dehydrogenase [NAD(P)+] OS=Streptococcus agalactiae serotype V (strain ATCC BAA-611 / 2603 V/R) OX=208435 GN=gpsA PE=3 SV=1	317.913	347.376	343.679	382.723	398.984	406.829	334.394	374.843	345.819
Q8DZ07	Thymidylate synthase OS=Streptococcus agalactiae serotype V (strain ATCC BAA-611 / 2603 V/R) OX=208435 GN=thyA PE=3 SV=1	356.045	416.01	344.295	379.349	365.266	411.495	313.753	420.372	340.466
Q8DZT9	Iron compound ABC transporter, ATP-binding protein OS=Streptococcus agalactiae serotype V (strain ATCC BAA-611 / 2603 V/R) OX=208435 GN=SAG1008 PE=4 SV=1	276.815	310.617	344.424	452.596	452.681	406.289	230.618	278.851	241.703
Q8E0U6	Septation ring formation regulator EzrA OS=Streptococcus agalactiae serotype V (strain ATCC BAA-611 / 2603 V/R) OX=208435 GN=ezrA PE=3 SV=1	328.084	334.494	344.462	395.282	391.789	404.336	344.82	354.195	350.725
Q8E0D9	Uncharacterized protein OS=Streptococcus agalactiae serotype V (strain ATCC BAA-611 / 2603 V/R) OX=208435 GN=SAG0795 PE=4 SV=1	278.516	245.649	344.831	93.713	90.7337	103.316	1033.09	848.753	1795.74
P63910	Adenosine deaminase OS=Streptococcus agalactiae serotype V (strain ATCC BAA-611 / 2603 V/R) OX=208435 GN=add PE=3 SV=1	434.959	472.869	345.376	248.699	325.152	240.604	586.083	686.594	532.161
Q8DZJ6	Hydrolase, haloacid dehalogenase-like family OS=Streptococcus agalactiae serotype V (strain ATCC BAA-611 / 2603 V/R) OX=208435 GN=SAG1105 PE=4 SV=1	375.697	420.203	345.388	405.166	381.717	397.063	322.406	356.629	282.774
Q8DZK4	Putative ribose-phosphate pyrophosphokinase 2 OS=Streptococcus agalactiae serotype V (strain ATCC BAA-611 / 2603 V/R) OX=208435 GN=prs2 PE=3 SV=1	350.188	314.27	345.55	421.015	427.226	411.384	267.711	290.516	307.497
Q8E0U0	3-phosphoshikimate 1-carboxyvinyltransferase OS=Streptococcus agalactiae serotype V (strain ATCC BAA-611 / 2603 V/R) OX=208435 GN=aroA PE=3 SV=1	361.556	365.498	345.793	387.978	384.549	358.632	433.001	357.6	339.666
Q8E1G5	CoA-binding domain protein OS=Streptococcus agalactiae serotype V (strain ATCC BAA-611 / 2603 V/R) OX=208435 GN=SAG0390 PE=4 SV=1	304.441	307.71	346.106	377.988	443.948	330.238	355.455	381.605	402.996
Q8CX05	DNA translocase FtsK OS=Streptococcus agalactiae serotype V (strain ATCC BAA-611 / 2603 V/R) OX=208435 GN=ftsK PE=3 SV=1	338.015	371.652	346.449	396.972	386.186	392.084	355.1	358.04	334.585
Q8E274	DNA-binding response regulator OS=Streptococcus agalactiae serotype V (strain ATCC BAA-611 / 2603 V/R) OX=208435 GN=SAG0123 PE=4 SV=1	345.78	367.553	346.719	357.94	350.426	367.257	422.146	512.617	352.294
Q8E0H2	Phosphoenolpyruvate carboxylase OS=Streptococcus agalactiae serotype V (strain ATCC BAA-611 / 2603 V/R) OX=208435 GN=ppc PE=3 SV=1	331.002	363.951	346.765	356.815	337.752	370.354	443.471	478.565	430.343
Q8DY71	2 domain-containing protein OS=Streptococcus agalactiae serotype V (strain ATCC BAA-611 / 2603 V/R) OX=208435 GN=SAG1622 PE=4 SV=1	360.095	370.068	346.848	410.193	388.559	414.119	329.522	327.386	283.43
Q8DY18	Aminotransferase, class I OS=Streptococcus agalactiae serotype V (strain ATCC BAA-611 / 2603 V/R) OX=208435 GN=SAG1676 PE=4 SV=1	323.952	389.202	346.869	400.451	382.992	454.936	278.88	324.261	321.168
Q8DYM9	UDP-N-acetylglucosamine--peptide N-acetylglucosaminyltransferase stabilizing protein GtfB OS=Streptococcus agalactiae serotype V (strain ATCC BAA-611 / 2603 V/R) OX=208435 GN=gtfB PE=3 SV=1	332.184	431.725	346.869	418.828	367.907	472.895	269.298	297.897	269.175
Q8DZE8	DNA topoisomerase 4 subunit A OS=Streptococcus agalactiae serotype V (strain ATCC BAA-611 / 2603 V/R) OX=208435 GN=parC PE=3 SV=1	348.379	352.402	346.872	419.08	404.071	392.132	334.042	294.114	318.451
Q8E0C6	Foldase protein PrsA OS=Streptococcus agalactiae serotype V (strain ATCC BAA-611 / 2603 V/R) OX=208435 GN=prsA PE=3 SV=1	464.554	369.594	346.958	457.198	365.636	500.02	232.645	199.767	208.884
Q8DX31	ABC transporter, ATP-binding protein OS=Streptococcus agalactiae serotype V (strain ATCC BAA-611 / 2603 V/R) OX=208435 GN=SAG2027 PE=4 SV=1	315.616	371.107	347.033	377.009	365.371	403.463	364.837	420.905	367.814
Q8DY73	GTPase Der OS=Streptococcus agalactiae serotype V (strain ATCC BAA-611 / 2603 V/R) OX=208435 GN=der PE=3 SV=1	337.68	352.192	347.549	411.223	359.01	415.402	346.998	356.61	351.338
Q8E1R4	DEAD-box ATP-dependent RNA helicase CshB OS=Streptococcus agalactiae serotype V (strain ATCC BAA-611 / 2603 V/R) OX=208435 GN=cshB PE=3 SV=1	334.33	358.533	347.672	430.275	372.805	372.453	339.632	356.237	349.926
Q8E0D7	S-adenosylmethionine:tRNA ribosyltransferase-isomerase OS=Streptococcus agalactiae serotype V (strain ATCC BAA-611 / 2603 V/R) OX=208435 GN=queA PE=3 SV=1	355.363	354.122	347.904	402.975	403.56	393.226	317.193	312.114	366.805
Q8DZP9	Aspartate-semialdehyde dehydrogenase OS=Streptococcus agalactiae serotype V (strain ATCC BAA-611 / 2603 V/R) OX=208435 GN=asd PE=3 SV=1	336.319	315.206	347.918	407.222	389.222	406.263	342.102	314.403	381.422
Q8DXM2	ATP-dependent Clp protease, ATP-binding subunit OS=Streptococcus agalactiae serotype V (strain ATCC BAA-611 / 2603 V/R) OX=208435 GN=SAG1828 PE=4 SV=1	337.942	379.996	347.921	399.43	376.672	401.652	354.164	345.752	346.538
Q8DXC7	Glucan 1,6-alpha-glucosidase OS=Streptococcus agalactiae serotype V (strain ATCC BAA-611 / 2603 V/R) OX=208435 GN=dexB PE=3 SV=1	361.932	407.254	348.132	366.686	368.982	332.583	414.742	433.319	419.802
Q8DXW2	Universal stress protein OS=Streptococcus agalactiae serotype V (strain ATCC BAA-611 / 2603 V/R) OX=208435 GN=SAG1733 PE=3 SV=1	330.513	276.674	348.285	279.683	406.892	373.683	512.116	537.075	347.47
Q8E066	Phenylalanine--tRNA ligase alpha subunit OS=Streptococcus agalactiae serotype V (strain ATCC BAA-611 / 2603 V/R) OX=208435 GN=pheS PE=3 SV=1	384.069	415.483	348.474	399.239	406.395	375.277	327.683	322.89	308.332
Q8E057	Acetoin dehydrogenase, thymine PPi dependent, E1 component, beta subunit OS=Streptococcus agalactiae serotype V (strain ATCC BAA-611 / 2603 V/R) OX=208435 GN=SAG0879 PE=4 SV=1	326.055	332.79	348.737	421.632	401.749	418.473	290.999	321.303	303.341
Q8DXW8	Formate acetyltransferase OS=Streptococcus agalactiae serotype V (strain ATCC BAA-611 / 2603 V/R) OX=208435 GN=pflD-2 PE=3 SV=1	373.971	377.611	348.848	338.519	433.942	365.598	367.792	366.635	378.57
Q8CX13	tRNA modification GTPase MnmE OS=Streptococcus agalactiae serotype V (strain ATCC BAA-611 / 2603 V/R) OX=208435 GN=mnmE PE=3 SV=1	368.083	371.821	348.873	391.404	410.674	399.22	320.188	335.594	302.359
Q8E090	Acetyltransferase, GNAT family OS=Streptococcus agalactiae serotype V (strain ATCC BAA-611 / 2603 V/R) OX=208435 GN=SAG0844 PE=4 SV=1	327.238	347.214	348.895	409.886	360.884	425.97	340.382	340.508	366.631
Q8DZN9	Oxidoreductase, FMN-binding OS=Streptococcus agalactiae serotype V (strain ATCC BAA-611 / 2603 V/R) OX=208435 GN=SAG1061 PE=4 SV=1	411.737	334.151	349.35	399.378	398.158	386.33	363.373	295.858	348.626
Q8DZN4	Phosphoglucomutase OS=Streptococcus agalactiae serotype V (strain ATCC BAA-611 / 2603 V/R) OX=208435 GN=pgm PE=3 SV=1	420.599	365.908	349.377	348.972	380.001	359.655	409.015	420.479	389.928
Q7ZAL1	Segregation and condensation protein A OS=Streptococcus agalactiae serotype V (strain ATCC BAA-611 / 2603 V/R) OX=208435 GN=scpA PE=3 SV=1	449.624	392.171	349.408	367.375	317.107	372.938	414.101	481.135	375.873
Q8E0K5	Hydrolase, haloacid dehalogenase-like family OS=Streptococcus agalactiae serotype V (strain ATCC BAA-611 / 2603 V/R) OX=208435 GN=SAG0726 PE=4 SV=1	312.418	330.919	349.851	383.92	366.498	383.663	390.037	413.633	401.596
Q8DWT4	Amino acid ABC transporter, ATP-binding protein OS=Streptococcus agalactiae serotype V (strain ATCC BAA-611 / 2603 V/R) OX=208435 GN=SAG2129 PE=4 SV=1	322.315	379.979	349.917	414.739	367.871	350.784	382.348	391.705	359.326
Q8E1E7	Ribonuclease P protein component OS=Streptococcus agalactiae serotype V (strain ATCC BAA-611 / 2603 V/R) OX=208435 GN=rnpA PE=3 SV=1	382.652	335.375	349.944	373.131	365.939	372.022	405.394	418.297	385.324
Q8DYF5	Chorismate binding enzyme OS=Streptococcus agalactiae serotype V (strain ATCC BAA-611 / 2603 V/R) OX=208435 GN=SAG1528 PE=4 SV=1	347.536	347.485	349.979	388.589	419.038	384.915	305.098	366.857	332.18
Q8DXS7	Elongation factor G OS=Streptococcus agalactiae serotype V (strain ATCC BAA-611 / 2603 V/R) OX=208435 GN=fusA PE=3 SV=1	359.1	358.578	350.124	397.482	415.915	394.38	311.517	313.801	335.565
Q8E1I6	psr domain-containing protein OS=Streptococcus agalactiae serotype V (strain ATCC BAA-611 / 2603 V/R) OX=208435 GN=SAG0368 PE=3 SV=1	552.766	361.989	350.176	454.846	297.788	347.364	435.909	260.504	426.473
Q8E0F3	Acyltransferase family protein OS=Streptococcus agalactiae serotype V (strain ATCC BAA-611 / 2603 V/R) OX=208435 GN=SAG0780 PE=4 SV=1	345.348	393.887	350.237	401.168	370.192	378.351	407.765	354.436	316.835
Q8E1E5	UPF0374 protein SAG0411 OS=Streptococcus agalactiae serotype V (strain ATCC BAA-611 / 2603 V/R) OX=208435 GN=SAG0411 PE=3 SV=1	359.304	371.183	350.504	352.292	351.403	380.163	417.104	446.169	424.104
Q8E141	Metallo-beta-lactamase superfamily protein OS=Streptococcus agalactiae serotype V (strain ATCC BAA-611 / 2603 V/R) OX=208435 GN=SAG0522 PE=4 SV=1	504.142	493.668	350.625	341.053	346.497	318.254	513.116	425.736	315.145
Q8E1Z2	RNA methyltransferase, TrmH family, group 3 OS=Streptococcus agalactiae serotype V (strain ATCC BAA-611 / 2603 V/R) OX=208435 GN=SAG0209 PE=4 SV=1	434.103	335.025	351.614	401.153	385.14	374.478	351.421	378.009	296.85
P63813	Pantothenate kinase OS=Streptococcus agalactiae serotype V (strain ATCC BAA-611 / 2603 V/R) OX=208435 GN=coaA PE=3 SV=1	462.88	421.599	351.757	279.446	353.492	400.227	477.06	403.398	484.107
Q8DYR3	Glycosyl transferase, group 2 family protein OS=Streptococcus agalactiae serotype V (strain ATCC BAA-611 / 2603 V/R) OX=208435 GN=SAG1411 PE=4 SV=1	267.369	274.543	352.013	439.538	350.849	432.87	320.998	347.06	403.949
Q8DXM8	Uncharacterized protein OS=Streptococcus agalactiae serotype V (strain ATCC BAA-611 / 2603 V/R) OX=208435 GN=SAG1822 PE=4 SV=1	450.552	425.812	352.073	366.222	425.086	350.777	383.428	322.379	283.379
Q8E1E6	R3H domain protein OS=Streptococcus agalactiae serotype V (strain ATCC BAA-611 / 2603 V/R) OX=208435 GN=SAG0410 PE=4 SV=1	377.405	351.863	352.111	420.408	346.576	360.112	398.843	386.53	356.232
Q8E044	Acid sugar phosphatase OS=Streptococcus agalactiae serotype V (strain ATCC BAA-611 / 2603 V/R) OX=208435 GN=SAG0892 PE=1 SV=1	446.851	384.564	352.283	359.826	343.341	376.17	416.393	403.606	416.473
Q8E1C0	Uncharacterized protein OS=Streptococcus agalactiae serotype V (strain ATCC BAA-611 / 2603 V/R) OX=208435 GN=SAG0440 PE=4 SV=1	282.129	294.533	352.304	372.979	269.539	468.399	411.053	400.17	623.998
Q8E042	CRISPR-associated endonuclease Cas9 OS=Streptococcus agalactiae serotype V (strain ATCC BAA-611 / 2603 V/R) OX=208435 GN=cas9 PE=3 SV=1	367.885	361.055	352.487	383.282	353.919	421.875	384.591	356.249	369.141
Q8E065	Acetyltransferase, GNAT family OS=Streptococcus agalactiae serotype V (strain ATCC BAA-611 / 2603 V/R) OX=208435 GN=SAG0870 PE=4 SV=1	279.733	357.567	352.619	384.183	376.964	411.356	347.876	381.167	397.126
Q8DZI4	Folylpolyglutamate synthase OS=Streptococcus agalactiae serotype V (strain ATCC BAA-611 / 2603 V/R) OX=208435 GN=folC PE=3 SV=1	325.741	386.755	352.763	363.057	404.099	420.867	370.561	322.433	341.795
Q8DYY1	CCA-adding enzyme OS=Streptococcus agalactiae serotype V (strain ATCC BAA-611 / 2603 V/R) OX=208435 GN=cca PE=3 SV=1	364.101	333.221	352.774	404.419	349.122	416.354	347.747	365.571	388.645
Q8E1K6	3-oxoacyl-[acyl-carrier-protein] reductase OS=Streptococcus agalactiae serotype V (strain ATCC BAA-611 / 2603 V/R) OX=208435 GN=fabG PE=3 SV=1	376.636	364.463	352.961	379.518	368.357	373.623	399.9	369.659	404.556
Q8E199	Anthranilate synthase component II OS=Streptococcus agalactiae serotype V (strain ATCC BAA-611 / 2603 V/R) OX=208435 GN=trpG PE=4 SV=1	358.981	339.085	353.11	352.753	369.249	366.298	405.411	481.782	383.999
Q8DWZ4	50S ribosomal protein L33 2 OS=Streptococcus agalactiae serotype V (strain ATCC BAA-611 / 2603 V/R) OX=208435 GN=rpmG2 PE=3 SV=1	733.359	533.881	353.276	358.058	344.674	376.12	408.824	311.432	200.212
Q8DZL8	red domain-containing protein OS=Streptococcus agalactiae serotype V (strain ATCC BAA-611 / 2603 V/R) OX=208435 GN=SAG1083 PE=4 SV=1	366.44	379.038	353.304	362.669	394.269	423.037	345.137	343.438	352.632
Q8E1R7	Cell division protein FtsL OS=Streptococcus agalactiae serotype V (strain ATCC BAA-611 / 2603 V/R) OX=208435 GN=ftsL PE=3 SV=1	371.311	347.874	353.376	364.15	304.807	385.404	491.468	428.286	469.233
Q8E298	Chaperone protein DnaJ OS=Streptococcus agalactiae serotype V (strain ATCC BAA-611 / 2603 V/R) OX=208435 GN=dnaJ PE=3 SV=1	371.386	393.085	353.601	415.244	388.153	352.616	343.234	354.636	333.718
Q8DYW8	Ribosome maturation factor RimM OS=Streptococcus agalactiae serotype V (strain ATCC BAA-611 / 2603 V/R) OX=208435 GN=rimM PE=3 SV=1	277.596	341.035	353.601	390.808	386.773	400.717	385.961	335.528	393.425
P66111	50S ribosomal protein L20 OS=Streptococcus agalactiae serotype V (strain ATCC BAA-611 / 2603 V/R) OX=208435 GN=rplT PE=3 SV=1	331.524	352.794	353.63	375.441	377.554	394.899	384.385	377.469	386.551
Q8DZC4	Tributyrin esterase OS=Streptococcus agalactiae serotype V (strain ATCC BAA-611 / 2603 V/R) OX=208435 GN=estA PE=4 SV=1	225.821	287.065	353.774	382.588	373.948	468.147	298.889	396.585	417.235
Q8E1M3	Formate acetyltransferase OS=Streptococcus agalactiae serotype V (strain ATCC BAA-611 / 2603 V/R) OX=208435 GN=pflD-1 PE=4 SV=1	400.876	348.535	354.407	418.166	414.156	348.672	357.36	302.884	308.885
Q8DYX8	Uncharacterized protein OS=Streptococcus agalactiae serotype V (strain ATCC BAA-611 / 2603 V/R) OX=208435 GN=SAG1344 PE=4 SV=1	299.615	329.072	354.778	378.606	368.143	425.138	367.929	363.827	419.635
Q8DXM5	tRNA-dihydrouridine synthase OS=Streptococcus agalactiae serotype V (strain ATCC BAA-611 / 2603 V/R) OX=208435 GN=SAG1825 PE=3 SV=1	341.663	366.059	354.845	383.413	376.64	372.446	376.226	375.48	412.733
P65741	Phosphate acyltransferase OS=Streptococcus agalactiae serotype V (strain ATCC BAA-611 / 2603 V/R) OX=208435 GN=plsX PE=3 SV=1	405.954	393.043	354.972	377.745	420.218	319.923	355.808	378.621	358.706
Q8DWW9	Uncharacterized protein OS=Streptococcus agalactiae serotype V (strain ATCC BAA-611 / 2603 V/R) OX=208435 GN=SAG2092 PE=3 SV=1	363.585	372.964	355.049	403.866	427.902	422.411	297.238	273.886	253.091
Q8DYZ7	Diphosphomevalonate decarboxylase OS=Streptococcus agalactiae serotype V (strain ATCC BAA-611 / 2603 V/R) OX=208435 GN=mvaD PE=3 SV=1	329.792	364.681	355.145	400.883	390.472	403.607	343.071	317.947	356.895
P66443	30S ribosomal protein S16 OS=Streptococcus agalactiae serotype V (strain ATCC BAA-611 / 2603 V/R) OX=208435 GN=rpsP PE=3 SV=1	429.698	350.506	355.183	398.222	401.928	356.908	352.813	351.802	315.657
Q8E080	Glucose-1-phosphate adenylyltransferase OS=Streptococcus agalactiae serotype V (strain ATCC BAA-611 / 2603 V/R) OX=208435 GN=glgC PE=3 SV=1	361.837	373.805	355.262	299.885	458.201	358.653	416.568	379.423	372.064
Q8DWW4	DNA mismatch repair protein MutL OS=Streptococcus agalactiae serotype V (strain ATCC BAA-611 / 2603 V/R) OX=208435 GN=hexB PE=3 SV=1	349.097	356.069	355.29	381.546	358.11	388.518	413.953	393.693	368.709
Q8E1N2	DNA-binding response regulator OS=Streptococcus agalactiae serotype V (strain ATCC BAA-611 / 2603 V/R) OX=208435 GN=SAG0322 PE=4 SV=1	462.908	353.527	355.417	376.478	352.423	392.469	361.234	348.223	450.195
Q8DWP7	Tryptophan--tRNA ligase OS=Streptococcus agalactiae serotype V (strain ATCC BAA-611 / 2603 V/R) OX=208435 GN=trpS PE=3 SV=1	390.085	349.57	355.423	409.248	401.735	357.117	320.911	360.579	339.359
Q8E0H8	Cys-tRNA(Pro)/Cys-tRNA(Cys) deacylase OS=Streptococcus agalactiae serotype V (strain ATCC BAA-611 / 2603 V/R) OX=208435 GN=SAG0753 PE=3 SV=1	407.828	384.044	355.693	414.701	419.765	364.086	322.547	304.763	268.746
Q8DY22	Putative pyruvate, phosphate dikinase regulatory protein OS=Streptococcus agalactiae serotype V (strain ATCC BAA-611 / 2603 V/R) OX=208435 GN=SAG1671 PE=3 SV=1	339.452	377.823	355.693	234.503	253.016	263.98	735.078	702.49	711.66
P65333	S-ribosylhomocysteine lyase OS=Streptococcus agalactiae serotype V (strain ATCC BAA-611 / 2603 V/R) OX=208435 GN=luxS PE=3 SV=1	350.174	387.013	355.845	365.711	452.19	388.008	303.823	330.603	300.376
Q8CX03	rRNA (Guanine-N1-)-methyltransferase, putative OS=Streptococcus agalactiae serotype V (strain ATCC BAA-611 / 2603 V/R) OX=208435 GN=SAG1778 PE=4 SV=1	386.753	354.251	355.863	400.003	385.373	366.206	380.403	349.893	340.482
Q8DYS4	CBS domain protein OS=Streptococcus agalactiae serotype V (strain ATCC BAA-611 / 2603 V/R) OX=208435 GN=SAG1399 PE=3 SV=1	304.488	367.816	356.814	351.435	406.627	466.966	285.259	360.752	349.934
Q8DZ87	3-mt domain-containing protein OS=Streptococcus agalactiae serotype V (strain ATCC BAA-611 / 2603 V/R) OX=208435 GN=SAG1225 PE=4 SV=1	396.95	395.015	356.906	363.079	486.201	347.338	354.95	296.806	223.267
Q8E2B9	50S ribosomal protein L6 OS=Streptococcus agalactiae serotype V (strain ATCC BAA-611 / 2603 V/R) OX=208435 GN=rplF PE=3 SV=1	313.999	329.315	356.906	397.923	390.874	394.815	337.831	339.668	407.997
Q8E0V6	Transmembrane protein Vexp1 OS=Streptococcus agalactiae serotype V (strain ATCC BAA-611 / 2603 V/R) OX=208435 GN=vex1 PE=4 SV=1	412.767	358.44	356.924	339.086	291.402	378.237	511.178	401.13	597.863
Q8E185	Cell division protein DivIB OS=Streptococcus agalactiae serotype V (strain ATCC BAA-611 / 2603 V/R) OX=208435 GN=divIB PE=3 SV=1	423.849	466.583	357.298	392.502	317.564	312.595	462.227	438.451	382.745
Q8DYL9	Glycosyl transferase, family 8 OS=Streptococcus agalactiae serotype V (strain ATCC BAA-611 / 2603 V/R) OX=208435 GN=SAG1460 PE=4 SV=1	317.404	433.508	357.466	389.944	404.962	379.478	361.928	331.44	307.717
Q8E279	Ribokinase OS=Streptococcus agalactiae serotype V (strain ATCC BAA-611 / 2603 V/R) OX=208435 GN=rbsK PE=3 SV=1	491.228	445.262	358.19	282.115	367.416	328.069	531.24	401.25	490.376
Q8E2H0	Ribose-phosphate pyrophosphokinase 1 OS=Streptococcus agalactiae serotype V (strain ATCC BAA-611 / 2603 V/R) OX=208435 GN=prs1 PE=3 SV=1	325.369	345.01	358.394	374.977	364.402	385.306	420.74	383.289	410.904
P65274	Elongation factor 4 OS=Streptococcus agalactiae serotype V (strain ATCC BAA-611 / 2603 V/R) OX=208435 GN=lepA PE=3 SV=1	344.662	369.333	358.559	386.955	425.73	412.015	303.681	307.468	308.858
Q8E0L9	Threonine--tRNA ligase OS=Streptococcus agalactiae serotype V (strain ATCC BAA-611 / 2603 V/R) OX=208435 GN=thrS PE=3 SV=1	317.319	351.245	358.646	401.166	384.011	421.369	328.883	326.652	360.01
Q8E161	DNA repair protein RecN OS=Streptococcus agalactiae serotype V (strain ATCC BAA-611 / 2603 V/R) OX=208435 GN=recN PE=3 SV=1	402.169	404.784	358.929	408.112	363.089	410.632	308.233	336.187	338.499
Q8DWV7	DUF2179 domain-containing protein OS=Streptococcus agalactiae serotype V (strain ATCC BAA-611 / 2603 V/R) OX=208435 GN=SAG2105 PE=4 SV=1	317.364	383.113	359.552	364.715	317.952	466.559	433.635	398.629	338.627
Q8DY93	dITP/XTP pyrophosphatase OS=Streptococcus agalactiae serotype V (strain ATCC BAA-611 / 2603 V/R) OX=208435 GN=SAG1599 PE=3 SV=1	347.711	322.419	359.859	391.509	426.304	385.304	305.342	343.29	343.344
Q8E130	Probable cell division protein WhiA OS=Streptococcus agalactiae serotype V (strain ATCC BAA-611 / 2603 V/R) OX=208435 GN=whiA PE=3 SV=1	399.583	342.848	359.981	392.788	459.185	384.782	261.196	298.277	286.853
P65143	Translation initiation factor IF-3 OS=Streptococcus agalactiae serotype V (strain ATCC BAA-611 / 2603 V/R) OX=208435 GN=infC PE=3 SV=1	311.473	292.987	360.118	395.671	404.239	411.26	358.524	308.965	372.191
P66364	30S ribosomal protein S11 OS=Streptococcus agalactiae serotype V (strain ATCC BAA-611 / 2603 V/R) OX=208435 GN=rpsK PE=3 SV=1	302.037	305.562	360.801	384.788	348.983	401.719	427.893	352.812	475.53
Q8DYB6	Ribosomal RNA small subunit methyltransferase I OS=Streptococcus agalactiae serotype V (strain ATCC BAA-611 / 2603 V/R) OX=208435 GN=rsmI PE=3 SV=1	375.641	367.847	361.153	397.829	401.548	343.833	381.325	349.056	340.555
Q8E0B5	Ribonucleoside-diphosphate reductase OS=Streptococcus agalactiae serotype V (strain ATCC BAA-611 / 2603 V/R) OX=208435 GN=nrdE-2 PE=3 SV=1	343.757	357.561	361.368	391.611	381.162	411.607	327.308	339.492	386.264
Q8DZT1	Response regulator OS=Streptococcus agalactiae serotype V (strain ATCC BAA-611 / 2603 V/R) OX=208435 GN=SAG1016 PE=4 SV=1	510.806	407.983	361.612	378.913	401.352	448.992	314.97	241.096	243.601
Q8E1E2	Acetyltransferase, GNAT family OS=Streptococcus agalactiae serotype V (strain ATCC BAA-611 / 2603 V/R) OX=208435 GN=SAG0415 PE=4 SV=1	347.514	385.543	361.717	315.482	364.894	399.772	409.539	507.283	369.524
Q8CX15	UDP-N-acetylglucosamine--N-acetylmuramyl-(pentapeptide) pyrophosphoryl-undecaprenol N-acetylglucosamine transferase OS=Streptococcus agalactiae serotype V (strain ATCC BAA-611 / 2603 V/R) OX=208435 GN=murG PE=3 SV=1	373.21	367.284	361.901	389.737	387.975	379.723	342.841	366.55	357.194
Q8DY35	25 domain-containing protein OS=Streptococcus agalactiae serotype V (strain ATCC BAA-611 / 2603 V/R) OX=208435 GN=SAG1658 PE=4 SV=1	264.947	315.282	362.107	379.927	403.56	411.279	370.907	345.297	378.413
P66559	30S ribosomal protein S3 OS=Streptococcus agalactiae serotype V (strain ATCC BAA-611 / 2603 V/R) OX=208435 GN=rpsC PE=3 SV=1	325.961	346.336	362.124	391.731	396.165	390.357	334.783	367.363	358.327
Q8DXD7	Zinc metalloprotease OS=Streptococcus agalactiae serotype V (strain ATCC BAA-611 / 2603 V/R) OX=208435 GN=SAG1914 PE=3 SV=1	472.079	250.967	362.415	380.025	303.264	367.007	500.79	353.91	559.939
Q8DYK5	Pseudouridine synthase OS=Streptococcus agalactiae serotype V (strain ATCC BAA-611 / 2603 V/R) OX=208435 GN=rsuA PE=3 SV=1	386.964	383.962	362.767	366.305	371.126	372.498	385.198	417.17	364.845
Q8E1K2	Biotin carboxylase OS=Streptococcus agalactiae serotype V (strain ATCC BAA-611 / 2603 V/R) OX=208435 GN=accC PE=4 SV=1	342.759	374.611	363.153	403.976	388.742	403.458	323.647	331.113	335.449
Q8E1Q8	Nicotinate phosphoribosyltransferase OS=Streptococcus agalactiae serotype V (strain ATCC BAA-611 / 2603 V/R) OX=208435 GN=SAG0295 PE=3 SV=1	362.847	382.444	363.222	390.917	366.659	376.29	370.211	387.817	364.606
Q8E1Z4	Cysteine--tRNA ligase OS=Streptococcus agalactiae serotype V (strain ATCC BAA-611 / 2603 V/R) OX=208435 GN=cysS PE=3 SV=1	321.689	344.807	363.226	378.189	379.789	397.685	371.555	369.1	399.703
Q8E238	DNA-directed RNA polymerase subunit beta' OS=Streptococcus agalactiae serotype V (strain ATCC BAA-611 / 2603 V/R) OX=208435 GN=rpoC PE=3 SV=1	353.177	356.729	363.479	395.543	365.564	376.841	387.845	357.745	399.985
Q8DXL6	Alkyl hydroperoxide reductase, subunit F OS=Streptococcus agalactiae serotype V (strain ATCC BAA-611 / 2603 V/R) OX=208435 GN=ahpF PE=3 SV=1	432.737	429.54	363.667	350.112	389.961	352.903	399.015	378.314	366.42
Q8E0K7	Ribonuclease 3 OS=Streptococcus agalactiae serotype V (strain ATCC BAA-611 / 2603 V/R) OX=208435 GN=rnc PE=3 SV=2	329.686	272.236	363.732	408.636	403.922	340.762	425.941	343.804	365.093
Q8E154	Aminoacyltransferase FemA OS=Streptococcus agalactiae serotype V (strain ATCC BAA-611 / 2603 V/R) OX=208435 GN=fibB PE=3 SV=1	331.369	435.375	364.274	388.999	395.512	459.765	283.389	287.411	293.694
Q8DYC4	Exodeoxyribonuclease III OS=Streptococcus agalactiae serotype V (strain ATCC BAA-611 / 2603 V/R) OX=208435 GN=exoA PE=3 SV=1	355.211	336.568	364.366	399.649	371.667	460.281	303.183	303.284	358.681
Q8DXW6	Beta-lactamase domain-containing protein OS=Streptococcus agalactiae serotype V (strain ATCC BAA-611 / 2603 V/R) OX=208435 GN=SAG1729 PE=4 SV=1	374.8	341.654	364.708	411.705	361.658	406.845	355.538	377.85	286.838
Q8DWV9	Arginine--tRNA ligase OS=Streptococcus agalactiae serotype V (strain ATCC BAA-611 / 2603 V/R) OX=208435 GN=argS PE=3 SV=1	350.953	382.544	364.876	380.253	377.907	391.398	360.921	371.064	369.198
Q8DY74	Snf2 family protein OS=Streptococcus agalactiae serotype V (strain ATCC BAA-611 / 2603 V/R) OX=208435 GN=SAG1618 PE=4 SV=1	375.007	348.588	364.903	392.311	366.723	396.835	356.498	370.667	369.239
Q8DYX6	PTS system, fructose specific IIABC components OS=Streptococcus agalactiae serotype V (strain ATCC BAA-611 / 2603 V/R) OX=208435 GN=SAG1346 PE=4 SV=1	323.289	346.89	364.951	363.945	442.079	441.526	291.925	298.881	318.774
Q8E2D0	50S ribosomal protein L4 OS=Streptococcus agalactiae serotype V (strain ATCC BAA-611 / 2603 V/R) OX=208435 GN=rplD PE=3 SV=1	339.314	383.055	365.019	374.762	390.765	397.679	354.787	359.461	360.156
Q8DX94	PTS system, IIABC components OS=Streptococcus agalactiae serotype V (strain ATCC BAA-611 / 2603 V/R) OX=208435 GN=SAG1959 PE=4 SV=1	306.097	373.812	365.022	273.964	400.253	288.031	547.819	521.163	512.408
P66391	30S ribosomal protein S13 OS=Streptococcus agalactiae serotype V (strain ATCC BAA-611 / 2603 V/R) OX=208435 GN=rpsM PE=3 SV=1	368.607	339.763	365.132	422.839	415.893	374.723	307.852	307.023	306.981
Q8DWS3	50S ribosomal protein L9 OS=Streptococcus agalactiae serotype V (strain ATCC BAA-611 / 2603 V/R) OX=208435 GN=rplI PE=3 SV=1	311.036	345.022	365.354	361.307	450.188	351.095	317.792	350.405	434.634
Q8E162	Arginine repressor OS=Streptococcus agalactiae serotype V (strain ATCC BAA-611 / 2603 V/R) OX=208435 GN=argR PE=3 SV=1	331.867	391.972	365.494	396.233	369.443	383.83	369.976	356.516	376.013
Q7ZAL4	Chromosome partition protein Smc OS=Streptococcus agalactiae serotype V (strain ATCC BAA-611 / 2603 V/R) OX=208435 GN=smc PE=3 SV=1	372.628	392.002	365.559	381.648	367.205	416.856	353.74	353.816	345.999
Q8DX78	Uncharacterized protein OS=Streptococcus agalactiae serotype V (strain ATCC BAA-611 / 2603 V/R) OX=208435 GN=SAG1976 PE=4 SV=1	324.263	424.662	365.559	362.163	383.885	333.398	355.952	464.701	418.984
Q8E0Q9	CylA protein OS=Streptococcus agalactiae serotype V (strain ATCC BAA-611 / 2603 V/R) OX=208435 GN=cylA PE=4 SV=1	363.102	428.525	365.777	369.625	373.997	381.494	371.397	373.762	378.95
Q8E1K8	Enoyl-(Acyl-carrier-protein) reductase II OS=Streptococcus agalactiae serotype V (strain ATCC BAA-611 / 2603 V/R) OX=208435 GN=fabK PE=4 SV=1	342.525	409.451	365.825	408.878	393.534	418.366	303.107	307.026	292.062
Q8DY08	Phospho-2-dehydro-3-deoxyheptonate aldolase OS=Streptococcus agalactiae serotype V (strain ATCC BAA-611 / 2603 V/R) OX=208435 GN=SAG1686 PE=3 SV=1	378.818	402.432	365.983	435.444	350.198	389.628	318.921	360.316	305.03
Q8DZQ5	Aspartate carbamoyltransferase OS=Streptococcus agalactiae serotype V (strain ATCC BAA-611 / 2603 V/R) OX=208435 GN=pyrB PE=3 SV=1	340.68	352.616	366.444	238.547	500.788	314.791	457.956	493.518	359.908
Q8E0G1	Peptide chain release factor 3 OS=Streptococcus agalactiae serotype V (strain ATCC BAA-611 / 2603 V/R) OX=208435 GN=prfC PE=3 SV=1	321.087	329.666	366.457	387.629	398.372	425.328	315.276	327.322	376.062
Q8E0C9	Group B oligopeptidase PepB OS=Streptococcus agalactiae serotype V (strain ATCC BAA-611 / 2603 V/R) OX=208435 GN=pepB PE=3 SV=1	391.262	357.838	366.582	377.813	359.431	374.122	390.127	409.065	383.289
Q8E285	Pyridine nucleotide-disulphide oxidoreductase family protein OS=Streptococcus agalactiae serotype V (strain ATCC BAA-611 / 2603 V/R) OX=208435 GN=SAG0112 PE=3 SV=1	436.617	396.91	366.836	374.272	443.844	421.198	274.385	297.472	216.855
Q8DYI1	GTPase Era OS=Streptococcus agalactiae serotype V (strain ATCC BAA-611 / 2603 V/R) OX=208435 GN=era PE=3 SV=1	305.823	322.085	366.907	388.806	396.034	393.304	350.457	369.796	370.907
Q8E1H3	Translation initiation factor IF-2 OS=Streptococcus agalactiae serotype V (strain ATCC BAA-611 / 2603 V/R) OX=208435 GN=infB PE=3 SV=1	335.828	361.635	367.05	403.884	385.059	383.547	334.485	351.279	371.174
Q8DZZ7	Glutamine--fructose-6-phosphate aminotransferase [isomerizing] OS=Streptococcus agalactiae serotype V (strain ATCC BAA-611 / 2603 V/R) OX=208435 GN=glmS PE=3 SV=3	337.757	358.689	367.286	379.561	410.28	422.887	286.292	327.933	368.516
Q8E081	1,4-alpha-glucan branching enzyme GlgB OS=Streptococcus agalactiae serotype V (strain ATCC BAA-611 / 2603 V/R) OX=208435 GN=glgB PE=3 SV=1	391.102	381.589	367.331	353.128	418.045	365.936	405.081	367.635	298.208
Q8E2C7	50S ribosomal protein L22 OS=Streptococcus agalactiae serotype V (strain ATCC BAA-611 / 2603 V/R) OX=208435 GN=rplV PE=3 SV=1	368.469	360.214	367.593	403.02	407.132	377.196	327.616	333.573	319.85
Q8DZM4	Peptide chain release factor 1 OS=Streptococcus agalactiae serotype V (strain ATCC BAA-611 / 2603 V/R) OX=208435 GN=prfA PE=3 SV=1	366.956	360.417	367.611	387.625	425.918	352.361	340.873	339.541	346.339
Q8E153	Beta-lactam resistance factor OS=Streptococcus agalactiae serotype V (strain ATCC BAA-611 / 2603 V/R) OX=208435 GN=fibA PE=3 SV=1	365.898	356.762	367.765	374.182	391.657	393.867	404.508	349.265	314.193
Q8DXF6	Peptide deformylase OS=Streptococcus agalactiae serotype V (strain ATCC BAA-611 / 2603 V/R) OX=208435 GN=def PE=3 SV=1	425.143	397.151	367.786	373.216	326.421	286.542	508.136	460.026	447.494
Q8E1Y6	30S ribosomal protein S9 OS=Streptococcus agalactiae serotype V (strain ATCC BAA-611 / 2603 V/R) OX=208435 GN=rpsI PE=3 SV=1	382.685	409.574	367.787	392.442	404.898	360.975	332.215	346.726	328.477
Q8DZB6	TPR domain protein OS=Streptococcus agalactiae serotype V (strain ATCC BAA-611 / 2603 V/R) OX=208435 GN=SAG1193 PE=4 SV=1	290.446	384.465	368.636	397.154	434.516	458.358	233.222	292.591	261.367
Q8E1L5	Aspartokinase OS=Streptococcus agalactiae serotype V (strain ATCC BAA-611 / 2603 V/R) OX=208435 GN=SAG0339 PE=3 SV=1	337.486	352.173	368.645	401.196	359.837	401.139	373.496	355.906	372.537
Q8DWX4	Membrane protein, putative OS=Streptococcus agalactiae serotype V (strain ATCC BAA-611 / 2603 V/R) OX=208435 GN=SAG2087 PE=4 SV=1	467.756	330.658	368.646	331.266	199.142	223.918	725.922	605.766	741.364
Q8E239	DNA-directed RNA polymerase subunit beta OS=Streptococcus agalactiae serotype V (strain ATCC BAA-611 / 2603 V/R) OX=208435 GN=rpoB PE=3 SV=1	387.5	396.774	369.428	387.007	385.745	339.143	392.459	367.658	367.465
Q8DY26	Aspartyl/glutamyl-tRNA(Asn/Gln) amidotransferase subunit B OS=Streptococcus agalactiae serotype V (strain ATCC BAA-611 / 2603 V/R) OX=208435 GN=gatB PE=3 SV=1	369.572	401.437	369.658	391.906	395.488	401.746	325.994	311.929	334.903
P66094	50S ribosomal protein L1 OS=Streptococcus agalactiae serotype V (strain ATCC BAA-611 / 2603 V/R) OX=208435 GN=rplA PE=3 SV=1	334.275	359.022	369.906	393.478	405.522	382.125	323.648	340.926	370.13
Q8DY23	Pyruvate, phosphate dikinase OS=Streptococcus agalactiae serotype V (strain ATCC BAA-611 / 2603 V/R) OX=208435 GN=ppdK PE=3 SV=1	448.77	407.586	369.968	215.079	239.166	208.727	732.604	712.314	844.881
Q8E1E4	Uncharacterized RNA methyltransferase SAG0413 OS=Streptococcus agalactiae serotype V (strain ATCC BAA-611 / 2603 V/R) OX=208435 GN=SAG0413 PE=3 SV=1	400.363	319.352	370.341	378.438	374.644	349.522	399.792	423.907	378.28
Q8E1D5	PNPOx domain-containing protein OS=Streptococcus agalactiae serotype V (strain ATCC BAA-611 / 2603 V/R) OX=208435 GN=SAG0422 PE=4 SV=1	398.535	392.016	370.371	354.295	277.483	306.354	429.32	578.078	608.425
Q8E1G7	Hydrolase, haloacid dehalogenase-like family OS=Streptococcus agalactiae serotype V (strain ATCC BAA-611 / 2603 V/R) OX=208435 GN=SAG0388 PE=4 SV=1	441.005	365.295	370.47	421.046	357.559	396.32	317.684	339.451	326.472
P67574	Asparagine--tRNA ligase OS=Streptococcus agalactiae serotype V (strain ATCC BAA-611 / 2603 V/R) OX=208435 GN=asnS PE=3 SV=1	336.563	362.439	370.676	370.264	344.106	399.257	370.657	398.32	482.477
Q8E0C4	Alanine--tRNA ligase OS=Streptococcus agalactiae serotype V (strain ATCC BAA-611 / 2603 V/R) OX=208435 GN=alaS PE=3 SV=1	383.407	370.87	370.912	381.892	393.911	403.293	345.954	317.721	352.623
Q8DYU0	50S ribosomal protein L35 OS=Streptococcus agalactiae serotype V (strain ATCC BAA-611 / 2603 V/R) OX=208435 GN=rpmI PE=3 SV=1	358.488	315.643	371.317	439.63	379.225	416.112	305.869	259.614	369.633
Q8DY25	Glutamyl-tRNA(Gln) amidotransferase subunit A OS=Streptococcus agalactiae serotype V (strain ATCC BAA-611 / 2603 V/R) OX=208435 GN=gatA PE=3 SV=1	374.491	392.11	371.337	384.269	410.976	390.637	329.864	305.672	342.185
Q8DYG8	Uridylate kinase OS=Streptococcus agalactiae serotype V (strain ATCC BAA-611 / 2603 V/R) OX=208435 GN=pyrH PE=3 SV=1	411.181	407.471	371.486	417.134	361.798	365.104	350.498	354.308	324.649
Q8DX76	ATPase, AAA family OS=Streptococcus agalactiae serotype V (strain ATCC BAA-611 / 2603 V/R) OX=208435 GN=SAG1978 PE=3 SV=1	376.091	366.896	372.121	377.141	397.424	371.3	359.292	362.364	365.287
Q8DYY0	DegV family protein OS=Streptococcus agalactiae serotype V (strain ATCC BAA-611 / 2603 V/R) OX=208435 GN=SAG1342 PE=4 SV=1	340.043	370.688	372.143	360.555	360.97	376.66	416.461	414.432	416.049
Q8E027	Acetyltransferase, GNAT family OS=Streptococcus agalactiae serotype V (strain ATCC BAA-611 / 2603 V/R) OX=208435 GN=SAG0909 PE=4 SV=1	455.56	423.45	372.144	465.559	402.393	349.136	241.18	276.952	253.836
Q8DXE2	Nitroreductase family protein OS=Streptococcus agalactiae serotype V (strain ATCC BAA-611 / 2603 V/R) OX=208435 GN=SAG1909 PE=4 SV=1	347.366	372.506	372.266	373.049	386.787	438.125	319.297	346.745	341.982
Q8E1B6	Uncharacterized protein OS=Streptococcus agalactiae serotype V (strain ATCC BAA-611 / 2603 V/R) OX=208435 GN=SAG0444 PE=4 SV=1	379.787	359.19	372.329	359.487	346.402	327.562	417.005	493.943	463.005
Q8E152	MurM protein, putative OS=Streptococcus agalactiae serotype V (strain ATCC BAA-611 / 2603 V/R) OX=208435 GN=SAG0510 PE=3 SV=1	368.933	384.789	372.385	369.83	329.194	399.376	381.149	441.445	413.49
Q8DZI1	Homoserine dehydrogenase OS=Streptococcus agalactiae serotype V (strain ATCC BAA-611 / 2603 V/R) OX=208435 GN=hom PE=3 SV=1	355.328	344.761	372.526	398.056	400.866	395.749	330.029	329.853	335.945
Q8E000	Pyruvate kinase OS=Streptococcus agalactiae serotype V (strain ATCC BAA-611 / 2603 V/R) OX=208435 GN=pyk PE=3 SV=1	375.378	361.123	372.813	398.346	409.05	384.143	327.176	322.974	318.253
Q8E064	Phenylalanine--tRNA ligase beta subunit OS=Streptococcus agalactiae serotype V (strain ATCC BAA-611 / 2603 V/R) OX=208435 GN=pheT PE=3 SV=1	347.339	389.183	372.895	372.526	368.465	404.402	376.266	358.304	387.446
Q8E0G6	D-alanine--D-alanine ligase OS=Streptococcus agalactiae serotype V (strain ATCC BAA-611 / 2603 V/R) OX=208435 GN=ddl PE=3 SV=1	377.115	360.693	372.926	394.845	356.954	341.321	389.292	395.202	441.172
Q8E0H3	Oligoendopeptidase F, putative OS=Streptococcus agalactiae serotype V (strain ATCC BAA-611 / 2603 V/R) OX=208435 GN=SAG0758 PE=3 SV=1	357.357	373.212	372.958	351.617	374.19	428.628	340.163	386.924	395.51
P67185	Probable transcriptional regulatory protein SAG1645 OS=Streptococcus agalactiae serotype V (strain ATCC BAA-611 / 2603 V/R) OX=208435 GN=SAG1645 PE=3 SV=1	347.562	346.59	373.05	370.4	429.135	341.239	352.695	372.867	386.234
Q8E1J2	Hydrolase, haloacid dehalogenase-like family OS=Streptococcus agalactiae serotype V (strain ATCC BAA-611 / 2603 V/R) OX=208435 GN=SAG0362 PE=4 SV=1	347.666	413.705	373.148	418.271	316.5	377.88	364.402	445.58	344.79
P64113	3-oxoacyl-[acyl-carrier-protein] synthase 3 OS=Streptococcus agalactiae serotype V (strain ATCC BAA-611 / 2603 V/R) OX=208435 GN=fabH PE=3 SV=1	396.476	358.492	373.233	404.856	380.56	363.937	359.662	330.711	380.257
Q8DZA9	Glucose-1-phosphate thymidylyltransferase OS=Streptococcus agalactiae serotype V (strain ATCC BAA-611 / 2603 V/R) OX=208435 GN=rfbA PE=3 SV=1	384.524	357.037	373.297	382.206	417.31	387.72	316.368	338.15	327.261
Q8DYQ8	Nucleotide sugar dehydratase, putative OS=Streptococcus agalactiae serotype V (strain ATCC BAA-611 / 2603 V/R) OX=208435 GN=SAG1416 PE=4 SV=1	331.741	353.069	373.41	371.979	380.846	425.329	358.112	333.894	394.83
Q8DY29	GTP-binding protein OS=Streptococcus agalactiae serotype V (strain ATCC BAA-611 / 2603 V/R) OX=208435 GN=SAG1664 PE=4 SV=1	342.019	345.396	373.717	396.689	386.665	408	335	323.918	372.463
Q8DZQ4	Dihydroorotase OS=Streptococcus agalactiae serotype V (strain ATCC BAA-611 / 2603 V/R) OX=208435 GN=pyrC PE=3 SV=1	324.239	361.096	373.9	225.077	553.014	392.006	369.755	344.955	358.113
Q8E1A4	Uncharacterized protein OS=Streptococcus agalactiae serotype V (strain ATCC BAA-611 / 2603 V/R) OX=208435 GN=SAG0457 PE=4 SV=1	410.26	387.41	374.038	378.169	351.686	336.525	406.34	436.535	399.129
Q8DZY4	NADH oxidase OS=Streptococcus agalactiae serotype V (strain ATCC BAA-611 / 2603 V/R) OX=208435 GN=nox-2 PE=4 SV=1	317.031	331.076	374.38	404.451	357.934	428.433	338.722	343.595	394.451
Q8E052	Lipid II isoglutaminyl synthase (glutamine-hydrolyzing) subunit MurT OS=Streptococcus agalactiae serotype V (strain ATCC BAA-611 / 2603 V/R) OX=208435 GN=murT PE=3 SV=1	314.201	349.493	374.472	402.243	352.891	434.4	346.841	361.22	354.03
Q8E1J9	Uncharacterized protein OS=Streptococcus agalactiae serotype V (strain ATCC BAA-611 / 2603 V/R) OX=208435 GN=SAG0355 PE=4 SV=1	275.338	334.419	374.527	438.598	379.657	495.678	298.326	244.967	243.334
Q8E1Q6	Aminopeptidase OS=Streptococcus agalactiae serotype V (strain ATCC BAA-611 / 2603 V/R) OX=208435 GN=pepC PE=3 SV=1	397.532	345.033	374.61	404.74	376.554	394.94	346.357	314.624	366.903
Q8E2B4	Protein translocase subunit SecY OS=Streptococcus agalactiae serotype V (strain ATCC BAA-611 / 2603 V/R) OX=208435 GN=secY PE=3 SV=1	298.509	272.727	374.794	345.507	330.503	477.121	423.084	387.587	470.604
Q8CX18	tRNA binding domain protein OS=Streptococcus agalactiae serotype V (strain ATCC BAA-611 / 2603 V/R) OX=208435 GN=SAG0178 PE=4 SV=1	314.094	325.304	374.875	402.412	376.223	388.57	359.365	355.173	399.978
Q8DYQ6	Polysaccharide biosynthesis protein, putative OS=Streptococcus agalactiae serotype V (strain ATCC BAA-611 / 2603 V/R) OX=208435 GN=SAG1418 PE=4 SV=1	344.51	366.492	375.567	436.601	386.46	417.452	257.088	333.646	273.339
Q8DYM0	Glycosyl transferase, family 8 OS=Streptococcus agalactiae serotype V (strain ATCC BAA-611 / 2603 V/R) OX=208435 GN=SAG1459 PE=4 SV=1	350.881	389.075	375.832	376.547	131.792	129.728	829.481	641.629	906.898
Q8DWY8	Uridine phosphorylase OS=Streptococcus agalactiae serotype V (strain ATCC BAA-611 / 2603 V/R) OX=208435 GN=udp PE=3 SV=1	417.054	442.582	375.876	350.926	375.658	371.287	401.526	342.465	409.973
Q8E252	Penicillin-binding protein 4, putative OS=Streptococcus agalactiae serotype V (strain ATCC BAA-611 / 2603 V/R) OX=208435 GN=SAG0146 PE=3 SV=1	549.39	329.398	375.964	276.776	216.45	298.394	728.453	564.111	673.166
Q8DZE7	DNA topoisomerase 4 subunit B OS=Streptococcus agalactiae serotype V (strain ATCC BAA-611 / 2603 V/R) OX=208435 GN=parE PE=3 SV=1	367.075	360.887	375.983	413.697	407.56	404.03	301.995	301.875	285.792
Q8E0A3	S-adenosylmethionine synthase OS=Streptococcus agalactiae serotype V (strain ATCC BAA-611 / 2603 V/R) OX=208435 GN=metK PE=3 SV=1	332.204	338.684	376.057	379.368	381.411	403.128	371.517	347.102	395.803
Q8DY68	DNA-binding response regulator CsrR OS=Streptococcus agalactiae serotype V (strain ATCC BAA-611 / 2603 V/R) OX=208435 GN=csrR PE=4 SV=1	362.776	336.31	376.071	388.736	408.899	388.032	329.536	330.298	360.361
Q8E2B7	30S ribosomal protein S5 OS=Streptococcus agalactiae serotype V (strain ATCC BAA-611 / 2603 V/R) OX=208435 GN=rpsE PE=3 SV=1	361.081	362.781	376.329	388.513	369.61	388.473	370.773	370.377	365.686
Q8DXL7	Alkyl hydroperoxide reductase C OS=Streptococcus agalactiae serotype V (strain ATCC BAA-611 / 2603 V/R) OX=208435 GN=ahpC PE=3 SV=1	378.971	359.903	376.399	339.307	394.545	369.184	411.543	395.534	400.803
P0A4I0	Transcriptional regulatory protein DltR OS=Streptococcus agalactiae serotype V (strain ATCC BAA-611 / 2603 V/R) OX=208435 GN=dltR PE=3 SV=1	419.974	416.093	376.457	344.97	330.744	337.168	470.67	469.288	424.406
Q8CX06	67 kDa Myosin-crossreactive streptococcal antigen OS=Streptococcus agalactiae serotype V (strain ATCC BAA-611 / 2603 V/R) OX=208435 GN=SAG1508 PE=4 SV=1	368.184	332.22	376.49	357.417	407.231	417.025	366.91	326.119	359.539
Q8DZX7	GMP synthase [glutamine-hydrolyzing] OS=Streptococcus agalactiae serotype V (strain ATCC BAA-611 / 2603 V/R) OX=208435 GN=guaA PE=3 SV=1	358.563	358.73	376.557	387.042	412.955	407.183	316.987	310.505	331.303
Q8DZL0	Oxidoreductase, short chain dehydrogenase/reductase family OS=Streptococcus agalactiae serotype V (strain ATCC BAA-611 / 2603 V/R) OX=208435 GN=SAG1091 PE=3 SV=1	478.788	343.355	376.589	416.49	404.895	348.328	317.382	332.713	289.68
Q8DZ90	UvrABC system protein C OS=Streptococcus agalactiae serotype V (strain ATCC BAA-611 / 2603 V/R) OX=208435 GN=uvrC PE=3 SV=1	390.96	397.395	376.748	417.587	400.953	374.784	313.018	300.795	306.133
Q8DY03	Sucrose-6-phosphate hydrolase OS=Streptococcus agalactiae serotype V (strain ATCC BAA-611 / 2603 V/R) OX=208435 GN=scrB PE=3 SV=1	322.145	361.793	376.763	358.446	392.486	428.721	356.932	342.379	380.074
Q8DZK2	Uncharacterized protein OS=Streptococcus agalactiae serotype V (strain ATCC BAA-611 / 2603 V/R) OX=208435 GN=SAG1099 PE=4 SV=1	623.438	459.969	376.83	346.73	409.469	290.704	443.732	307.039	322.447
Q8E0E6	DNA polymerase III, delta subunit, putative OS=Streptococcus agalactiae serotype V (strain ATCC BAA-611 / 2603 V/R) OX=208435 GN=SAG0787 PE=4 SV=1	356.762	345.866	377.01	391.856	385.232	387.289	337.543	346.716	398.398
Q8DWZ0	Deoxyribose-phosphate aldolase OS=Streptococcus agalactiae serotype V (strain ATCC BAA-611 / 2603 V/R) OX=208435 GN=deoC PE=3 SV=1	415.903	454.565	377.107	329.477	370.137	346.824	402.901	430.911	431.574
Q8DZU7	Uncharacterized protein OS=Streptococcus agalactiae serotype V (strain ATCC BAA-611 / 2603 V/R) OX=208435 GN=SAG1000 PE=4 SV=1	361.011	369.142	377.252	366.221	442.024	392.537	269.606	332.655	362.149
Q8DY37	tRNA(Met) cytidine acetate ligase OS=Streptococcus agalactiae serotype V (strain ATCC BAA-611 / 2603 V/R) OX=208435 GN=tmcAL PE=3 SV=1	338.627	351.537	377.494	375.739	390.04	416.689	359.709	310.096	395.347
Q8DXM4	Deoxynucleoside kinase family protein OS=Streptococcus agalactiae serotype V (strain ATCC BAA-611 / 2603 V/R) OX=208435 GN=SAG1826 PE=3 SV=1	379.302	441.274	377.675	388.169	364.222	359.082	352.744	399.748	360.413
P65795	Glutamate 5-kinase OS=Streptococcus agalactiae serotype V (strain ATCC BAA-611 / 2603 V/R) OX=208435 GN=proB PE=3 SV=1	421.376	445.922	378.437	396.259	355.784	392.745	367.644	332.324	313.009
Q8DZB7	Acetolactate synthase, catabolic OS=Streptococcus agalactiae serotype V (strain ATCC BAA-611 / 2603 V/R) OX=208435 GN=ilvK PE=3 SV=1	350.812	379.797	379.064	390.688	410.588	428.24	317.024	285.364	293.94
Q8DYK2	Lactoylglutathione lyase OS=Streptococcus agalactiae serotype V (strain ATCC BAA-611 / 2603 V/R) OX=208435 GN=gloA PE=3 SV=1	297.248	202.87	379.129	318.459	448.598	323.406	351.807	492.687	543.93
Q8E1Q0	THUMP domain-containing protein OS=Streptococcus agalactiae serotype V (strain ATCC BAA-611 / 2603 V/R) OX=208435 GN=SAG0303 PE=4 SV=1	305.826	332.87	379.358	381.843	382.178	357.959	452.989	365.504	384.403
Q8DXX1	ATP-dependent RecD-like DNA helicase OS=Streptococcus agalactiae serotype V (strain ATCC BAA-611 / 2603 V/R) OX=208435 GN=recD2 PE=3 SV=1	291.467	363.228	379.461	379.583	395.551	437.891	311.872	330.878	368.05
Q8DX29	Streptomycin resistance protein OS=Streptococcus agalactiae serotype V (strain ATCC BAA-611 / 2603 V/R) OX=208435 GN=SAG2029 PE=4 SV=1	290.152	296.177	379.467	356.764	352.316	472.274	310.369	491.019	350.017
Q8DYB3	Thymidylate kinase OS=Streptococcus agalactiae serotype V (strain ATCC BAA-611 / 2603 V/R) OX=208435 GN=tmk PE=3 SV=1	369.696	434.68	379.745	366.945	385.932	361.115	378.876	380.261	357.848
Q8DYA7	Branched-chain amino acid ABC transporter, amino acid-binding protein OS=Streptococcus agalactiae serotype V (strain ATCC BAA-611 / 2603 V/R) OX=208435 GN=SAG1582 PE=3 SV=1	636.922	389.155	379.747	157.343	126.491	143.935	1038.35	785.489	966.028
Q8DZ98	Uncharacterized protein OS=Streptococcus agalactiae serotype V (strain ATCC BAA-611 / 2603 V/R) OX=208435 GN=SAG1211 PE=4 SV=1	346.701	356.523	379.788	374.516	396.148	397.701	352.219	336.38	386.469
Q8E0V3	DNA-binding response regulator VncR OS=Streptococcus agalactiae serotype V (strain ATCC BAA-611 / 2603 V/R) OX=208435 GN=vncR PE=4 SV=1	425.364	479.84	379.926	309.629	359.579	371.545	429.505	445.862	388.034
Q8E1K1	Acetyl-coenzyme A carboxylase carboxyl transferase subunit beta OS=Streptococcus agalactiae serotype V (strain ATCC BAA-611 / 2603 V/R) OX=208435 GN=accD PE=3 SV=1	389.59	358.37	380.087	407.008	413.558	398.507	305.936	283.141	306.385
Q8DXU5	DUF536 domain-containing protein OS=Streptococcus agalactiae serotype V (strain ATCC BAA-611 / 2603 V/R) OX=208435 GN=SAG1751 PE=4 SV=1	457.844	452.161	380.248	393.865	377.421	334.999	372.417	368.651	297.008
Q8DXU6	Exonuclease OS=Streptococcus agalactiae serotype V (strain ATCC BAA-611 / 2603 V/R) OX=208435 GN=SAG1750 PE=4 SV=1	391.226	400.152	380.337	355.79	393.598	370.341	368.895	418.121	318.321
Q8DYS2	Elp3 domain-containing protein OS=Streptococcus agalactiae serotype V (strain ATCC BAA-611 / 2603 V/R) OX=208435 GN=SAG1401 PE=4 SV=1	510.425	402.625	380.352	355.338	323.068	249.017	494.722	560.567	413.752
Q8DY79	Endolytic murein transglycosylase OS=Streptococcus agalactiae serotype V (strain ATCC BAA-611 / 2603 V/R) OX=208435 GN=mltG PE=3 SV=1	431.605	421.493	380.411	393.534	339.257	390.46	374.851	356.582	356.649
Q8DZA8	Iminodiacetate oxidase, putative OS=Streptococcus agalactiae serotype V (strain ATCC BAA-611 / 2603 V/R) OX=208435 GN=SAG1201 PE=4 SV=1	393.123	359.562	380.419	403.524	399.001	394.122	304.581	316.473	333.373
Q8E0R7	ABC transporter, ATP-binding protein OS=Streptococcus agalactiae serotype V (strain ATCC BAA-611 / 2603 V/R) OX=208435 GN=SAG0659 PE=4 SV=1	426.63	452.997	380.604	369.18	350.418	347.998	378.88	423.94	388.206
Q8E241	Tyrosine--tRNA ligase OS=Streptococcus agalactiae serotype V (strain ATCC BAA-611 / 2603 V/R) OX=208435 GN=tyrS PE=3 SV=1	350.047	360.852	380.652	365.492	360.736	324.844	437.723	434.4	470.008
Q8E0C2	Glycosyl transferase, family 8 OS=Streptococcus agalactiae serotype V (strain ATCC BAA-611 / 2603 V/R) OX=208435 GN=SAG0812 PE=4 SV=1	275.232	292.891	380.667	428.056	334.411	498.276	363.532	283.855	326.897
Q8DZF1	Ribosomal protein S1 OS=Streptococcus agalactiae serotype V (strain ATCC BAA-611 / 2603 V/R) OX=208435 GN=rpsA PE=4 SV=1	362.397	361.551	381.192	393.936	406.512	395.293	318.201	325.632	327.922
Q8DXX6	Endonuclease MutS2 OS=Streptococcus agalactiae serotype V (strain ATCC BAA-611 / 2603 V/R) OX=208435 GN=mutS2 PE=3 SV=1	369.65	348.893	381.198	400.281	369.872	378.681	370.432	358.49	366.807
Q8DZB1	dTDP-glucose 4,6-dehydratase OS=Streptococcus agalactiae serotype V (strain ATCC BAA-611 / 2603 V/R) OX=208435 GN=rfbB PE=3 SV=1	422.296	386.364	381.213	411.215	395.631	383.873	330.491	294.849	291.451
Q8DYK0	Amino acid permease OS=Streptococcus agalactiae serotype V (strain ATCC BAA-611 / 2603 V/R) OX=208435 GN=SAG1480 PE=4 SV=1	249.025	304.426	381.322	401.473	269.56	398.4	526.504	422.773	503.49
Q8DXC1	Galactose-6-phosphate isomerase subunit LacB OS=Streptococcus agalactiae serotype V (strain ATCC BAA-611 / 2603 V/R) OX=208435 GN=lacB PE=3 SV=1	398.043	360.76	381.375	174.431	359.212	259.616	695.044	573.25	751.437
Q8DZV9	Phosphate-specific transport system accessory protein PhoU OS=Streptococcus agalactiae serotype V (strain ATCC BAA-611 / 2603 V/R) OX=208435 GN=phoU PE=3 SV=1	354.104	401.403	381.393	394.148	380.821	437.074	306.501	311.992	320.059
Q8DZ44	Uncharacterized protein OS=Streptococcus agalactiae serotype V (strain ATCC BAA-611 / 2603 V/R) OX=208435 GN=SAG1276 PE=4 SV=1	434.169	394.687	381.832	398.325	466.551	226.952	320.519	398.421	332.828
Q8E1Z7	SseB domain-containing protein OS=Streptococcus agalactiae serotype V (strain ATCC BAA-611 / 2603 V/R) OX=208435 GN=SAG0204 PE=4 SV=1	414.285	317.947	381.991	377.673	368.164	348.631	370.289	388.403	483.439
Q8E2D3	Threonine synthase OS=Streptococcus agalactiae serotype V (strain ATCC BAA-611 / 2603 V/R) OX=208435 GN=thrC PE=3 SV=1	355.309	367.751	382.847	375.377	384.437	374.999	363.037	368.39	404.68
Q8E1J6	Uncharacterized protein OS=Streptococcus agalactiae serotype V (strain ATCC BAA-611 / 2603 V/R) OX=208435 GN=SAG0358 PE=4 SV=1	472.624	399.506	383.274	338.598	299.43	415.498	441.269	417.421	444.205
Q8DZA4	Adenine phosphoribosyltransferase OS=Streptococcus agalactiae serotype V (strain ATCC BAA-611 / 2603 V/R) OX=208435 GN=apt PE=3 SV=1	380.484	386.354	383.599	423.638	416.73	399.069	264.872	271.636	286.054
Q8DXR8	Ribosomal RNA small subunit methyltransferase A OS=Streptococcus agalactiae serotype V (strain ATCC BAA-611 / 2603 V/R) OX=208435 GN=rsmA PE=3 SV=1	363.071	352.717	383.626	356.671	327.571	397.693	455.806	377.085	488.111
Q8E253	Uncharacterized protein OS=Streptococcus agalactiae serotype V (strain ATCC BAA-611 / 2603 V/R) OX=208435 GN=SAG0145 PE=3 SV=1	431.432	373.195	383.857	413.724	423.318	378.395	283.186	282.521	281.587
Q8E1R2	Amino acid ABC transporter, permease protein OS=Streptococcus agalactiae serotype V (strain ATCC BAA-611 / 2603 V/R) OX=208435 GN=SAG0291 PE=3 SV=1	396.647	324.472	384.288	287.648	304.55	377.018	545.623	522.966	540.701
Q8DYX5	Tagatose-6-phosphate kinase OS=Streptococcus agalactiae serotype V (strain ATCC BAA-611 / 2603 V/R) OX=208435 GN=fruK PE=3 SV=1	372.419	402.959	384.334	356.22	439.787	412.666	314.561	293.422	305.044
Q8DXS4	Pur operon repressor OS=Streptococcus agalactiae serotype V (strain ATCC BAA-611 / 2603 V/R) OX=208435 GN=purR PE=3 SV=1	358.888	342.122	384.401	384.64	348.766	381.672	405.37	396.545	402.449
Q8DZM7	Serine hydroxymethyltransferase OS=Streptococcus agalactiae serotype V (strain ATCC BAA-611 / 2603 V/R) OX=208435 GN=glyA PE=3 SV=1	366.129	387.824	384.529	391.61	417.355	393.097	301.856	310.507	318.814
Q8DY46	Dihydroxyacetone kinase family protein OS=Streptococcus agalactiae serotype V (strain ATCC BAA-611 / 2603 V/R) OX=208435 GN=SAG1647 PE=4 SV=1	313.159	301.342	384.549	371.494	352.708	444.042	393.436	364.246	410.738
Q8DWS7	Uncharacterized protein OS=Streptococcus agalactiae serotype V (strain ATCC BAA-611 / 2603 V/R) OX=208435 GN=SAG2136 PE=4 SV=1	512.187	880.565	384.556	181.356	261.341	229.056	656.752	685.972	497.211
Q8DX93	Histidine kinase OS=Streptococcus agalactiae serotype V (strain ATCC BAA-611 / 2603 V/R) OX=208435 GN=SAG1960 PE=4 SV=1	425.062	359.904	384.722	386.925	348.616	382.357	397.558	350.679	401.938
Q8E1E9	UTP--glucose-1-phosphate uridylyltransferase OS=Streptococcus agalactiae serotype V (strain ATCC BAA-611 / 2603 V/R) OX=208435 GN=galU PE=3 SV=1	414.206	385.048	384.889	377.818	402.035	356.925	370.854	346.961	334.268
Q8DYK4	Oxidoreductase, aldo/keto reductase family OS=Streptococcus agalactiae serotype V (strain ATCC BAA-611 / 2603 V/R) OX=208435 GN=SAG1476 PE=4 SV=1	351.604	404.494	384.937	342.855	390.292	319.186	413.858	457.024	416.981
Q8DXG3	Uncharacterized protein OS=Streptococcus agalactiae serotype V (strain ATCC BAA-611 / 2603 V/R) OX=208435 GN=SAG1888 PE=4 SV=1	390.22	254.417	384.951	399.777	459.31	391.342	247.111	304.37	323.706
Q8E1B9	Conserved domain protein OS=Streptococcus agalactiae serotype V (strain ATCC BAA-611 / 2603 V/R) OX=208435 GN=SAG0441 PE=4 SV=1	430.857	433.341	384.971	375.709	353.847	336.51	442.412	387.716	356.324
Q8DWS6	30S ribosomal protein S4 OS=Streptococcus agalactiae serotype V (strain ATCC BAA-611 / 2603 V/R) OX=208435 GN=rpsD PE=3 SV=1	380.328	370.541	385.268	375.54	380.602	385.735	372.631	353.557	374.172
Q8E266	DAK2 domain protein OS=Streptococcus agalactiae serotype V (strain ATCC BAA-611 / 2603 V/R) OX=208435 GN=SAG0131 PE=4 SV=1	382.735	410.923	385.56	373.56	397.783	368.546	370.469	357.738	321.757
Q8DZM3	Thymidine kinase OS=Streptococcus agalactiae serotype V (strain ATCC BAA-611 / 2603 V/R) OX=208435 GN=tdk PE=3 SV=1	389.799	415.532	385.723	385.67	398.122	362.37	336.42	362.573	322.608
Q8DY10	Alanine racemase OS=Streptococcus agalactiae serotype V (strain ATCC BAA-611 / 2603 V/R) OX=208435 GN=alr PE=3 SV=1	400.448	366.425	386.487	446.132	444.776	457.054	188.324	182.079	186.198
Q8E0S6	Sortase family protein OS=Streptococcus agalactiae serotype V (strain ATCC BAA-611 / 2603 V/R) OX=208435 GN=SAG0648 PE=1 SV=1	1308.72	1202.07	386.947	178.613	122.32	152.473	662.849	651.756	334.788
Q8E2H2	ATP-dependent zinc metalloprotease FtsH OS=Streptococcus agalactiae serotype V (strain ATCC BAA-611 / 2603 V/R) OX=208435 GN=ftsH PE=3 SV=1	375.377	388.633	387.572	386.821	397.905	383.129	334.513	346.03	326.122
Q8DYE2	Oxidoreductase, Gfo/Idh/MocA family OS=Streptococcus agalactiae serotype V (strain ATCC BAA-611 / 2603 V/R) OX=208435 GN=SAG1542 PE=4 SV=1	410.639	410.834	387.997	396.047	376.514	387.372	319.672	347.318	330.309
Q8E174	ATP-dependent Clp protease, ATP-binding subunit OS=Streptococcus agalactiae serotype V (strain ATCC BAA-611 / 2603 V/R) OX=208435 GN=SAG0488 PE=3 SV=1	389.102	380.176	388.231	325.346	414.965	352.201	396.898	412.431	383.266
Q8E0I0	Hydrolase, haloacid dehalogenase-like family OS=Streptococcus agalactiae serotype V (strain ATCC BAA-611 / 2603 V/R) OX=208435 GN=SAG0751 PE=4 SV=1	369.305	338.632	388.526	371.036	343.161	411.804	387.533	395.934	412.784
Q8E2H7	Cell division protein DivIC, putative OS=Streptococcus agalactiae serotype V (strain ATCC BAA-611 / 2603 V/R) OX=208435 GN=SAG0011 PE=4 SV=1	556.585	364.334	388.931	290.1	247.516	331.659	682.836	460.111	593.125
Q8E0R3	CylD protein OS=Streptococcus agalactiae serotype V (strain ATCC BAA-611 / 2603 V/R) OX=208435 GN=cylD PE=4 SV=1	384.577	397.306	388.986	338.568	332.532	323.374	462.301	460.451	539.336
Q8E1K7	Malonyl CoA-acyl carrier protein transacylase OS=Streptococcus agalactiae serotype V (strain ATCC BAA-611 / 2603 V/R) OX=208435 GN=fabD PE=3 SV=1	385.283	353.849	389.036	360.007	420.736	355.46	367.225	348.298	386.707
Q8E087	Ribonuclease BN, putative OS=Streptococcus agalactiae serotype V (strain ATCC BAA-611 / 2603 V/R) OX=208435 GN=SAG0847 PE=4 SV=1	507.227	521.131	389.561	352.551	315.396	366.998	457.883	368.515	368.214
Q8E2I2	Ribosome-binding ATPase YchF OS=Streptococcus agalactiae serotype V (strain ATCC BAA-611 / 2603 V/R) OX=208435 GN=ychF PE=3 SV=1	378.197	375.105	389.581	384.263	416.831	358.464	347.828	337.237	332.973
Q8E288	dUTP diphosphatase OS=Streptococcus agalactiae serotype V (strain ATCC BAA-611 / 2603 V/R) OX=208435 GN=dut PE=4 SV=1	399.743	365.571	389.634	384.379	387.018	360.368	375.952	344.43	378.704
P63732	Carbamoyl-phosphate synthase small chain OS=Streptococcus agalactiae serotype V (strain ATCC BAA-611 / 2603 V/R) OX=208435 GN=carA PE=3 SV=1	334.924	331.9	389.969	195.592	425.651	336.555	580.826	570.385	461.289
Q8E178	Cell division protein DivIVA, putative OS=Streptococcus agalactiae serotype V (strain ATCC BAA-611 / 2603 V/R) OX=208435 GN=SAG0484 PE=4 SV=1	389.144	407.907	389.984	391.203	445.728	353.985	311.546	296.701	284.493
Q8DWP0	Partitioning protein, ParB family OS=Streptococcus agalactiae serotype V (strain ATCC BAA-611 / 2603 V/R) OX=208435 GN=SAG2175 PE=3 SV=1	428.983	387.186	390.227	374.912	360.524	355.386	417.98	403.528	335.475
Q8E0U7	DNA gyrase subunit B OS=Streptococcus agalactiae serotype V (strain ATCC BAA-611 / 2603 V/R) OX=208435 GN=gyrB PE=3 SV=1	378.989	385.762	390.299	380.279	380.911	369.797	364.133	365.875	375.094
Q8DYA5	ATP-dependent Clp protease proteolytic subunit OS=Streptococcus agalactiae serotype V (strain ATCC BAA-611 / 2603 V/R) OX=208435 GN=clpP PE=3 SV=1	402.754	413.816	390.623	334.748	438.89	349.063	368.677	357.959	345.368
Q8E046	Heme chaperone HemW OS=Streptococcus agalactiae serotype V (strain ATCC BAA-611 / 2603 V/R) OX=208435 GN=SAG0890 PE=3 SV=1	370.213	392.827	390.681	391.311	390.969	399.712	339.129	316.313	327.114
Q8DZG2	Uncharacterized protein OS=Streptococcus agalactiae serotype V (strain ATCC BAA-611 / 2603 V/R) OX=208435 GN=SAG1139 PE=4 SV=1	421.313	305.296	390.727	417.956	388.214	387.001	343.276	313.988	306.191
Q8DZM6	Sua5/YciO/YrdC/YwlC family protein OS=Streptococcus agalactiae serotype V (strain ATCC BAA-611 / 2603 V/R) OX=208435 GN=SAG1075 PE=4 SV=1	539.182	390.023	391.1	411.21	377.754	354.658	366.906	285.815	292.206
Q8E138	Aminotransferase OS=Streptococcus agalactiae serotype V (strain ATCC BAA-611 / 2603 V/R) OX=208435 GN=aspC PE=3 SV=1	337.712	369.317	391.103	372.116	375.551	395.42	364.952	386.356	374.129
P65886	Adenylosuccinate synthetase OS=Streptococcus agalactiae serotype V (strain ATCC BAA-611 / 2603 V/R) OX=208435 GN=purA PE=3 SV=1	391.959	406.907	391.259	356.454	388.493	352.164	392.245	396.808	366.802
P67546	Bifunctional purine biosynthesis protein PurH OS=Streptococcus agalactiae serotype V (strain ATCC BAA-611 / 2603 V/R) OX=208435 GN=purH PE=3 SV=1	469.587	466.117	391.575	267.174	315.353	244.506	636.893	592.22	503.598
Q8DZQ2	Orotidine 5'-phosphate decarboxylase OS=Streptococcus agalactiae serotype V (strain ATCC BAA-611 / 2603 V/R) OX=208435 GN=pyrF PE=3 SV=1	354.549	383.263	391.813	233.083	494.129	255.463	442.552	561.942	425.659
Q8DWR9	L-serine dehydratase OS=Streptococcus agalactiae serotype V (strain ATCC BAA-611 / 2603 V/R) OX=208435 GN=sdhB PE=3 SV=1	366.285	401.756	392.062	368.522	401.183	359.923	347.341	374.992	374.755
Q8DY96	Tyrosine recombinase XerD-like OS=Streptococcus agalactiae serotype V (strain ATCC BAA-611 / 2603 V/R) OX=208435 GN=SAG1596 PE=3 SV=1	368.19	339.509	392.192	371.092	431.188	349.351	360.813	322.585	394.143
Q8DZX4	Acetyltransferase, GNAT family OS=Streptococcus agalactiae serotype V (strain ATCC BAA-611 / 2603 V/R) OX=208435 GN=SAG0970 PE=4 SV=1	346.911	360.474	392.295	416.438	340.721	444.586	349.45	335.652	305.266
Q8E0M8	Mannonate dehydratase OS=Streptococcus agalactiae serotype V (strain ATCC BAA-611 / 2603 V/R) OX=208435 GN=uxuA PE=3 SV=1	399.463	508.036	392.322	344.786	319.755	366.349	454.545	440.775	377.474
Q8DYU7	UPF0342 protein SAG1376 OS=Streptococcus agalactiae serotype V (strain ATCC BAA-611 / 2603 V/R) OX=208435 GN=SAG1376 PE=3 SV=1	380.224	386.015	392.515	350.106	444.729	286.258	413.605	400.743	346.66
Q8E1Z9	30S ribosomal protein S15 OS=Streptococcus agalactiae serotype V (strain ATCC BAA-611 / 2603 V/R) OX=208435 GN=rpsO PE=3 SV=1	295.512	277.289	392.734	414.24	301.607	407.897	398.15	375.56	542.203
Q8DXW5	VOC domain-containing protein OS=Streptococcus agalactiae serotype V (strain ATCC BAA-611 / 2603 V/R) OX=208435 GN=SAG1730 PE=4 SV=1	397.142	343.634	392.844	335.916	433.908	287.637	423.76	458.596	360.425
Q8DXL8	30S ribosomal protein S2 OS=Streptococcus agalactiae serotype V (strain ATCC BAA-611 / 2603 V/R) OX=208435 GN=rpsB PE=3 SV=1	403.112	421.659	393.1	392.074	406.892	367.236	311.272	329.336	316.804
Q8E054	Lipoate--protein ligase OS=Streptococcus agalactiae serotype V (strain ATCC BAA-611 / 2603 V/R) OX=208435 GN=lplA-1 PE=4 SV=1	373.646	319.234	393.203	358.755	408.187	391.337	372.333	347.9	374.549
Q8E1T5	Glycine--tRNA ligase alpha subunit OS=Streptococcus agalactiae serotype V (strain ATCC BAA-611 / 2603 V/R) OX=208435 GN=glyQ PE=3 SV=1	368.329	347.7	393.236	373.36	388.319	384.325	381.508	362.388	356.596
Q8DYP7	DNA primase OS=Streptococcus agalactiae serotype V (strain ATCC BAA-611 / 2603 V/R) OX=208435 GN=dnaG PE=3 SV=1	354.86	358.736	393.329	389.038	401.69	411.451	317.232	317.64	335.082
Q8DZZ6	PhnA protein OS=Streptococcus agalactiae serotype V (strain ATCC BAA-611 / 2603 V/R) OX=208435 GN=phnA PE=3 SV=1	473.712	489.666	393.429	392.223	454.484	270.44	314.125	325.794	277.526
Q8E259	Adapter protein MecA OS=Streptococcus agalactiae serotype V (strain ATCC BAA-611 / 2603 V/R) OX=208435 GN=mecA PE=3 SV=1	361.116	374.502	393.54	398.17	389.353	422.136	292.652	339.754	301.541
Q8E2D1	50S ribosomal protein L3 OS=Streptococcus agalactiae serotype V (strain ATCC BAA-611 / 2603 V/R) OX=208435 GN=rplC PE=3 SV=1	370.866	376.255	393.733	409.415	419.506	351.899	319.672	325.55	305.656
P64056	Elongation factor Ts OS=Streptococcus agalactiae serotype V (strain ATCC BAA-611 / 2603 V/R) OX=208435 GN=tsf PE=3 SV=1	410.901	370.627	394.191	372.177	398.482	362.674	363.984	350.748	366.666
P67515	Leucine--tRNA ligase OS=Streptococcus agalactiae serotype V (strain ATCC BAA-611 / 2603 V/R) OX=208435 GN=leuS PE=3 SV=1	387.187	353.385	394.288	373.454	342.259	351.223	421.946	397.728	483.335
Q8E121	50S ribosomal protein L19 OS=Streptococcus agalactiae serotype V (strain ATCC BAA-611 / 2603 V/R) OX=208435 GN=rplS PE=3 SV=1	280.582	344.646	395.066	342.788	345.857	417.796	408.379	405.291	510.554
Q8E1I7	Acetyltransferase, GNAT family OS=Streptococcus agalactiae serotype V (strain ATCC BAA-611 / 2603 V/R) OX=208435 GN=SAG0367 PE=4 SV=1	454.846	439.25	395.22	352.806	376.428	362.057	393.407	347.118	388.414
Q8DZM8	Uncharacterized protein OS=Streptococcus agalactiae serotype V (strain ATCC BAA-611 / 2603 V/R) OX=208435 GN=SAG1073 PE=3 SV=1	458.695	423.09	395.574	405.49	497.875	359.686	233.629	206.754	192.582
Q8E1J5	PTS system, mannose-specific IID component OS=Streptococcus agalactiae serotype V (strain ATCC BAA-611 / 2603 V/R) OX=208435 GN=SAG0359 PE=4 SV=1	490.792	419.315	395.706	325.663	258.467	368.688	561.601	499.54	435.251
Q8E2G5	Acyl carrier protein OS=Streptococcus agalactiae serotype V (strain ATCC BAA-611 / 2603 V/R) OX=208435 GN=acpP-1 PE=3 SV=1	223.831	392.992	395.919	290.095	139.996	95.0289	806.708	888.943	1042.26
Q8E291	Probable DNA-directed RNA polymerase subunit delta OS=Streptococcus agalactiae serotype V (strain ATCC BAA-611 / 2603 V/R) OX=208435 GN=rpoE PE=3 SV=1	425.586	450.932	396.163	372.416	426.199	319.83	344.009	364.574	298.538
Q8DWR5	Energy-coupling factor transporter transmembrane protein EcfT OS=Streptococcus agalactiae serotype V (strain ATCC BAA-611 / 2603 V/R) OX=208435 GN=ecfT PE=3 SV=1	313.784	450.803	396.183	399.514	332.207	375.385	368.709	421.349	371.113
Q8DXU0	lyase domain-containing protein OS=Streptococcus agalactiae serotype V (strain ATCC BAA-611 / 2603 V/R) OX=208435 GN=SAG1756 PE=4 SV=1	472.381	434.098	396.503	396.691	329.032	369.697	378.402	361.049	370.609
Q8DWW1	DNA mismatch repair protein MutS OS=Streptococcus agalactiae serotype V (strain ATCC BAA-611 / 2603 V/R) OX=208435 GN=mutS PE=3 SV=1	394.307	466.396	397.195	384.084	351.76	373.81	346.251	384.48	366.953
Q8DY67	Uncharacterized protein OS=Streptococcus agalactiae serotype V (strain ATCC BAA-611 / 2603 V/R) OX=208435 GN=SAG1626 PE=4 SV=1	392.556	420.167	397.312	382.562	489.366	344.689	273.489	284.657	232.395
Q8DYP5	Uncharacterized protein OS=Streptococcus agalactiae serotype V (strain ATCC BAA-611 / 2603 V/R) OX=208435 GN=SAG1430 PE=4 SV=1	426.688	434.741	398.21	368.425	390.288	300.222	380.434	452.31	329.254
Q8DXQ1	Xylulose-5-phosphate/fructose-6-phosphate phosphoketolase OS=Streptococcus agalactiae serotype V (strain ATCC BAA-611 / 2603 V/R) OX=208435 GN=xfp PE=3 SV=1	406.513	437.263	398.805	353.803	416.432	326.193	356.839	395.444	349.441
Q8E0G9	2,3-bisphosphoglycerate-dependent phosphoglycerate mutase OS=Streptococcus agalactiae serotype V (strain ATCC BAA-611 / 2603 V/R) OX=208435 GN=gpmA PE=3 SV=1	416.518	411.782	399.605	391.798	424.775	367.313	306.686	310.817	278.881
Q8E1G6	DNA polymerase I OS=Streptococcus agalactiae serotype V (strain ATCC BAA-611 / 2603 V/R) OX=208435 GN=polA PE=3 SV=1	380.406	391.193	399.706	398.068	365.77	383.019	346.879	356.377	356.148
P65980	Protein RecA OS=Streptococcus agalactiae serotype V (strain ATCC BAA-611 / 2603 V/R) OX=208435 GN=recA PE=3 SV=1	375.817	393.232	400.71	358.8	371.12	349.153	406.635	416.857	399.184
Q8E0Q7	CylE protein OS=Streptococcus agalactiae serotype V (strain ATCC BAA-611 / 2603 V/R) OX=208435 GN=cylE PE=4 SV=1	357.024	409.098	400.823	357.19	301.816	387.348	443.999	425.938	496.061
Q8E2E1	Adenylosuccinate lyase OS=Streptococcus agalactiae serotype V (strain ATCC BAA-611 / 2603 V/R) OX=208435 GN=purB PE=3 SV=1	395.41	381.46	400.828	367.966	344.45	348.267	460.893	395.265	415.989
Q8DYH3	PhoH family protein OS=Streptococcus agalactiae serotype V (strain ATCC BAA-611 / 2603 V/R) OX=208435 GN=SAG1507 PE=4 SV=1	377.946	407.749	401.373	324.193	368.711	361.517	487.639	400.838	398.698
Q8CX07	tRNA (guanine-N(1)-)-methyltransferase OS=Streptococcus agalactiae serotype V (strain ATCC BAA-611 / 2603 V/R) OX=208435 GN=trmD PE=3 SV=2	429.602	460.577	401.448	373.207	408.932	377.614	336.404	315.357	275.671
Q8E1N6	Serine/threonine phosphatase, putative OS=Streptococcus agalactiae serotype V (strain ATCC BAA-611 / 2603 V/R) OX=208435 GN=SAG0318 PE=4 SV=1	434.964	435.98	401.454	373.455	413.322	322.706	354.904	349.528	343.763
Q8DYA3	Aminotransferase, class I OS=Streptococcus agalactiae serotype V (strain ATCC BAA-611 / 2603 V/R) OX=208435 GN=SAG1587 PE=4 SV=1	398.569	356.506	401.562	372.304	335.907	388.171	394.166	408.982	419.958
Q8DZ20	50S ribosomal protein L10 OS=Streptococcus agalactiae serotype V (strain ATCC BAA-611 / 2603 V/R) OX=208435 GN=rplJ PE=3 SV=1	386.435	428.018	401.637	406.51	421.378	318.625	334.952	334.757	297.555
Q8E160	DegV family protein OS=Streptococcus agalactiae serotype V (strain ATCC BAA-611 / 2603 V/R) OX=208435 GN=SAG0502 PE=4 SV=1	323.29	386.928	401.862	329.725	317.644	338.696	484.851	506.44	537.427
Q8DYT1	Iron compound ABC transporter, ATP-binding protein OS=Streptococcus agalactiae serotype V (strain ATCC BAA-611 / 2603 V/R) OX=208435 GN=SAG1392 PE=4 SV=1	414.515	451.691	402.352	416.256	321.33	426.74	336.828	319.047	323.986
Q8DWW6	Holliday junction ATP-dependent DNA helicase RuvA OS=Streptococcus agalactiae serotype V (strain ATCC BAA-611 / 2603 V/R) OX=208435 GN=ruvA PE=3 SV=1	363.386	404.357	402.434	400.298	424.306	365.895	297.133	330.592	284.485
Q8DWW0	Arginine repressor OS=Streptococcus agalactiae serotype V (strain ATCC BAA-611 / 2603 V/R) OX=208435 GN=argR PE=3 SV=1	445.439	539.049	402.568	310.63	304.859	293.334	550.251	470.654	500.545
Q8DX12	Uncharacterized protein OS=Streptococcus agalactiae serotype V (strain ATCC BAA-611 / 2603 V/R) OX=208435 GN=SAG2047 PE=4 SV=1	376.062	407.559	402.633	441.916	460.717	346.508	236.397	272.602	203.65
Q8DYC1	2-oxoglutarate reductase OS=Streptococcus agalactiae serotype V (strain ATCC BAA-611 / 2603 V/R) OX=208435 GN=SAG1566 PE=3 SV=1	409.417	384.985	402.699	322.799	354.569	332.387	470.938	489.199	420.164
Q8DY56	Alcohol dehydrogenase, zinc-containing OS=Streptococcus agalactiae serotype V (strain ATCC BAA-611 / 2603 V/R) OX=208435 GN=adh PE=3 SV=1	525.181	474.473	402.801	285.064	466.022	341.437	380.821	308.556	344.661
Q8E1L9	Uncharacterized protein OS=Streptococcus agalactiae serotype V (strain ATCC BAA-611 / 2603 V/R) OX=208435 GN=SAG0335 PE=3 SV=1	408.266	355.936	403.291	401.443	364.877	371.768	332.961	344.796	419.744
Q8E269	L-2-hydroxyisocaproate dehydrogenase OS=Streptococcus agalactiae serotype V (strain ATCC BAA-611 / 2603 V/R) OX=208435 GN=SAG0128 PE=3 SV=1	437.65	373.686	403.394	323.67	382.826	351.648	408.14	444.22	403.633
Q8DY81	Amidase family protein OS=Streptococcus agalactiae serotype V (strain ATCC BAA-611 / 2603 V/R) OX=208435 GN=SAG1611 PE=4 SV=1	414.051	456.512	403.442	376.742	380.401	323.41	417.158	340.655	373.806
Q8DYG1	50S ribosomal protein L11 OS=Streptococcus agalactiae serotype V (strain ATCC BAA-611 / 2603 V/R) OX=208435 GN=rplK PE=3 SV=1	419.719	451.513	403.8	420.17	398.859	330.827	325.073	317.707	287.8
P66729	DNA-directed RNA polymerase subunit omega OS=Streptococcus agalactiae serotype V (strain ATCC BAA-611 / 2603 V/R) OX=208435 GN=rpoZ PE=3 SV=1	520.47	465.882	403.801	409.099	396.189	275.335	357.138	325.251	334.224
Q8DXU2	30S ribosomal protein S14 OS=Streptococcus agalactiae serotype V (strain ATCC BAA-611 / 2603 V/R) OX=208435 GN=rpsN PE=3 SV=1	442.513	424.792	403.855	450.24	370.299	354.748	289.336	354.746	220.166
Q8DZR3	Uncharacterized protein OS=Streptococcus agalactiae serotype V (strain ATCC BAA-611 / 2603 V/R) OX=208435 GN=SAG1036 PE=3 SV=1	532.576	476.618	403.91	353.484	416.55	273.778	396.844	413.864	264.153
Q8E0K9	Metallo-beta-lactamase superfamily protein OS=Streptococcus agalactiae serotype V (strain ATCC BAA-611 / 2603 V/R) OX=208435 GN=SAG0721 PE=4 SV=1	330.379	372.103	404.019	426.279	368.358	349.562	355.235	362.961	362.203
Q8E1I4	HIT family protein OS=Streptococcus agalactiae serotype V (strain ATCC BAA-611 / 2603 V/R) OX=208435 GN=hit PE=4 SV=1	460.157	554.834	404.309	345.577	350.783	324.158	413.805	446.814	320.248
Q8E1S5	Transketolase OS=Streptococcus agalactiae serotype V (strain ATCC BAA-611 / 2603 V/R) OX=208435 GN=tkt PE=3 SV=1	389.017	393.966	404.326	380.289	392.551	321.833	392.007	387.793	361.317
Q8E059	ABC transporter, ATP-binding protein OS=Streptococcus agalactiae serotype V (strain ATCC BAA-611 / 2603 V/R) OX=208435 GN=SAG0877 PE=4 SV=1	330.044	405.809	404.684	327.371	411.905	409.778	324.919	395.283	376.21
P64402	33 kDa chaperonin OS=Streptococcus agalactiae serotype V (strain ATCC BAA-611 / 2603 V/R) OX=208435 GN=hslO PE=3 SV=1	523.192	414.997	404.767	374.183	371.71	298.557	404.286	377.585	392.889
Q8E0K6	Hydrolase, haloacid dehalogenase-like family OS=Streptococcus agalactiae serotype V (strain ATCC BAA-611 / 2603 V/R) OX=208435 GN=SAG0725 PE=4 SV=1	399.658	366.258	405.015	367.404	397.67	368.63	357.994	367.633	361.009
Q8E0B2	Phosphoenolpyruvate-protein phosphotransferase OS=Streptococcus agalactiae serotype V (strain ATCC BAA-611 / 2603 V/R) OX=208435 GN=ptsI PE=3 SV=1	428.289	404.835	405.042	387.39	364.64	384.306	358.525	335.966	356.018
Q8DZT6	Acetyltransferase OS=Streptococcus agalactiae serotype V (strain ATCC BAA-611 / 2603 V/R) OX=208435 GN=SAG1011 PE=3 SV=1	510.133	412.88	405.188	381.265	326.051	412.854	450.811	328.667	254.201
P62599	Ribosome maturation factor RimP OS=Streptococcus agalactiae serotype V (strain ATCC BAA-611 / 2603 V/R) OX=208435 GN=rimP PE=3 SV=1	343.009	352.823	405.432	365.663	370.387	366.774	398.541	370.782	468.678
Q8E1R6	Penicillin-binding protein 2X OS=Streptococcus agalactiae serotype V (strain ATCC BAA-611 / 2603 V/R) OX=208435 GN=pbpX PE=3 SV=1	526.196	410.84	405.433	294.274	233.213	305.287	624.297	537.369	640.087
P59591	D-alanine--D-alanyl carrier protein ligase OS=Streptococcus agalactiae serotype V (strain ATCC BAA-611 / 2603 V/R) OX=208435 GN=dltA PE=3 SV=1	436.996	382.738	405.785	418.356	407.955	410.703	256.133	250.169	294.34
Q8E284	Glutamate--tRNA ligase OS=Streptococcus agalactiae serotype V (strain ATCC BAA-611 / 2603 V/R) OX=208435 GN=gltX PE=3 SV=1	379.587	405.826	405.808	388.426	415.144	379.549	296.959	322.908	321.665
Q8E1A8	Type II DNA modification methyltransferase, putative OS=Streptococcus agalactiae serotype V (strain ATCC BAA-611 / 2603 V/R) OX=208435 GN=SAG0452 PE=4 SV=1	370.858	290.041	406.31	368.838	367.774	354.536	373.778	445.76	456.277
Q8E299	Protein GrpE OS=Streptococcus agalactiae serotype V (strain ATCC BAA-611 / 2603 V/R) OX=208435 GN=grpE PE=3 SV=1	445.643	409.654	406.612	359.884	388.244	335.242	413.762	354.644	375.048
Q8E084	DNA ligase OS=Streptococcus agalactiae serotype V (strain ATCC BAA-611 / 2603 V/R) OX=208435 GN=ligA PE=3 SV=1	392.892	393.133	406.789	380.633	389.756	376.297	348.939	333.368	364.361
Q8E1T7	N-acetylglucosamine-6-phosphate deacetylase OS=Streptococcus agalactiae serotype V (strain ATCC BAA-611 / 2603 V/R) OX=208435 GN=nagA PE=3 SV=1	427.613	380.521	406.859	307.147	353.683	290.012	510.506	516.649	483.137
Q8DXT3	Glutamine synthetase I alpha OS=Streptococcus agalactiae serotype V (strain ATCC BAA-611 / 2603 V/R) OX=208435 GN=glnA PE=3 SV=1	366.446	407.996	407.845	358.997	361.679	394.591	403.224	354.141	400.858
Q8E1A6	Phosphopantetheine adenylyltransferase OS=Streptococcus agalactiae serotype V (strain ATCC BAA-611 / 2603 V/R) OX=208435 GN=coaD PE=3 SV=1	448.045	367.382	408.76	359.701	399.926	413.415	330.645	331.21	313.648
Q8DXD4	Preprotein translocase, YajC subunit OS=Streptococcus agalactiae serotype V (strain ATCC BAA-611 / 2603 V/R) OX=208435 GN=yajC PE=3 SV=1	354.923	395.371	408.765	295.942	369.326	419.805	414.203	428.484	436.101
Q8DZL4	GMP reductase OS=Streptococcus agalactiae serotype V (strain ATCC BAA-611 / 2603 V/R) OX=208435 GN=guaC PE=3 SV=1	508.678	454.635	409.099	252.237	413.019	263.426	508.886	545.075	365.309
Q8E183	Cell division protein FtsZ OS=Streptococcus agalactiae serotype V (strain ATCC BAA-611 / 2603 V/R) OX=208435 GN=ftsZ PE=3 SV=1	404.655	411.906	409.268	385.61	420.127	381.261	301.059	309.901	294.675
P66851	Single-stranded DNA-binding protein 1 OS=Streptococcus agalactiae serotype V (strain ATCC BAA-611 / 2603 V/R) OX=208435 GN=ssb1 PE=3 SV=1	392.088	412.288	409.447	310.367	370.35	415.603	409.948	342.258	477.136
Q8DYT8	Cytidylate kinase OS=Streptococcus agalactiae serotype V (strain ATCC BAA-611 / 2603 V/R) OX=208435 GN=cmk PE=3 SV=1	357.473	329.077	409.973	339.657	400.447	359.447	407.538	394.371	432.63
Q8E2C1	30S ribosomal protein S14 type Z OS=Streptococcus agalactiae serotype V (strain ATCC BAA-611 / 2603 V/R) OX=208435 GN=rpsZ PE=3 SV=1	211.044	310.466	410.466	369.694	481.812	416.674	225.508	338.768	342.472
Q8E2C2	50S ribosomal protein L5 OS=Streptococcus agalactiae serotype V (strain ATCC BAA-611 / 2603 V/R) OX=208435 GN=rplE PE=3 SV=1	394.153	408.591	410.832	379.928	388.316	368.798	337.228	355.91	357.725
Q8E280	D-ribose pyranase OS=Streptococcus agalactiae serotype V (strain ATCC BAA-611 / 2603 V/R) OX=208435 GN=rbsD PE=3 SV=1	707.564	770.49	410.846	230.298	302.937	186.659	520.041	617.6	489.374
Q8E223	Uncharacterized protein OS=Streptococcus agalactiae serotype V (strain ATCC BAA-611 / 2603 V/R) OX=208435 GN=SAG0176 PE=4 SV=1	463.495	431.539	410.931	357.182	289.525	321.903	490.532	506.135	416.984
Q8DWP4	ABC transporter, ATP-binding protein OS=Streptococcus agalactiae serotype V (strain ATCC BAA-611 / 2603 V/R) OX=208435 GN=SAG2171 PE=4 SV=1	386.773	407.351	411.205	356.333	359.257	368.402	416.464	387.791	402.146
Q8DY80	Transcription elongation factor GreA OS=Streptococcus agalactiae serotype V (strain ATCC BAA-611 / 2603 V/R) OX=208435 GN=greA PE=3 SV=1	418.363	415.258	411.224	410.419	463.174	282.134	293.895	315.021	290.334
Q8DXG2	Microcin immunity protein MccF, putative OS=Streptococcus agalactiae serotype V (strain ATCC BAA-611 / 2603 V/R) OX=208435 GN=SAG1889 PE=3 SV=1	348.453	409.022	411.35	343.229	343.916	375.594	401.976	455.846	438.218
Q8E0H1	Elongation factor Tu OS=Streptococcus agalactiae serotype V (strain ATCC BAA-611 / 2603 V/R) OX=208435 GN=tuf PE=3 SV=1	397.841	414.973	411.433	359.233	375.35	366.274	367.385	397.06	377.118
Q8E143	Cell division protein FtsX OS=Streptococcus agalactiae serotype V (strain ATCC BAA-611 / 2603 V/R) OX=208435 GN=ftsX PE=3 SV=1	789.752	352.223	411.739	398.312	298.038	316.605	419.755	294.607	465.63
P67399	Uracil phosphoribosyltransferase OS=Streptococcus agalactiae serotype V (strain ATCC BAA-611 / 2603 V/R) OX=208435 GN=upp PE=3 SV=1	366.846	398.852	411.906	341.198	377.629	369.019	404.647	400.036	410.693
Q8DXX3	Ribonuclease HIII OS=Streptococcus agalactiae serotype V (strain ATCC BAA-611 / 2603 V/R) OX=208435 GN=rnhC PE=3 SV=1	355.505	361.161	412.34	360.832	374.961	389.604	416.764	357.444	381.652
Q8E256	Uncharacterized protein OS=Streptococcus agalactiae serotype V (strain ATCC BAA-611 / 2603 V/R) OX=208435 GN=SAG0142 PE=3 SV=1	427.352	415.271	412.4	386.934	358.02	357.141	374.152	380.14	352.789
Q8DWR0	C domain-containing protein OS=Streptococcus agalactiae serotype V (strain ATCC BAA-611 / 2603 V/R) OX=208435 GN=SAG2154 PE=4 SV=1	356.081	396.505	412.777	381.172	375.906	371.321	310.428	338.753	495.477
Q8E139	3'-5' exonuclease DinG OS=Streptococcus agalactiae serotype V (strain ATCC BAA-611 / 2603 V/R) OX=208435 GN=dinG PE=3 SV=1	302.888	337.66	413.049	322.283	349.894	364.126	410.087	526.753	507.554
P63769	10 kDa chaperonin OS=Streptococcus agalactiae serotype V (strain ATCC BAA-611 / 2603 V/R) OX=208435 GN=groS PE=3 SV=1	423.273	425.893	413.099	354.901	402.473	329.585	383.468	367.573	378.555
Q8E0A8	Uridine kinase OS=Streptococcus agalactiae serotype V (strain ATCC BAA-611 / 2603 V/R) OX=208435 GN=udk PE=3 SV=1	404.37	424.516	413.256	374.711	386.189	376.285	353.422	354.498	320.537
Q8E1R8	Ribosomal RNA small subunit methyltransferase H OS=Streptococcus agalactiae serotype V (strain ATCC BAA-611 / 2603 V/R) OX=208435 GN=rsmH PE=3 SV=2	417.379	415.731	413.431	412.907	375.959	369.622	322.762	333.174	305.592
Q8DYP8	RNA polymerase sigma factor SigA OS=Streptococcus agalactiae serotype V (strain ATCC BAA-611 / 2603 V/R) OX=208435 GN=rpoD PE=3 SV=1	340.712	386.176	413.441	367.747	380.787	381.75	381.81	356.336	394.669
Q8DXS5	30S ribosomal protein S12 OS=Streptococcus agalactiae serotype V (strain ATCC BAA-611 / 2603 V/R) OX=208435 GN=rpsL PE=3 SV=1	399.073	401.128	413.616	387.576	434.946	353.325	281.15	328.214	318.093
Q8DZK9	Phosphate acetyltransferase OS=Streptococcus agalactiae serotype V (strain ATCC BAA-611 / 2603 V/R) OX=208435 GN=SAG1092 PE=3 SV=1	430.888	377.113	414.017	382.709	398.74	363.51	344.215	328.409	349.785
Q8E083	BmrU protein, putative OS=Streptococcus agalactiae serotype V (strain ATCC BAA-611 / 2603 V/R) OX=208435 GN=SAG0851 PE=3 SV=1	502.453	520.515	414.097	347.876	347.159	364.964	395.3	374.25	341.05
Q8E2D8	Phosphotyrosine protein phosphatase, low molecular weight OS=Streptococcus agalactiae serotype V (strain ATCC BAA-611 / 2603 V/R) OX=208435 GN=SAG0050 PE=3 SV=1	595.204	500.948	414.319	411.913	375.747	236.5	354.141	407.058	286.411
Q8E1B7	Acetyltransferase, GNAT family OS=Streptococcus agalactiae serotype V (strain ATCC BAA-611 / 2603 V/R) OX=208435 GN=SAG0443 PE=4 SV=1	406.289	494.769	415.057	348.142	361.014	360.435	370.71	455.486	315.44
Q8DYM7	Protein translocase subunit SecA 2 OS=Streptococcus agalactiae serotype V (strain ATCC BAA-611 / 2603 V/R) OX=208435 GN=secA2 PE=3 SV=1	359.418	415.569	415.592	381.683	330.638	407.256	410.845	375.727	349.11
Q8DZV1	UPF0223 protein SAG0995 OS=Streptococcus agalactiae serotype V (strain ATCC BAA-611 / 2603 V/R) OX=208435 GN=SAG0995 PE=3 SV=1	140.238	421.174	415.941	354.592	401.514	517.349	246.201	363.2	320.695
Q8E163	Hemolysin A OS=Streptococcus agalactiae serotype V (strain ATCC BAA-611 / 2603 V/R) OX=208435 GN=SAG0499 PE=4 SV=1	427.296	445.34	416.341	406.469	376.371	392.62	314.447	295.731	298.164
Q8E164	Geranyltranstransferase, putative OS=Streptococcus agalactiae serotype V (strain ATCC BAA-611 / 2603 V/R) OX=208435 GN=SAG0498 PE=3 SV=1	378.585	386.806	416.912	387.848	354.508	401.555	341.594	334.166	421.081
P67566	Serine--tRNA ligase OS=Streptococcus agalactiae serotype V (strain ATCC BAA-611 / 2603 V/R) OX=208435 GN=serS PE=3 SV=1	313.785	383.197	417.589	365.553	415.706	394.994	337.641	352.624	328.233
Q8E049	Phosphoglucosamine mutase OS=Streptococcus agalactiae serotype V (strain ATCC BAA-611 / 2603 V/R) OX=208435 GN=glmM PE=3 SV=1	414.167	429.817	417.75	389.742	412.874	373.196	304.431	314.876	285.779
P67252	UPF0122 protein SAG0983 OS=Streptococcus agalactiae serotype V (strain ATCC BAA-611 / 2603 V/R) OX=208435 GN=SAG0983 PE=3 SV=1	404.814	351.375	417.795	380.107	372.505	404.887	359.189	337.851	354.369
P64138	Methionyl-tRNA formyltransferase OS=Streptococcus agalactiae serotype V (strain ATCC BAA-611 / 2603 V/R) OX=208435 GN=fmt PE=3 SV=1	399.464	411.243	417.917	373.776	380.128	359.228	373.811	360.353	366.428
Q8E157	DNA-binding protein HU OS=Streptococcus agalactiae serotype V (strain ATCC BAA-611 / 2603 V/R) OX=208435 GN=hup PE=3 SV=1	454.159	398.435	418.082	367.793	345.941	324.673	416.681	432.477	406.442
Q8E292	Trigger factor OS=Streptococcus agalactiae serotype V (strain ATCC BAA-611 / 2603 V/R) OX=208435 GN=tig PE=3 SV=1	432.124	414.617	418.286	399.311	442.947	329.936	295.639	304.072	279.497
Q8DY34	Ribosomal silencing factor RsfS OS=Streptococcus agalactiae serotype V (strain ATCC BAA-611 / 2603 V/R) OX=208435 GN=rsfS PE=3 SV=1	347.562	440.162	419.077	368.367	369.793	384.29	377.807	358.17	371.716
Q8DYS5	Pyruvate formate-lyase-activating enzyme OS=Streptococcus agalactiae serotype V (strain ATCC BAA-611 / 2603 V/R) OX=208435 GN=pflA-2 PE=3 SV=1	296.408	415.191	419.353	311.699	528.104	360.284	265.313	333	319.107
Q8E184	Cell division protein FtsA OS=Streptococcus agalactiae serotype V (strain ATCC BAA-611 / 2603 V/R) OX=208435 GN=ftsA PE=3 SV=1	364.33	427.351	419.369	351.585	376.56	367.237	373.022	394.611	404.725
Q8E2E5	Phosphoribosylamine--glycine ligase OS=Streptococcus agalactiae serotype V (strain ATCC BAA-611 / 2603 V/R) OX=208435 GN=purD PE=3 SV=1	401.631	441.445	419.373	289.758	412.797	228.759	522.167	518.776	428.258
Q8E2A3	Phosphoglycerate mutase family protein OS=Streptococcus agalactiae serotype V (strain ATCC BAA-611 / 2603 V/R) OX=208435 GN=SAG0092 PE=4 SV=1	343.071	388.618	419.8	331.22	384.24	312.052	438.418	492.999	411.184
Q8E1W8	Uncharacterized protein OS=Streptococcus agalactiae serotype V (strain ATCC BAA-611 / 2603 V/R) OX=208435 GN=SAG0233 PE=4 SV=1	468.99	420.08	420.028	401.193	390.642	373.807	325.226	310.641	263.779
Q8DY00	Uncharacterized protein OS=Streptococcus agalactiae serotype V (strain ATCC BAA-611 / 2603 V/R) OX=208435 GN=SAG1694 PE=3 SV=1	387.47	437.376	420.699	358.485	371.874	351.309	384.617	418.127	358.717
Q8DXK8	Prophage LambdaSa2, PblB, putative OS=Streptococcus agalactiae serotype V (strain ATCC BAA-611 / 2603 V/R) OX=208435 GN=SAG1842 PE=4 SV=1	32.3509	628.404	421.869	341.715	468.4	246.942	407.623	459.252	358.812
Q8E0A7	GAF domain-containing protein OS=Streptococcus agalactiae serotype V (strain ATCC BAA-611 / 2603 V/R) OX=208435 GN=SAG0827 PE=4 SV=1	331.268	332.247	421.987	347.876	418.832	323.368	369.168	399.006	486.02
Q8DZH0	Thiol peroxidase OS=Streptococcus agalactiae serotype V (strain ATCC BAA-611 / 2603 V/R) OX=208435 GN=tpx PE=3 SV=1	480.939	326.055	422.215	361.893	343.423	315.461	450.194	430.399	458.038
Q8E166	Exodeoxyribonuclease 7 large subunit OS=Streptococcus agalactiae serotype V (strain ATCC BAA-611 / 2603 V/R) OX=208435 GN=xseA PE=3 SV=1	434.647	446.975	422.519	407.919	359.866	364.628	372.656	304.507	320.641
Q8DZI6	Dihydropteroate synthase OS=Streptococcus agalactiae serotype V (strain ATCC BAA-611 / 2603 V/R) OX=208435 GN=folP PE=3 SV=1	331.099	341.972	422.611	349.633	401.091	377.411	359.262	353.68	475.088
Q8E1E3	1 domain-containing protein OS=Streptococcus agalactiae serotype V (strain ATCC BAA-611 / 2603 V/R) OX=208435 GN=SAG0414 PE=4 SV=1	432.133	526.025	423.493	315.278	296.465	319.419	484.998	559.344	415.477
Q8DYQ7	Ribitol-5-phosphate cytidylyltransferase OS=Streptococcus agalactiae serotype V (strain ATCC BAA-611 / 2603 V/R) OX=208435 GN=tarI PE=3 SV=1	392.916	396.486	423.841	400.058	397.523	388.836	316.315	296.708	315.872
Q8DWW7	DNA-3-methyladenine glycosylase I OS=Streptococcus agalactiae serotype V (strain ATCC BAA-611 / 2603 V/R) OX=208435 GN=tag PE=4 SV=1	437.308	367.437	423.966	379.248	362.756	330.32	369.235	440.61	379.023
Q8DZY3	L-lactate dehydrogenase OS=Streptococcus agalactiae serotype V (strain ATCC BAA-611 / 2603 V/R) OX=208435 GN=ldh PE=3 SV=1	444.381	409.677	424.086	367.597	380.518	364.156	374.836	358.178	337.931
Q8DZA7	GTP cyclohydrolase 1 type 2 homolog OS=Streptococcus agalactiae serotype V (strain ATCC BAA-611 / 2603 V/R) OX=208435 GN=SAG1202 PE=3 SV=1	384.761	489.064	424.308	324.283	378.029	353.852	379.215	405.5	436.289
Q8E0F4	MTS domain-containing protein OS=Streptococcus agalactiae serotype V (strain ATCC BAA-611 / 2603 V/R) OX=208435 GN=SAG0779 PE=4 SV=1	405.22	433.306	424.733	385.247	336.007	391.491	345.369	395.44	361.751
Q8E257	ABC transporter, ATP-binding protein OS=Streptococcus agalactiae serotype V (strain ATCC BAA-611 / 2603 V/R) OX=208435 GN=SAG0141 PE=3 SV=1	347.161	413.865	425.053	383.054	382.7	419.144	321.966	332.682	313.981
Q8CMH6	Phosphopentomutase OS=Streptococcus agalactiae serotype V (strain ATCC BAA-611 / 2603 V/R) OX=208435 GN=deoB1 PE=3 SV=1	305.141	422.015	425.057	358.808	402.681	349.456	339.799	370.917	458.093
Q8E232	Mtase domain-containing protein OS=Streptococcus agalactiae serotype V (strain ATCC BAA-611 / 2603 V/R) OX=208435 GN=SAG0167 PE=4 SV=1	381.074	334.439	425.381	403.674	363.515	372.499	364.532	361.927	370.931
Q8DYX4	Lactose phosphotransferase system repressor OS=Streptococcus agalactiae serotype V (strain ATCC BAA-611 / 2603 V/R) OX=208435 GN=lacR-1 PE=4 SV=1	435.15	477.993	425.477	366.113	378.787	382.134	347.351	312.269	354.459
Q8E1F2	5-formyltetrahydrofolate cyclo-ligase OS=Streptococcus agalactiae serotype V (strain ATCC BAA-611 / 2603 V/R) OX=208435 GN=SAG0403 PE=3 SV=1	300.7	345.178	425.676	369.279	373.964	387.704	414.987	399.347	349.01
Q8DXS6	30S ribosomal protein S7 OS=Streptococcus agalactiae serotype V (strain ATCC BAA-611 / 2603 V/R) OX=208435 GN=rpsG PE=3 SV=1	432.654	466.875	425.866	379.459	406.327	335.716	325.147	353.466	307.019
Q8E079	Glycogen synthase OS=Streptococcus agalactiae serotype V (strain ATCC BAA-611 / 2603 V/R) OX=208435 GN=glgA PE=3 SV=1	381.822	332.869	426.033	344.685	397.896	410.665	306.16	415.379	367.211
Q8E1Y7	50S ribosomal protein L13 OS=Streptococcus agalactiae serotype V (strain ATCC BAA-611 / 2603 V/R) OX=208435 GN=rplM PE=3 SV=1	340.645	347.585	426.515	339.156	336.67	345.902	404.94	447.895	616.431
Q8E182	Pyridoxal phosphate homeostasis protein OS=Streptococcus agalactiae serotype V (strain ATCC BAA-611 / 2603 V/R) OX=208435 GN=SAG0480 PE=3 SV=1	338.188	402.923	427.099	358.18	373.669	412.284	329.714	370.934	406.28
Q8E0Q5	CylI protein OS=Streptococcus agalactiae serotype V (strain ATCC BAA-611 / 2603 V/R) OX=208435 GN=cylI PE=3 SV=1	382.149	396.433	427.427	341.998	332.979	363.3	408.097	411.85	544.87
Q8E2E3	N5-carboxyaminoimidazole ribonucleotide synthase OS=Streptococcus agalactiae serotype V (strain ATCC BAA-611 / 2603 V/R) OX=208435 GN=purK PE=3 SV=1	385.737	365.505	427.429	289.316	505.701	272.567	400.898	418.962	364.65
P63847	GTP-sensing transcriptional pleiotropic repressor CodY OS=Streptococcus agalactiae serotype V (strain ATCC BAA-611 / 2603 V/R) OX=208435 GN=codY PE=3 SV=1	412.875	415.24	427.93	357.448	340.192	367.86	388.876	432.198	404.053
P0A3J3	Chaperone protein DnaK OS=Streptococcus agalactiae serotype V (strain ATCC BAA-611 / 2603 V/R) OX=208435 GN=dnaK PE=3 SV=1	437.988	423.318	427.989	346.132	393.028	344.635	388.944	373.013	371.296
Q8E0U8	Hydrolase, haloacid dehalogenase-like family OS=Streptococcus agalactiae serotype V (strain ATCC BAA-611 / 2603 V/R) OX=208435 GN=SAG0622 PE=4 SV=1	383.535	401.555	428.782	330.288	397.683	275.951	383.176	475.955	512.393
P67139	Endoribonuclease YbeY OS=Streptococcus agalactiae serotype V (strain ATCC BAA-611 / 2603 V/R) OX=208435 GN=ybeY PE=3 SV=1	435.525	445.413	429.01	339.072	410.438	318.117	404.39	365.326	373.811
Q8E150	HD domain protein OS=Streptococcus agalactiae serotype V (strain ATCC BAA-611 / 2603 V/R) OX=208435 GN=SAG0512 PE=4 SV=1	400.627	448.299	429.152	366.052	385.932	381.755	344.26	346.712	334.715
Q8E0K4	Signal recognition particle receptor FtsY OS=Streptococcus agalactiae serotype V (strain ATCC BAA-611 / 2603 V/R) OX=208435 GN=ftsY PE=3 SV=1	447.033	390.494	429.827	388.014	406.954	338.523	326	343.483	333.022
Q8E0J9	Transcriptional accessory protein Tex, putative OS=Streptococcus agalactiae serotype V (strain ATCC BAA-611 / 2603 V/R) OX=208435 GN=SAG0732 PE=4 SV=1	388.832	427.719	430.148	360.959	387.968	373.629	365.832	366.071	335.732
Q8E1I8	t(6)A37 threonylcarbamoyladenosine biosynthesis protein TsaE OS=Streptococcus agalactiae serotype V (strain ATCC BAA-611 / 2603 V/R) OX=208435 GN=SAG0366 PE=3 SV=1	427.622	391.343	430.195	373.052	355.384	364.258	391.608	392.304	362.118
Q8E1M0	Cysteine synthase OS=Streptococcus agalactiae serotype V (strain ATCC BAA-611 / 2603 V/R) OX=208435 GN=cysK PE=3 SV=1	408.494	406.786	430.57	387.026	406.876	394.045	286.67	304.483	320.186
Q8DYT0	Iron compound ABC transporter, substrate-binding protein OS=Streptococcus agalactiae serotype V (strain ATCC BAA-611 / 2603 V/R) OX=208435 GN=SAG1393 PE=4 SV=1	647.851	404.887	430.571	254.784	216.218	275.774	668.525	535.111	758.705
Q8DXG1	Endopeptidase O OS=Streptococcus agalactiae serotype V (strain ATCC BAA-611 / 2603 V/R) OX=208435 GN=pepO PE=4 SV=1	401.453	379.214	430.577	352.557	295.495	345.544	460.243	465.635	535.762
Q8E221	11 domain-containing protein OS=Streptococcus agalactiae serotype V (strain ATCC BAA-611 / 2603 V/R) OX=208435 GN=SAG0179 PE=4 SV=1	404.941	410.846	430.818	323.415	267.261	335.488	615.66	558.979	387.21
Q8DWQ2	Arginine deiminase OS=Streptococcus agalactiae serotype V (strain ATCC BAA-611 / 2603 V/R) OX=208435 GN=arcA PE=3 SV=1	495.205	455.197	431.126	206.296	397.86	289.879	545.516	482.963	558.122
Q8DWX5	Anaerobic ribonucleoside-triphosphate reductase OS=Streptococcus agalactiae serotype V (strain ATCC BAA-611 / 2603 V/R) OX=208435 GN=nrdD PE=4 SV=1	365.07	435.972	431.185	284.935	259.291	242.087	608.088	696.562	622.217
Q8DZW1	DNA-binding response regulator CiaR OS=Streptococcus agalactiae serotype V (strain ATCC BAA-611 / 2603 V/R) OX=208435 GN=ciaR PE=4 SV=1	456.396	344.893	431.358	411.847	438.132	464.841	200.313	187.463	236.946
Q8DYS3	Uncharacterized protein OS=Streptococcus agalactiae serotype V (strain ATCC BAA-611 / 2603 V/R) OX=208435 GN=SAG1400 PE=4 SV=1	550.53	571.705	431.769	293.656	330.353	264.346	533.273	491.268	405.597
Q8DZQ1	Membrane protein, putative OS=Streptococcus agalactiae serotype V (strain ATCC BAA-611 / 2603 V/R) OX=208435 GN=SAG1048 PE=4 SV=1	798.596	526.656	431.945	338.895	339.631	326.929	385.116	371.535	264.76
P67633	Tyrosine recombinase XerS OS=Streptococcus agalactiae serotype V (strain ATCC BAA-611 / 2603 V/R) OX=208435 GN=xerS PE=3 SV=1	476.215	443.549	432.052	328.278	308.736	322.511	455.746	487.523	493.071
Q8DX86	Ribosomal RNA small subunit methyltransferase E OS=Streptococcus agalactiae serotype V (strain ATCC BAA-611 / 2603 V/R) OX=208435 GN=SAG1968 PE=3 SV=1	408.985	413.492	432.211	391.845	393.51	353.293	343.438	330.782	332.275
Q8E1S9	Alpha-glycerophosphate oxidase OS=Streptococcus agalactiae serotype V (strain ATCC BAA-611 / 2603 V/R) OX=208435 GN=SAG0274 PE=3 SV=1	575.372	453.931	432.246	328.238	382.815	275.882	451.808	338.893	476.833
Q8E0I1	Lysine--tRNA ligase OS=Streptococcus agalactiae serotype V (strain ATCC BAA-611 / 2603 V/R) OX=208435 GN=lysS PE=3 SV=1	400.93	411.303	432.537	360.243	385.903	363.89	371.589	369.967	361.04
Q8E1L4	Hydrolase, haloacid dehalogenase-like family OS=Streptococcus agalactiae serotype V (strain ATCC BAA-611 / 2603 V/R) OX=208435 GN=SAG0340 PE=4 SV=1	393.888	436.98	433.13	390.028	353.626	358.72	348.399	405	346.53
Q8DZ19	ATP-dependent Clp protease, ATP-binding subunit OS=Streptococcus agalactiae serotype V (strain ATCC BAA-611 / 2603 V/R) OX=208435 GN=SAG1303 PE=4 SV=1	431.322	372.219	433.184	146.61	391.888	379.415	567.756	519.37	606.705
Q8DWV5	Aspartate--tRNA ligase OS=Streptococcus agalactiae serotype V (strain ATCC BAA-611 / 2603 V/R) OX=208435 GN=aspS PE=3 SV=1	419.405	448.96	433.215	336.716	334.511	361.252	419.965	419.783	455.002
Q8E190	Glucokinase OS=Streptococcus agalactiae serotype V (strain ATCC BAA-611 / 2603 V/R) OX=208435 GN=glk PE=3 SV=1	418.056	450.282	433.252	330.975	310.65	319.308	453.108	495.765	515.856
Q8DZE9	Branched-chain-amino-acid aminotransferase OS=Streptococcus agalactiae serotype V (strain ATCC BAA-611 / 2603 V/R) OX=208435 GN=ilvE PE=3 SV=1	412.107	410.739	433.278	365.295	364.935	367.24	348.73	393.318	399.85
Q8DZ89	Epoxyqueuosine reductase QueH OS=Streptococcus agalactiae serotype V (strain ATCC BAA-611 / 2603 V/R) OX=208435 GN=queH PE=3 SV=1	358.022	534.304	433.546	345.162	370.067	345.422	376.937	457.518	311.579
Q8DZQ7	Carbamoyl-phosphate synthase large chain OS=Streptococcus agalactiae serotype V (strain ATCC BAA-611 / 2603 V/R) OX=208435 GN=carB PE=3 SV=1	361.481	411.932	433.605	208.004	456.284	296.889	487.857	585.769	391.809
Q8E2C0	30S ribosomal protein S8 OS=Streptococcus agalactiae serotype V (strain ATCC BAA-611 / 2603 V/R) OX=208435 GN=rpsH PE=3 SV=1	368.753	417.017	433.686	379.142	407.943	388.812	295.732	333.967	323.806
Q8E2B5	50S ribosomal protein L15 OS=Streptococcus agalactiae serotype V (strain ATCC BAA-611 / 2603 V/R) OX=208435 GN=rplO PE=3 SV=1	510.429	398.917	433.821	370.649	372.888	347.536	362.894	351.571	374.845
Q8DXT9	tRNA N6-adenosine threonylcarbamoyltransferase OS=Streptococcus agalactiae serotype V (strain ATCC BAA-611 / 2603 V/R) OX=208435 GN=tsaD PE=3 SV=1	374.123	378.794	433.87	328.841	365.148	329.365	457.927	423.936	493.67
P64041	Elongation factor P OS=Streptococcus agalactiae serotype V (strain ATCC BAA-611 / 2603 V/R) OX=208435 GN=efp PE=3 SV=1	412.751	405.659	434.291	370.327	382.955	340.225	366.789	377.753	386.125
Q8DYS6	Probable manganese-dependent inorganic pyrophosphatase OS=Streptococcus agalactiae serotype V (strain ATCC BAA-611 / 2603 V/R) OX=208435 GN=ppaC PE=1 SV=1	406.262	414.53	434.389	330.864	372.359	369.708	397.02	412.332	398.536
Q8E267	Uncharacterized protein OS=Streptococcus agalactiae serotype V (strain ATCC BAA-611 / 2603 V/R) OX=208435 GN=SAG0130 PE=3 SV=1	428.221	475.006	436.089	305.002	354.128	290.017	547.445	432.596	456.363
P65918	Orotate phosphoribosyltransferase OS=Streptococcus agalactiae serotype V (strain ATCC BAA-611 / 2603 V/R) OX=208435 GN=pyrE PE=3 SV=1	376.519	408.944	436.156	218.364	449.986	303.89	500.084	551.54	380.193
Q8E155	Putative dihydroorotate dehydrogenase A (fumarate) OS=Streptococcus agalactiae serotype V (strain ATCC BAA-611 / 2603 V/R) OX=208435 GN=pyrD PE=3 SV=1	557.825	449.2	437.079	206.098	371.262	194.266	639.982	677.235	439.727
Q8DZY1	Sortase SrtA OS=Streptococcus agalactiae serotype V (strain ATCC BAA-611 / 2603 V/R) OX=208435 GN=srtA PE=1 SV=1	591.918	530.579	437.156	377.927	288.752	384.595	401.746	299.117	398.673
Q8E0D4	Glutathione S-transferase family protein OS=Streptococcus agalactiae serotype V (strain ATCC BAA-611 / 2603 V/R) OX=208435 GN=SAG0800 PE=4 SV=1	450.402	404.568	437.887	333.128	470.023	380.831	284.991	309.122	280.8
Q8DYK8	Aminopeptidase PepS OS=Streptococcus agalactiae serotype V (strain ATCC BAA-611 / 2603 V/R) OX=208435 GN=pepS PE=3 SV=1	435.591	423.299	438.088	305.31	327.453	313.395	518.654	510.038	458.064
Q8DWU2	Uncharacterized protein OS=Streptococcus agalactiae serotype V (strain ATCC BAA-611 / 2603 V/R) OX=208435 GN=SAG2121 PE=4 SV=1	1073.23	761.489	438.692	376.45	276.486	257.57	348.515	281.791	288.842
Q8DZY9	Cytidine deaminase OS=Streptococcus agalactiae serotype V (strain ATCC BAA-611 / 2603 V/R) OX=208435 GN=cdd PE=3 SV=1	417.053	459.178	439.293	328.34	332.586	335.724	442.819	461.995	454.5
Q8DYQ3	Glycosyl transferase, group 2 family protein OS=Streptococcus agalactiae serotype V (strain ATCC BAA-611 / 2603 V/R) OX=208435 GN=SAG1421 PE=4 SV=1	357.316	411.06	439.402	321.611	312.478	434.889	417.689	411.292	494.889
Q8E2G4	Phosphoribosylaminoimidazole-succinocarboxamide synthase OS=Streptococcus agalactiae serotype V (strain ATCC BAA-611 / 2603 V/R) OX=208435 GN=purC PE=3 SV=1	442.903	473.462	439.53	139.837	212.618	128.816	902.817	991.219	680.68
P65697	ATP-dependent 6-phosphofructokinase OS=Streptococcus agalactiae serotype V (strain ATCC BAA-611 / 2603 V/R) OX=208435 GN=pfkA PE=3 SV=1	318.034	417.696	440.454	306.814	463.15	420.774	264.389	332.074	387.567
Q8DZN7	Flavoprotein-related protein OS=Streptococcus agalactiae serotype V (strain ATCC BAA-611 / 2603 V/R) OX=208435 GN=SAG1063 PE=4 SV=1	401.688	343.601	440.461	391.698	385.056	360.554	375.455	338.415	351.404
Q8E270	Fructose-bisphosphate aldolase OS=Streptococcus agalactiae serotype V (strain ATCC BAA-611 / 2603 V/R) OX=208435 GN=fba PE=4 SV=1	476.106	437.578	440.5	348.23	365.425	254.406	455.579	485.239	391.105
Q8E1N9	Primosomal protein N' OS=Streptococcus agalactiae serotype V (strain ATCC BAA-611 / 2603 V/R) OX=208435 GN=priA PE=3 SV=1	378.819	388.596	440.986	391.308	349.085	375.199	375.392	374.271	372.56
P65204	Adenylate kinase OS=Streptococcus agalactiae serotype V (strain ATCC BAA-611 / 2603 V/R) OX=208435 GN=adk PE=3 SV=1	451.494	420.094	442.202	370.422	450.742	289.084	331.14	327.062	344.713
Q8E0U5	Phosphoserine phosphatase SerB OS=Streptococcus agalactiae serotype V (strain ATCC BAA-611 / 2603 V/R) OX=208435 GN=serB PE=4 SV=1	379.464	358.432	442.569	321.528	310.097	283.076	423.744	689.006	511.774
Q8DWZ7	Transcription termination/antitermination protein NusG OS=Streptococcus agalactiae serotype V (strain ATCC BAA-611 / 2603 V/R) OX=208435 GN=nusG PE=3 SV=1	378.8	396.037	442.707	362.397	440.863	342.542	292.591	368.042	344.544
Q8DZB8	Alpha-acetolactate decarboxylase OS=Streptococcus agalactiae serotype V (strain ATCC BAA-611 / 2603 V/R) OX=208435 GN=budA PE=3 SV=1	457.193	442.934	442.856	405.382	341.647	335.692	354.51	384.783	352.413
Q8DYQ0	dTDP-4-dehydrorhamnose reductase OS=Streptococcus agalactiae serotype V (strain ATCC BAA-611 / 2603 V/R) OX=208435 GN=rfbD PE=3 SV=1	298.097	398.596	443.616	317.986	351.317	391.11	405.814	430.39	524.073
Q8E0I9	Peptidase, U32 family OS=Streptococcus agalactiae serotype V (strain ATCC BAA-611 / 2603 V/R) OX=208435 GN=SAG0742 PE=4 SV=1	368.586	383.965	444.264	353.576	391.776	360.023	376.354	393.773	374.99
Q8E1Z0	DegV family protein OS=Streptococcus agalactiae serotype V (strain ATCC BAA-611 / 2603 V/R) OX=208435 GN=SAG0211 PE=4 SV=1	405.168	409.868	444.609	328.673	331.455	395.491	403.699	426.764	457.768
Q8DY51	ABC transporter, substrate-binding protein OS=Streptococcus agalactiae serotype V (strain ATCC BAA-611 / 2603 V/R) OX=208435 GN=SAG1642 PE=4 SV=1	633.275	496.633	445.6	388.662	303.722	386.885	353.797	286.473	374.965
P65581	Transcription antitermination protein NusB OS=Streptococcus agalactiae serotype V (strain ATCC BAA-611 / 2603 V/R) OX=208435 GN=nusB PE=3 SV=1	424.095	431.046	445.686	341.043	385.952	315.689	433.733	375.359	417.955
Q8E0C5	Uncharacterized protein OS=Streptococcus agalactiae serotype V (strain ATCC BAA-611 / 2603 V/R) OX=208435 GN=SAG0809 PE=3 SV=1	482.656	393.847	446.147	376.513	388.656	351.292	406.916	326.855	277.708
Q8DYX2	Surface antigen-related protein OS=Streptococcus agalactiae serotype V (strain ATCC BAA-611 / 2603 V/R) OX=208435 GN=SAG1350 PE=4 SV=1	483.728	474.214	446.519	333.269	326.375	342.002	472.311	417.732	394.321
Q8DXY5	Uncharacterized protein OS=Streptococcus agalactiae serotype V (strain ATCC BAA-611 / 2603 V/R) OX=208435 GN=SAG1710 PE=4 SV=1	492.776	548.005	446.599	388.176	366.527	336.639	325.476	379.973	244.937
Q8DZB0	dTDP-4-dehydrorhamnose 3,5-epimerase OS=Streptococcus agalactiae serotype V (strain ATCC BAA-611 / 2603 V/R) OX=208435 GN=SAG1199 PE=4 SV=1	474.758	510.456	447.185	306.021	370.865	278.225	428.898	470.875	455.772
Q8DZT3	YkuD domain-containing protein OS=Streptococcus agalactiae serotype V (strain ATCC BAA-611 / 2603 V/R) OX=208435 GN=SAG1014 PE=4 SV=1	399.987	375.336	447.251	288.941	255.531	319.417	641.723	595.319	535.325
Q8E0J0	Uncharacterized protein OS=Streptococcus agalactiae serotype V (strain ATCC BAA-611 / 2603 V/R) OX=208435 GN=SAG0741 PE=4 SV=1	509.503	485.352	447.401	358.991	417.154	328.052	324.74	337.268	294.783
Q8E2I6	Beta sliding clamp OS=Streptococcus agalactiae serotype V (strain ATCC BAA-611 / 2603 V/R) OX=208435 GN=dnaN PE=3 SV=1	418.208	392.103	447.742	312.29	276.991	299.562	590.639	494.852	611.106
Q8DXF5	Sugar-binding transcriptional regulator RegR OS=Streptococcus agalactiae serotype V (strain ATCC BAA-611 / 2603 V/R) OX=208435 GN=regR PE=4 SV=1	357.967	430.968	447.866	362.186	339.677	382.828	404.193	417.638	365.486
Q8DYF4	Peptidyl-prolyl cis-trans isomerase OS=Streptococcus agalactiae serotype V (strain ATCC BAA-611 / 2603 V/R) OX=208435 GN=SAG1530 PE=3 SV=1	853.741	474.158	448.008	271.584	222.514	240.321	649.222	502.302	602.168
Q8E0M2	Alpha amylase family protein OS=Streptococcus agalactiae serotype V (strain ATCC BAA-611 / 2603 V/R) OX=208435 GN=SAG0708 PE=3 SV=1	376.996	520.079	448.745	312.186	380.707	359.821	352.731	436.345	409.636
Q8E2A2	D-alanyl-D-alanine carboxypeptidase family protein OS=Streptococcus agalactiae serotype V (strain ATCC BAA-611 / 2603 V/R) OX=208435 GN=SAG0093 PE=4 SV=1	425.425	312.276	449.018	389.571	279.699	584.644	353.806	221.693	366.76
Q8E093	Hydroxyethylthiazole kinase OS=Streptococcus agalactiae serotype V (strain ATCC BAA-611 / 2603 V/R) OX=208435 GN=thiM PE=3 SV=1	351.792	403.981	450.551	236.162	400.342	413.82	425.734	435.728	499.129
Q8DZ17	Homocysteine S-methyltransferase MmuM, putative OS=Streptococcus agalactiae serotype V (strain ATCC BAA-611 / 2603 V/R) OX=208435 GN=SAG1305 PE=4 SV=1	410.088	283.512	451.118	357.254	329.034	359.779	398.806	493.538	467.172
Q8E0H7	Conserved domain protein OS=Streptococcus agalactiae serotype V (strain ATCC BAA-611 / 2603 V/R) OX=208435 GN=SAG0754 PE=4 SV=1	422.134	310.691	451.613	317.537	364.349	268.985	491.133	547.79	478.111
Q8DWX8	Acetyltransferase, GNAT family OS=Streptococcus agalactiae serotype V (strain ATCC BAA-611 / 2603 V/R) OX=208435 GN=SAG2083 PE=4 SV=1	616.987	688.906	451.623	296.958	232.255	196.757	587.853	596.876	529.161
Q8E1H5	YlxR domain-containing protein OS=Streptococcus agalactiae serotype V (strain ATCC BAA-611 / 2603 V/R) OX=208435 GN=SAG0379 PE=4 SV=1	530.175	469.251	451.706	377.258	382.569	295.502	417.852	340.589	298.725
Q8DXD3	Bacteriocin transport accessory protein, putative OS=Streptococcus agalactiae serotype V (strain ATCC BAA-611 / 2603 V/R) OX=208435 GN=SAG1918 PE=4 SV=1	455.571	390.088	452.914	329.834	443.412	321.242	387.857	355.176	333.457
Q8E2E4	N5-carboxyaminoimidazole ribonucleotide mutase OS=Streptococcus agalactiae serotype V (strain ATCC BAA-611 / 2603 V/R) OX=208435 GN=purE PE=3 SV=1	413.98	541.13	453.388	304.512	393.83	288.847	457.702	484.445	305.286
Q8DYT4	Peptidase T OS=Streptococcus agalactiae serotype V (strain ATCC BAA-611 / 2603 V/R) OX=208435 GN=pepT PE=3 SV=1	391.149	278.609	453.509	327.245	311.481	345.772	490.323	495.364	566.732
Q8DXC5	Helix-turn-helix domain protein, fis-type OS=Streptococcus agalactiae serotype V (strain ATCC BAA-611 / 2603 V/R) OX=208435 GN=SAG1926 PE=4 SV=1	506.333	528.709	453.707	376.392	403.11	248.139	336.887	418.735	313.953
Q8DYZ4	DNA-binding response regulator OS=Streptococcus agalactiae serotype V (strain ATCC BAA-611 / 2603 V/R) OX=208435 GN=SAG1328 PE=4 SV=1	518.979	584.556	453.743	343.596	405.606	331.715	366.903	299.655	280.507
Q8DZD3	Capsular polysaccharide biosynthesis protein CpsA OS=Streptococcus agalactiae serotype V (strain ATCC BAA-611 / 2603 V/R) OX=208435 GN=cpsA PE=3 SV=1	485.555	452.391	453.837	303.026	265.809	330.694	547.281	500.22	546.374
Q8E0Q4	CylJ protein OS=Streptococcus agalactiae serotype V (strain ATCC BAA-611 / 2603 V/R) OX=208435 GN=cylJ PE=4 SV=1	273.495	607.531	453.917	328.529	281.689	400.262	481.966	415.403	459.036
Q8DYU4	3-dehydroquinate dehydratase OS=Streptococcus agalactiae serotype V (strain ATCC BAA-611 / 2603 V/R) OX=208435 GN=aroD PE=3 SV=1	422.357	412.224	454.1	337.127	337.736	296.593	441.118	471.02	522.132
Q8E149	Uncharacterized protein OS=Streptococcus agalactiae serotype V (strain ATCC BAA-611 / 2603 V/R) OX=208435 GN=SAG0513 PE=4 SV=1	552.74	448.118	454.221	194.923	223.033	294.605	675.637	620.737	792.574
Q8DZV2	Inositol monophosphatase family protein OS=Streptococcus agalactiae serotype V (strain ATCC BAA-611 / 2603 V/R) OX=208435 GN=SAG0994 PE=4 SV=1	417.235	473.129	454.231	288.331	366.619	295.56	554.899	447.451	423.515
Q8DWZ3	DD-transpeptidase OS=Streptococcus agalactiae serotype V (strain ATCC BAA-611 / 2603 V/R) OX=208435 GN=pbp2A PE=4 SV=1	502.871	377.954	455.564	336.319	288.662	346.646	519.145	417.896	508.465
Q8E0R2	CylG protein OS=Streptococcus agalactiae serotype V (strain ATCC BAA-611 / 2603 V/R) OX=208435 GN=cylG PE=4 SV=1	455.285	425.549	456.009	316.818	333.894	327.362	480.927	428.763	497.647
Q8E1L6	Ribosome hibernation promoting factor OS=Streptococcus agalactiae serotype V (strain ATCC BAA-611 / 2603 V/R) OX=208435 GN=yfiA PE=3 SV=1	515.193	528.002	456.102	286.95	463.684	289.447	383.797	387.368	286.437
Q8DYN5	Maltose operon repressor MalR, putative OS=Streptococcus agalactiae serotype V (strain ATCC BAA-611 / 2603 V/R) OX=208435 GN=SAG1440 PE=4 SV=1	411.702	387.067	456.154	318.561	330.676	355.38	457.1	467.681	475.226
Q8E129	Dipeptidase OS=Streptococcus agalactiae serotype V (strain ATCC BAA-611 / 2603 V/R) OX=208435 GN=SAG0534 PE=3 SV=1	509.666	456.144	456.768	349.238	324.184	369.297	364.963	439.384	379.247
Q8DYH1	Peptide methionine sulfoxide reductase MsrA OS=Streptococcus agalactiae serotype V (strain ATCC BAA-611 / 2603 V/R) OX=208435 GN=msrA PE=3 SV=1	470.477	443.531	456.859	369.322	423.629	317.359	312.897	362.746	301.959
Q8E251	Serine-type D-Ala-D-Ala carboxypeptidase OS=Streptococcus agalactiae serotype V (strain ATCC BAA-611 / 2603 V/R) OX=208435 GN=SAG0147 PE=3 SV=1	788.574	467.509	458.437	159.006	137.772	145.738	938.027	740.834	875.312
Q8DXC0	Galactose-6-phosphate isomerase subunit LacA OS=Streptococcus agalactiae serotype V (strain ATCC BAA-611 / 2603 V/R) OX=208435 GN=lacA PE=3 SV=1	469.504	505.653	458.739	200.194	352.433	264.477	559.459	561.73	636.607
Q8E231	Acetate kinase OS=Streptococcus agalactiae serotype V (strain ATCC BAA-611 / 2603 V/R) OX=208435 GN=ackA PE=3 SV=1	397.445	451.856	459.936	361.816	372.902	342.848	373.806	376.887	393.088
Q8E1Q7	NH(3)-dependent NAD(+) synthetase OS=Streptococcus agalactiae serotype V (strain ATCC BAA-611 / 2603 V/R) OX=208435 GN=nadE PE=3 SV=1	512.153	474.374	460.251	322.232	357.468	342.775	415.087	413.648	372.787
P66598	30S ribosomal protein S6 OS=Streptococcus agalactiae serotype V (strain ATCC BAA-611 / 2603 V/R) OX=208435 GN=rpsF PE=3 SV=1	446.42	508.613	461.2	378.074	385.123	357.872	322.808	334.715	291.053
Q8DZG6	Gls24 protein, putative OS=Streptococcus agalactiae serotype V (strain ATCC BAA-611 / 2603 V/R) OX=208435 GN=SAG1135 PE=3 SV=1	520.969	445.038	461.266	348.688	340.059	335.635	425.432	399.505	382.109
Q8DZZ3	Amino acid ABC transporter, amino acid-binding protein OS=Streptococcus agalactiae serotype V (strain ATCC BAA-611 / 2603 V/R) OX=208435 GN=SAG0949 PE=4 SV=1	764.797	473.733	462.46	202.275	171.528	182.57	838.515	650.148	777.547
P65515	Glucosamine-6-phosphate deaminase OS=Streptococcus agalactiae serotype V (strain ATCC BAA-611 / 2603 V/R) OX=208435 GN=nagB PE=3 SV=1	392.261	413.388	462.652	243.859	331.77	184.221	642.276	737.864	526.81
Q8DX19	MazG domain-containing protein OS=Streptococcus agalactiae serotype V (strain ATCC BAA-611 / 2603 V/R) OX=208435 GN=SAG2039 PE=4 SV=1	374.629	306.175	463.671	280.429	533.737	208.382	505.765	425.173	342.755
Q8E0B6	Ribonucleoside-diphosphate reductase subunit beta OS=Streptococcus agalactiae serotype V (strain ATCC BAA-611 / 2603 V/R) OX=208435 GN=nrdF-2 PE=3 SV=1	501.27	497.97	464.616	327.473	362.127	355.021	386.95	380.49	377.131
Q8DXC3	Tagatose 1,6-diphosphate aldolase OS=Streptococcus agalactiae serotype V (strain ATCC BAA-611 / 2603 V/R) OX=208435 GN=lacD PE=3 SV=1	459.831	488.149	465.009	215.273	356.262	283.869	512.532	529.898	647.682
Q8E2B8	50S ribosomal protein L18 OS=Streptococcus agalactiae serotype V (strain ATCC BAA-611 / 2603 V/R) OX=208435 GN=rplR PE=3 SV=1	467.795	449.035	465.176	381.828	405.42	343.875	325.502	313.369	299.744
Q8DYK3	Nitroreductase family protein OS=Streptococcus agalactiae serotype V (strain ATCC BAA-611 / 2603 V/R) OX=208435 GN=SAG1477 PE=3 SV=1	559.644	459.343	465.47	343.473	422.739	335.499	325.152	335.636	284.869
Q8DX77	Acetyltransferase, GNAT family OS=Streptococcus agalactiae serotype V (strain ATCC BAA-611 / 2603 V/R) OX=208435 GN=SAG1977 PE=4 SV=1	373.228	425.764	465.674	347.113	328.312	354.899	424.926	444.671	448.101
Q8DY76	Uncharacterized protein OS=Streptococcus agalactiae serotype V (strain ATCC BAA-611 / 2603 V/R) OX=208435 GN=SAG1616 PE=4 SV=1	455.982	486.804	465.704	393.932	408.904	386.528	233.362	294.936	262.402
Q8E1D2	Carboxymuconolactone decarboxylase family protein OS=Streptococcus agalactiae serotype V (strain ATCC BAA-611 / 2603 V/R) OX=208435 GN=SAG0425 PE=4 SV=1	596.777	488.89	465.793	269.606	304.582	324.005	574.151	485.107	399.166
Q8DZW2	Histidine kinase OS=Streptococcus agalactiae serotype V (strain ATCC BAA-611 / 2603 V/R) OX=208435 GN=SAG0984 PE=4 SV=1	508.505	448.734	466.046	394.077	348.291	422.075	289.833	289.17	313.211
Q8DY17	Universal stress protein OS=Streptococcus agalactiae serotype V (strain ATCC BAA-611 / 2603 V/R) OX=208435 GN=SAG1677 PE=3 SV=1	483.873	447.953	467.612	267.678	382.798	306.414	472.87	469.145	455.66
Q8DYE7	MutT/nudix family protein OS=Streptococcus agalactiae serotype V (strain ATCC BAA-611 / 2603 V/R) OX=208435 GN=SAG1537 PE=4 SV=1	420.523	454.81	467.886	371.492	315.114	306.01	427.738	523.666	348.647
Q8E1H6	Transcription termination/antitermination protein NusA OS=Streptococcus agalactiae serotype V (strain ATCC BAA-611 / 2603 V/R) OX=208435 GN=nusA PE=3 SV=1	415.296	409.22	468.23	358.1	376.472	368.771	334.922	397.292	368.666
Q8DXT7	TsaD domain-containing protein OS=Streptococcus agalactiae serotype V (strain ATCC BAA-611 / 2603 V/R) OX=208435 GN=SAG1759 PE=4 SV=1	493.995	534.895	468.626	365.378	299.692	346.881	411.033	405.733	387.274
Q8DY20	3-hydroxyacyl-CoA dehydrogenase family protein OS=Streptococcus agalactiae serotype V (strain ATCC BAA-611 / 2603 V/R) OX=208435 GN=SAG1673 PE=4 SV=1	498.208	506.309	468.932	196.532	301.411	233.198	606.716	644.055	702.5
Q8E0J2	Uncharacterized protein OS=Streptococcus agalactiae serotype V (strain ATCC BAA-611 / 2603 V/R) OX=208435 GN=SAG0739 PE=4 SV=1	463.635	417.544	470.631	359.698	406.809	312.953	360.645	395.897	314.785
Q8E168	Bifunctional protein FolD OS=Streptococcus agalactiae serotype V (strain ATCC BAA-611 / 2603 V/R) OX=208435 GN=folD PE=3 SV=1	544.047	492.735	471.05	338.78	312.234	348.816	399.601	408.643	442.442
Q8DZU0	Iron-compound ABC transporter, iron-compound-binding protein OS=Streptococcus agalactiae serotype V (strain ATCC BAA-611 / 2603 V/R) OX=208435 GN=SAG1007 PE=4 SV=1	454.536	437.693	471.142	144.147	133.756	161.406	905.829	843.244	1085.51
Q8E063	Uncharacterized protein OS=Streptococcus agalactiae serotype V (strain ATCC BAA-611 / 2603 V/R) OX=208435 GN=SAG0872 PE=4 SV=1	852.028	568.956	471.213	297.554	222.303	246.096	552.696	583.55	408.57
Q8E0Q6	CylF protein OS=Streptococcus agalactiae serotype V (strain ATCC BAA-611 / 2603 V/R) OX=208435 GN=cylF PE=4 SV=1	455.688	439.043	471.6	335.321	345.146	364.262	391.403	360.637	493.993
Q8DY66	Protease HtpX homolog OS=Streptococcus agalactiae serotype V (strain ATCC BAA-611 / 2603 V/R) OX=208435 GN=htpX PE=3 SV=1	466.311	568.268	472.449	318.984	351.401	339.874	399.96	439.659	342.605
Q8DYU9	Uncharacterized protein OS=Streptococcus agalactiae serotype V (strain ATCC BAA-611 / 2603 V/R) OX=208435 GN=SAG1374 PE=4 SV=1	480.047	616.998	472.824	347.475	363.403	406.26	325.345	322.428	241.082
Q8DX01	Major facilitator family protein OS=Streptococcus agalactiae serotype V (strain ATCC BAA-611 / 2603 V/R) OX=208435 GN=SAG2058 PE=4 SV=1	344.562	308.814	473.335	166.96	279.13	165.221	834.904	1009.93	509.887
Q8E0L1	DNA-binding response regulator OS=Streptococcus agalactiae serotype V (strain ATCC BAA-611 / 2603 V/R) OX=208435 GN=SAG0719 PE=4 SV=1	489.165	457.08	475.007	368.409	407.232	326.113	345.82	317.316	324.055
Q8E1H4	Ribosomal protein L7A family OS=Streptococcus agalactiae serotype V (strain ATCC BAA-611 / 2603 V/R) OX=208435 GN=SAG0380 PE=4 SV=1	517.918	478.233	475.109	315.977	334.432	240.519	452.594	473.828	589.699
Q8DZF0	Uncharacterized protein OS=Streptococcus agalactiae serotype V (strain ATCC BAA-611 / 2603 V/R) OX=208435 GN=SAG1151 PE=4 SV=1	720.711	592.678	476.091	373.239	389.011	258.138	355.51	302.673	251.534
Q8DY64	Ribosomal RNA small subunit methyltransferase G OS=Streptococcus agalactiae serotype V (strain ATCC BAA-611 / 2603 V/R) OX=208435 GN=rsmG PE=3 SV=1	320.423	392.275	476.419	305.5	313.467	355.972	524.644	499.49	498.826
Q8E181	Cell division protein SepF OS=Streptococcus agalactiae serotype V (strain ATCC BAA-611 / 2603 V/R) OX=208435 GN=sepF PE=3 SV=1	441.053	499.614	477.218	331.791	352.988	375.116	394.298	418.103	314.826
Q8DYQ1	Glycosyl transferase, putative OS=Streptococcus agalactiae serotype V (strain ATCC BAA-611 / 2603 V/R) OX=208435 GN=SAG1423 PE=4 SV=1	479.701	453.696	478.651	347.998	346.112	348.793	412.295	391.996	371.022
Q8DYJ2	Dephospho-CoA kinase OS=Streptococcus agalactiae serotype V (strain ATCC BAA-611 / 2603 V/R) OX=208435 GN=coaE PE=3 SV=1	425.682	411.338	479.168	375.317	375.732	365.136	367.547	346.398	328.146
Q8E1T4	FMN-dependent NADH:quinone oxidoreductase OS=Streptococcus agalactiae serotype V (strain ATCC BAA-611 / 2603 V/R) OX=208435 GN=azoR PE=3 SV=1	407.704	385.765	480.242	336.051	341.422	336.705	453.266	414.408	491.254
Q8E1D0	Transcriptional regulator, MerR family OS=Streptococcus agalactiae serotype V (strain ATCC BAA-611 / 2603 V/R) OX=208435 GN=SAG0427 PE=4 SV=1	355.39	570.986	480.691	281.719	471.863	379.194	254.297	387.563	295.984
Q8E0G7	Recombination protein RecR OS=Streptococcus agalactiae serotype V (strain ATCC BAA-611 / 2603 V/R) OX=208435 GN=recR PE=3 SV=1	366.972	352.015	481.106	424.631	380.124	357.786	274.864	310.371	430.267
Q8E062	ATP-dependent helicase/deoxyribonuclease subunit B OS=Streptococcus agalactiae serotype V (strain ATCC BAA-611 / 2603 V/R) OX=208435 GN=rexB PE=3 SV=1	477.187	487.576	481.41	369.602	343.244	363.363	374.264	368.861	320.581
Q8E0I3	Riboflavin biosynthesis protein RibBA OS=Streptococcus agalactiae serotype V (strain ATCC BAA-611 / 2603 V/R) OX=208435 GN=ribA PE=3 SV=1	218.512	373.046	481.995	235.144	387.789	509.056	299.521	497.748	499.717
Q8E1P9	Mid-cell-anchored protein Z OS=Streptococcus agalactiae serotype V (strain ATCC BAA-611 / 2603 V/R) OX=208435 GN=mapZ PE=3 SV=1	520.011	484.566	482.239	373.852	313.65	393.514	365.064	335.452	364.981
Q8E0B4	Glutaredoxin-like protein NrdH OS=Streptococcus agalactiae serotype V (strain ATCC BAA-611 / 2603 V/R) OX=208435 GN=nrdH PE=3 SV=1	554.004	347.324	483.757	285.383	328.363	133.119	644.708	639.722	574.662
Q8E2D4	Alcohol dehydrogenase, propanol-preferring OS=Streptococcus agalactiae serotype V (strain ATCC BAA-611 / 2603 V/R) OX=208435 GN=adhP PE=3 SV=1	504.169	459.239	484.204	199.72	471.793	289.12	436.769	377.444	573.073
Q8E0K3	ABC transporter, substrate-binding protein OS=Streptococcus agalactiae serotype V (strain ATCC BAA-611 / 2603 V/R) OX=208435 GN=SAG0728 PE=4 SV=1	475.054	382.576	484.253	414.459	312.396	426.627	405.371	296.586	258.021
Q8DWY3	Uncharacterized protein OS=Streptococcus agalactiae serotype V (strain ATCC BAA-611 / 2603 V/R) OX=208435 GN=SAG2078 PE=4 SV=1	1069.01	780.152	484.257	161.689	129.947	144.726	811.619	729.636	569.272
Q8E1C8	Oxidoreductase, aldo/keto reductase family OS=Streptococcus agalactiae serotype V (strain ATCC BAA-611 / 2603 V/R) OX=208435 GN=SAG0429 PE=4 SV=1	542.843	445.754	485.265	304.906	410.928	261.971	419.754	428.854	406.457
Q8DXR0	Protein DltD OS=Streptococcus agalactiae serotype V (strain ATCC BAA-611 / 2603 V/R) OX=208435 GN=dltD PE=3 SV=1	497.767	417.068	485.888	370.376	290.043	398.561	418.368	369.888	401.852
Q8DYU2	Sulfatase OS=Streptococcus agalactiae serotype V (strain ATCC BAA-611 / 2603 V/R) OX=208435 GN=SAG1381 PE=3 SV=1	914.971	499.145	487.159	276.548	213.975	250.943	648.287	498.662	496.01
Q8DYK7	Cell wall surface anchor family protein OS=Streptococcus agalactiae serotype V (strain ATCC BAA-611 / 2603 V/R) OX=208435 GN=SAG1473 PE=4 SV=1	389.281	419.491	487.901	296.333	383.023	435.074	344.968	362.258	436.242
Q8E240	DD-transpeptidase OS=Streptococcus agalactiae serotype V (strain ATCC BAA-611 / 2603 V/R) OX=208435 GN=SAG0159 PE=4 SV=1	474.689	484.958	489.06	316.659	250.262	311.773	550.624	487.451	572.557
Q8DYH0	S1 motif domain-containing protein OS=Streptococcus agalactiae serotype V (strain ATCC BAA-611 / 2603 V/R) OX=208435 GN=SAG1511 PE=3 SV=1	419.527	562.722	489.748	343.845	367.753	318.609	406.607	406.511	315.657
Q8DYT2	UDP-N-acetylmuramoyl-L-alanyl-D-glutamate--L-lysine ligase OS=Streptococcus agalactiae serotype V (strain ATCC BAA-611 / 2603 V/R) OX=208435 GN=murE PE=3 SV=1	572.119	526.409	490.992	351.468	314.804	318.826	446.879	395.788	350.457
Q8DY69	Signal transduction histidine-protein kinase ArlS OS=Streptococcus agalactiae serotype V (strain ATCC BAA-611 / 2603 V/R) OX=208435 GN=csrS PE=4 SV=1	768.559	318.492	491.266	337.637	318.587	359.777	433.448	279.565	498.335
Q8DXC8	UDP-glucose 4-epimerase OS=Streptococcus agalactiae serotype V (strain ATCC BAA-611 / 2603 V/R) OX=208435 GN=galE PE=3 SV=1	496.916	523.269	491.348	260.1	254.115	248.693	599.97	642.548	582.613
Q8E2D5	Aldehyde-alcohol dehydrogenase OS=Streptococcus agalactiae serotype V (strain ATCC BAA-611 / 2603 V/R) OX=208435 GN=adhE PE=3 SV=1	429.969	546.001	492.364	340.436	377.039	332.975	365.057	364.334	381.78
Q8DYE9	5'-methylthioadenosine/S-adenosylhomocysteine nucleosidase OS=Streptococcus agalactiae serotype V (strain ATCC BAA-611 / 2603 V/R) OX=208435 GN=pfs PE=4 SV=1	435.956	443.302	492.444	345.119	341.381	258.584	443.514	498.304	470.327
Q8DX85	Ribosomal protein L11 methyltransferase OS=Streptococcus agalactiae serotype V (strain ATCC BAA-611 / 2603 V/R) OX=208435 GN=prmA PE=3 SV=1	227.905	545.959	493.802	206.372	459.77	387.418	321.906	473.487	493.628
Q8E286	Carbonic anhydrase-related protein OS=Streptococcus agalactiae serotype V (strain ATCC BAA-611 / 2603 V/R) OX=208435 GN=SAG0111 PE=4 SV=1	512.73	548.457	494.09	283.943	377.031	284.212	451.312	456.76	392.328
Q8E124	Flavodoxin OS=Streptococcus agalactiae serotype V (strain ATCC BAA-611 / 2603 V/R) OX=208435 GN=SAG0539 PE=3 SV=1	596.543	495.722	495.36	289.719	414.551	189.073	432.013	497.909	427.098
Q8DY42	Dihydroxyacetone kinase family protein OS=Streptococcus agalactiae serotype V (strain ATCC BAA-611 / 2603 V/R) OX=208435 GN=SAG1651 PE=4 SV=1	583.808	793.21	496.059	230.27	409.176	274.106	374.417	422.519	381.283
Q8DZD2	Transcriptional regulator, LysR family OS=Streptococcus agalactiae serotype V (strain ATCC BAA-611 / 2603 V/R) OX=208435 GN=SAG1176 PE=3 SV=1	440.586	390.554	496.196	384.758	324.977	336.696	414.472	433.006	356.635
Q8DXB6	PTS system, IIA component, putative OS=Streptococcus agalactiae serotype V (strain ATCC BAA-611 / 2603 V/R) OX=208435 GN=SAG1935 PE=4 SV=1	51.0474	798.769	496.233	11.0266	559.319	286.374	29.1041	841.727	902.605
Q8DZW7	ABC transporter, substrate-binding protein OS=Streptococcus agalactiae serotype V (strain ATCC BAA-611 / 2603 V/R) OX=208435 GN=SAG0979 PE=4 SV=1	641.728	469.999	496.696	150.702	110.338	109.467	1009.64	985.514	731.469
Q8DZE0	Glycosyl transferase CpsJ(V) OS=Streptococcus agalactiae serotype V (strain ATCC BAA-611 / 2603 V/R) OX=208435 GN=cpsJ PE=4 SV=1	524.646	381.076	497.571	261.525	251.803	248.673	895.061	482.568	505.999
Q8E2C3	50S ribosomal protein L24 OS=Streptococcus agalactiae serotype V (strain ATCC BAA-611 / 2603 V/R) OX=208435 GN=rplX PE=3 SV=1	523.651	471.71	498.064	393.914	362.292	327.422	321.723	373.78	286.298
Q8DY85	Acylphosphatase OS=Streptococcus agalactiae serotype V (strain ATCC BAA-611 / 2603 V/R) OX=208435 GN=SAG1607 PE=3 SV=1	480.537	355.242	498.116	272.356	418.673	263.063	503.972	437.226	487.282
Q8E0A1	GA domain-containing protein OS=Streptococcus agalactiae serotype V (strain ATCC BAA-611 / 2603 V/R) OX=208435 GN=SAG0833 PE=4 SV=1	252.482	406.585	498.648	238.676	372.504	324.327	447.066	620.492	570.16
P67265	Nucleoid-associated protein SAG1747 OS=Streptococcus agalactiae serotype V (strain ATCC BAA-611 / 2603 V/R) OX=208435 GN=SAG1747 PE=3 SV=1	559.641	556.005	498.748	335.54	372.377	270.278	400.515	415.371	339.008
Q8DY65	LemA protein OS=Streptococcus agalactiae serotype V (strain ATCC BAA-611 / 2603 V/R) OX=208435 GN=lemA PE=3 SV=1	545.977	512.737	499.671	339.237	280.927	317.987	498.576	435.809	418.963
P67493	Putative pre-16S rRNA nuclease OS=Streptococcus agalactiae serotype V (strain ATCC BAA-611 / 2603 V/R) OX=208435 GN=SAG2090 PE=3 SV=1	658.698	546.215	500.216	359.059	380.102	250.654	349.287	390.661	311.121
Q8E1K4	Biotin carboxyl carrier protein of acetyl-CoA carboxylase OS=Streptococcus agalactiae serotype V (strain ATCC BAA-611 / 2603 V/R) OX=208435 GN=accB PE=4 SV=1	606.633	618.989	500.296	380.167	351.67	341.333	315.49	305.942	249.058
Q8DXQ3	Amino acid ABC transporter, ATP-binding protein OS=Streptococcus agalactiae serotype V (strain ATCC BAA-611 / 2603 V/R) OX=208435 GN=SAG1797 PE=3 SV=1	484.874	503.194	500.361	378.962	278.4	316.292	403.716	465.691	431.85
Q8E0E1	Glycerate kinase 2 OS=Streptococcus agalactiae serotype V (strain ATCC BAA-611 / 2603 V/R) OX=208435 GN=garK PE=3 SV=1	506.464	537.888	501.841	362.959	323.912	346.282	350.728	391.184	379.518
Q8DY31	Probable nicotinate-nucleotide adenylyltransferase OS=Streptococcus agalactiae serotype V (strain ATCC BAA-611 / 2603 V/R) OX=208435 GN=nadD PE=3 SV=1	427.525	369.312	501.92	373.928	381.992	366.896	342.866	350.141	355.489
Q8E0I8	PC4 domain-containing protein OS=Streptococcus agalactiae serotype V (strain ATCC BAA-611 / 2603 V/R) OX=208435 GN=SAG0743 PE=4 SV=1	620.423	628.944	502.524	316.585	334.624	274.381	397.61	456.477	365.338
Q8DXX2	Signal peptidase I OS=Streptococcus agalactiae serotype V (strain ATCC BAA-611 / 2603 V/R) OX=208435 GN=SAG1723 PE=3 SV=1	707.83	546.031	503.844	259.937	218.16	271.237	603.252	537.639	608.516
Q8DY13	Oxidoreductase, aldo/keto reductase family OS=Streptococcus agalactiae serotype V (strain ATCC BAA-611 / 2603 V/R) OX=208435 GN=SAG1681 PE=4 SV=1	497.672	493.764	503.885	327.14	348.71	336.636	443.518	376.354	382.548
Q8DWQ3	4 domain-containing protein OS=Streptococcus agalactiae serotype V (strain ATCC BAA-611 / 2603 V/R) OX=208435 GN=SAG2162 PE=4 SV=1	80.4171	665.327	505.269	17.3707	534.965	475.79	45.8489	812.29	581.691
Q8DXG4	Na+/H+ exchanger family protein OS=Streptococcus agalactiae serotype V (strain ATCC BAA-611 / 2603 V/R) OX=208435 GN=SAG1887 PE=4 SV=1	414.164	323.157	505.429	338.115	361.478	403.299	395.866	375.779	406.297
Q8E2B0	50S ribosomal protein L17 OS=Streptococcus agalactiae serotype V (strain ATCC BAA-611 / 2603 V/R) OX=208435 GN=rplQ PE=3 SV=1	555.254	608.486	506.015	341.749	374.581	313.649	339.167	366.388	304.33
Q8E1V9	Amino acid ABC transporter, amino acid-binding protein OS=Streptococcus agalactiae serotype V (strain ATCC BAA-611 / 2603 V/R) OX=208435 GN=SAG0242 PE=4 SV=1	720.486	529.278	506.181	238.223	231.001	281.3	654.734	547.16	532.078
Q8E1T0	Glycerol kinase OS=Streptococcus agalactiae serotype V (strain ATCC BAA-611 / 2603 V/R) OX=208435 GN=glpK PE=3 SV=1	464.208	467.552	506.29	271.022	329.281	320.391	541.424	528.638	392.278
Q8E1F0	Bmp domain-containing protein OS=Streptococcus agalactiae serotype V (strain ATCC BAA-611 / 2603 V/R) OX=208435 GN=SAG0405 PE=3 SV=1	572.984	682.295	506.548	314.326	216.526	257.777	566.933	470.07	582.894
Q8DX14	DNA topology modulation protein FlaR, putative OS=Streptococcus agalactiae serotype V (strain ATCC BAA-611 / 2603 V/R) OX=208435 GN=SAG2045 PE=4 SV=1	502.9	488.077	507.363	378.468	306.456	324.356	400.911	411.674	386.564
Q8E1G9	Copper-transporter protein CopZ OS=Streptococcus agalactiae serotype V (strain ATCC BAA-611 / 2603 V/R) OX=208435 GN=SAG0386 PE=4 SV=1	553.121	483.728	508.073	318.902	393.669	244.728	401.284	475.097	363.697
Q8DXR1	Uncharacterized protein OS=Streptococcus agalactiae serotype V (strain ATCC BAA-611 / 2603 V/R) OX=208435 GN=SAG1786 PE=4 SV=1	1025.02	587.263	510.001	377.216	299.169	203.665	466.756	301.137	294.413
Q8DZX0	ABC transporter, permease protein, putative OS=Streptococcus agalactiae serotype V (strain ATCC BAA-611 / 2603 V/R) OX=208435 GN=SAG0975 PE=3 SV=1	739.322	564.174	511.707	146.79	131.943	147.168	844.93	973.388	644.553
Q8DYS0	Riboflavin transporter OS=Streptococcus agalactiae serotype V (strain ATCC BAA-611 / 2603 V/R) OX=208435 GN=SAG1403 PE=3 SV=1	386.781	369.416	512.283	272.537	325.903	551.146	316.33	371.388	488.802
Q8DXQ8	Sensor protein DltS OS=Streptococcus agalactiae serotype V (strain ATCC BAA-611 / 2603 V/R) OX=208435 GN=dltS PE=3 SV=1	694.103	453.238	513.458	350.167	281.487	382.106	446.536	312.913	387.165
Q8DXK6	Tail domain-containing protein OS=Streptococcus agalactiae serotype V (strain ATCC BAA-611 / 2603 V/R) OX=208435 GN=SAG1844 PE=4 SV=1	446.873	706.88	514.834	312.941	317.034	329.765	335.001	497.705	387.779
Q8DYR1	Membrane protein, putative OS=Streptococcus agalactiae serotype V (strain ATCC BAA-611 / 2603 V/R) OX=208435 GN=SAG1413 PE=4 SV=1	747.368	442.026	514.934	256.477	301.422	349.339	386.832	435.947	617.24
Q8DY89	Transcriptional regulator, biotin repressor family OS=Streptococcus agalactiae serotype V (strain ATCC BAA-611 / 2603 V/R) OX=208435 GN=SAG1603 PE=4 SV=1	545.562	435.539	515.322	383.862	356.768	360.294	329.669	325.142	321.347
Q8DXB0	Putative NrdI-like protein OS=Streptococcus agalactiae serotype V (strain ATCC BAA-611 / 2603 V/R) OX=208435 GN=nrdI-2 PE=4 SV=1	512.248	483.079	517.25	282.253	307.969	353.323	419.986	512.345	478.192
Q8E1W9	Uncharacterized protein OS=Streptococcus agalactiae serotype V (strain ATCC BAA-611 / 2603 V/R) OX=208435 GN=SAG0232 PE=4 SV=1	440.833	469.048	520.186	326.806	385.029	391.668	387.117	341.781	292.358
Q8DZY0	Glyoxylase family protein OS=Streptococcus agalactiae serotype V (strain ATCC BAA-611 / 2603 V/R) OX=208435 GN=SAG0962 PE=4 SV=1	483.355	440.295	522.38	355.527	491.432	344.89	221.532	286.093	220.194
Q8DZF5	Cation efflux family protein OS=Streptococcus agalactiae serotype V (strain ATCC BAA-611 / 2603 V/R) OX=208435 GN=SAG1146 PE=4 SV=1	262.158	539.145	524.77	237.42	385.167	403.477	340.587	519.167	475.802
Q8E1T9	PadR domain-containing protein OS=Streptococcus agalactiae serotype V (strain ATCC BAA-611 / 2603 V/R) OX=208435 GN=SAG0264 PE=4 SV=1	664.101	585.044	524.857	360.862	424.813	297.565	269.671	315.642	183.036
Q8DZH5	Uncharacterized protein OS=Streptococcus agalactiae serotype V (strain ATCC BAA-611 / 2603 V/R) OX=208435 GN=SAG1126 PE=4 SV=1	667.042	542.693	526.341	181.883	150.497	157.532	905.854	782.355	680.907
Q8DWS5	Uncharacterized protein OS=Streptococcus agalactiae serotype V (strain ATCC BAA-611 / 2603 V/R) OX=208435 GN=SAG2138 PE=4 SV=1	487.004	534.918	526.475	361.868	405.809	249.82	377.096	375.428	321.325
Q8E1T2	UPF0291 protein SAG0271 OS=Streptococcus agalactiae serotype V (strain ATCC BAA-611 / 2603 V/R) OX=208435 GN=SAG0271 PE=3 SV=1	644.431	506.839	527.361	357.751	453.634	262.302	323.066	273.113	251.85
Q8E2G2	Amidophosphoribosyltransferase OS=Streptococcus agalactiae serotype V (strain ATCC BAA-611 / 2603 V/R) OX=208435 GN=purF PE=3 SV=1	506.906	525.771	530.886	186.075	219.725	188.762	673.758	922	589.867
Q8DZW5	SatD protein OS=Streptococcus agalactiae serotype V (strain ATCC BAA-611 / 2603 V/R) OX=208435 GN=SAG0981 PE=4 SV=1	480.439	496.148	532.003	249.182	290.384	314.794	531.277	660.12	396.744
Q8E112	Uncharacterized protein OS=Streptococcus agalactiae serotype V (strain ATCC BAA-611 / 2603 V/R) OX=208435 GN=SAG0553 PE=4 SV=1	636.865	731.923	532.338	340.887	295.21	264.063	420.951	437.311	317.525
Q8DZP1	Glycine cleavage system H protein, putative OS=Streptococcus agalactiae serotype V (strain ATCC BAA-611 / 2603 V/R) OX=208435 GN=SAG1059 PE=4 SV=1	537.143	410.15	534.605	308.315	396.394	310.767	359.839	391.794	461.537
Q8DWP8	Carbamate kinase OS=Streptococcus agalactiae serotype V (strain ATCC BAA-611 / 2603 V/R) OX=208435 GN=arcC-2 PE=3 SV=1	565.556	532.466	534.913	217.837	351.473	279.85	481.103	502.237	579.433
Q8DY43	Dihydroxyacetone kinase family protein OS=Streptococcus agalactiae serotype V (strain ATCC BAA-611 / 2603 V/R) OX=208435 GN=SAG1650 PE=4 SV=1	511.144	613.758	535.377	195.885	473.215	255.518	419.334	439.636	424.819
Q8DZD9	Glycosyl transferase CpsO(V) OS=Streptococcus agalactiae serotype V (strain ATCC BAA-611 / 2603 V/R) OX=208435 GN=cpsO PE=4 SV=1	399.534	429.166	535.393	325.848	274.175	318.107	470.676	588.338	476.404
Q8E250	Oligopeptide ABC transporter, substrate-binding protein, putative OS=Streptococcus agalactiae serotype V (strain ATCC BAA-611 / 2603 V/R) OX=208435 GN=SAG0148 PE=4 SV=1	655.804	496.899	536.39	184.593	147.845	159.294	893.791	853.448	631.508
Q8E050	Uncharacterized protein OS=Streptococcus agalactiae serotype V (strain ATCC BAA-611 / 2603 V/R) OX=208435 GN=SAG0886 PE=4 SV=1	671.185	582.419	536.73	353.228	307.658	363.177	390.784	323.123	279.401
Q8E159	Lipase/acylhydrolase OS=Streptococcus agalactiae serotype V (strain ATCC BAA-611 / 2603 V/R) OX=208435 GN=SAG0503 PE=4 SV=1	652.65	461.005	539.057	287.077	239.251	293.4	583.244	458.07	613.251
Q8DZ96	Uncharacterized protein OS=Streptococcus agalactiae serotype V (strain ATCC BAA-611 / 2603 V/R) OX=208435 GN=SAG1214 PE=4 SV=1	687.01	529.611	539.666	339.612	312.556	244.481	480.099	463.104	323.674
P66199	50S ribosomal protein L31 type B OS=Streptococcus agalactiae serotype V (strain ATCC BAA-611 / 2603 V/R) OX=208435 GN=rpmE2 PE=3 SV=1	536.173	601.741	540.09	383.588	405.977	274.651	288.213	329.881	258.658
Q8DYH2	UPF0346 protein SAG1509 OS=Streptococcus agalactiae serotype V (strain ATCC BAA-611 / 2603 V/R) OX=208435 GN=SAG1509 PE=3 SV=1	619.368	666.204	541.333	379.066	336.888	300.443	330.968	375.306	210.831
Q8DWV8	Uncharacterized protein OS=Streptococcus agalactiae serotype V (strain ATCC BAA-611 / 2603 V/R) OX=208435 GN=SAG2104 PE=4 SV=1	755.021	701.579	543.119	322.477	421.801	212.887	346.783	370.171	180.428
Q8E1Q1	Cell cycle protein GpsB OS=Streptococcus agalactiae serotype V (strain ATCC BAA-611 / 2603 V/R) OX=208435 GN=gpsB PE=3 SV=1	565.926	604.972	543.274	359.685	304.517	308.025	394.999	430.679	307.322
Q8DX03	Chromosome assembly-related protein OS=Streptococcus agalactiae serotype V (strain ATCC BAA-611 / 2603 V/R) OX=208435 GN=SAG2056 PE=4 SV=1	471.956	445.68	543.777	123.227	131.167	130.916	1007.54	917.861	929.26
P66741	Ribosome-recycling factor OS=Streptococcus agalactiae serotype V (strain ATCC BAA-611 / 2603 V/R) OX=208435 GN=frr PE=3 SV=1	543.854	528.725	544.964	331.42	410.369	256.123	389.077	373.837	333.991
Q8DXW3	Glycerol uptake facilitator protein, putative OS=Streptococcus agalactiae serotype V (strain ATCC BAA-611 / 2603 V/R) OX=208435 GN=SAG1732 PE=3 SV=1	462.461	417.301	546.377	327.23	252.415	347.97	499.508	419.691	633.606
Q8DXY0	Adenine DNA glycosylase OS=Streptococcus agalactiae serotype V (strain ATCC BAA-611 / 2603 V/R) OX=208435 GN=mutY PE=3 SV=1	358.635	364.584	549.274	316.126	377.242	360.554	458.474	428.115	354.482
Q8E0B0	Polysaccharide deacetylase family protein OS=Streptococcus agalactiae serotype V (strain ATCC BAA-611 / 2603 V/R) OX=208435 GN=SAG0824 PE=4 SV=1	939.494	688.754	551.427	267.326	197.02	212.331	605.095	548.465	449.073
Q8E0E0	Permease, GntP family OS=Streptococcus agalactiae serotype V (strain ATCC BAA-611 / 2603 V/R) OX=208435 GN=SAG0794 PE=4 SV=1	825.43	701.643	551.51	329.506	312.288	216.381	409.912	429.184	311.779
Q8E0G2	Cell wall surface anchor family protein OS=Streptococcus agalactiae serotype V (strain ATCC BAA-611 / 2603 V/R) OX=208435 GN=SAG0771 PE=4 SV=1	514.502	471.545	554.356	186.379	203.395	230.504	717.77	687.908	848.658
Q8E2C5	30S ribosomal protein S17 OS=Streptococcus agalactiae serotype V (strain ATCC BAA-611 / 2603 V/R) OX=208435 GN=rpsQ PE=3 SV=1	499.523	555.915	555.218	362.596	374.202	326.571	332.56	348.697	288.062
P66345	30S ribosomal protein S10 OS=Streptococcus agalactiae serotype V (strain ATCC BAA-611 / 2603 V/R) OX=208435 GN=rpsJ PE=3 SV=1	540.633	658.457	556.362	361.165	344.965	343.759	298.625	330.926	304.944
Q8DWU0	Histidine kinase OS=Streptococcus agalactiae serotype V (strain ATCC BAA-611 / 2603 V/R) OX=208435 GN=SAG2123 PE=4 SV=1	635.848	513.714	558.581	314.967	216.012	347.223	585.119	356.373	554.497
Q8DYV5	50S ribosomal protein L27 OS=Streptococcus agalactiae serotype V (strain ATCC BAA-611 / 2603 V/R) OX=208435 GN=rpmA PE=3 SV=1	543.982	525.296	558.772	365.509	399.308	320.936	303.294	308.245	289.203
Q8DXA7	Iron ABC transporter, iron-binding protein OS=Streptococcus agalactiae serotype V (strain ATCC BAA-611 / 2603 V/R) OX=208435 GN=SAG1945 PE=4 SV=1	632.436	496.535	559.663	112.683	113.702	103.223	1035.39	864.642	959.539
Q8DY39	2 domain-containing protein OS=Streptococcus agalactiae serotype V (strain ATCC BAA-611 / 2603 V/R) OX=208435 GN=SAG1654 PE=4 SV=1	603.096	638.471	564.129	259.447	484.063	195.024	364.16	422.379	294.512
Q8E176	Uncharacterized protein OS=Streptococcus agalactiae serotype V (strain ATCC BAA-611 / 2603 V/R) OX=208435 GN=SAG0486 PE=4 SV=1	571.361	607.737	564.153	297.813	327.799	281.355	414.636	487.735	388.72
Q8DZR0	ESAT-6-like protein SAG1039 OS=Streptococcus agalactiae serotype V (strain ATCC BAA-611 / 2603 V/R) OX=208435 GN=SAG1039 PE=1 SV=1	556.589	748.221	564.598	209.468	521.429	114.337	343.504	626.591	221.363
Q8DZG4	Gls24 protein, putative OS=Streptococcus agalactiae serotype V (strain ATCC BAA-611 / 2603 V/R) OX=208435 GN=SAG1137 PE=3 SV=1	545.088	529.018	564.847	313.639	335.697	322.201	407.55	449.438	350.911
Q8DWX7	Virulence factor MviM, putative OS=Streptococcus agalactiae serotype V (strain ATCC BAA-611 / 2603 V/R) OX=208435 GN=SAG2084 PE=4 SV=1	741.047	243.635	566.777	345.1	221.732	266.866	683.721	469.869	477.112
Q8E1U2	ABC transporter efflux protein, DrrB family, putative OS=Streptococcus agalactiae serotype V (strain ATCC BAA-611 / 2603 V/R) OX=208435 GN=SAG0259 PE=4 SV=1	1015.79	527.215	567.096	191.486	139.609	161.699	867.427	708.113	543.868
Q8DYX9	Uncharacterized protein OS=Streptococcus agalactiae serotype V (strain ATCC BAA-611 / 2603 V/R) OX=208435 GN=SAG1343 PE=1 SV=1	487.717	403.819	567.996	342.04	402.629	315.491	355.238	397.679	321.186
Q8E254	NifU family protein OS=Streptococcus agalactiae serotype V (strain ATCC BAA-611 / 2603 V/R) OX=208435 GN=SAG0144 PE=4 SV=1	683.459	692.83	570.448	324.102	389.767	247.186	309.878	392.863	268.311
Q8DYW2	D23 domain-containing protein OS=Streptococcus agalactiae serotype V (strain ATCC BAA-611 / 2603 V/R) OX=208435 GN=SAG1361 PE=3 SV=1	723.69	547.855	572.903	310.842	263.574	317.08	480.001	388.944	462.458
Q8DYR9	Cell wall surface anchor family protein OS=Streptococcus agalactiae serotype V (strain ATCC BAA-611 / 2603 V/R) OX=208435 GN=SAG1404 PE=4 SV=1	21.1226	600.25	573.43	220.831	192.864	294.624	761.104	764.63	685.851
P67464	Exodeoxyribonuclease 7 small subunit OS=Streptococcus agalactiae serotype V (strain ATCC BAA-611 / 2603 V/R) OX=208435 GN=xseB PE=3 SV=1	648.945	815.894	576.111	354.19	347.69	272.827	312.251	352.059	215.328
Q8DZR1	Phage infection protein, putative OS=Streptococcus agalactiae serotype V (strain ATCC BAA-611 / 2603 V/R) OX=208435 GN=SAG1038 PE=3 SV=1	676.195	506.669	576.41	242.062	215.452	263.276	674.769	577.433	557.922
Q8E2G3	Phosphoribosylformylglycinamidine synthase, putative OS=Streptococcus agalactiae serotype V (strain ATCC BAA-611 / 2603 V/R) OX=208435 GN=SAG0025 PE=4 SV=1	631.368	579.384	577.21	161.72	230.301	136.198	768.038	864.177	552.057
Q8E2B6	50S ribosomal protein L30 OS=Streptococcus agalactiae serotype V (strain ATCC BAA-611 / 2603 V/R) OX=208435 GN=rpmD PE=3 SV=1	535.08	515.736	578.025	310.853	302.856	158.055	525.568	665.548	439.537
Q8E2D7	MORN motif family protein OS=Streptococcus agalactiae serotype V (strain ATCC BAA-611 / 2603 V/R) OX=208435 GN=SAG0051 PE=4 SV=1	959.39	516.949	580.123	199.028	143.899	154.916	806.667	660.918	718.525
Q8DZZ2	30S ribosomal protein S20 OS=Streptococcus agalactiae serotype V (strain ATCC BAA-611 / 2603 V/R) OX=208435 GN=rpsT PE=3 SV=1	531.633	504.679	580.783	382.768	420.254	278.515	288.138	326.026	267.384
P61363	50S ribosomal protein L33 type 3 OS=Streptococcus agalactiae serotype V (strain ATCC BAA-611 / 2603 V/R) OX=208435 GN=rpmG3 PE=3 SV=1	509.934	498.879	582.789	280.482	277.811	273.375	548.173	603.435	434.399
P66530	30S ribosomal protein S21 OS=Streptococcus agalactiae serotype V (strain ATCC BAA-611 / 2603 V/R) OX=208435 GN=rpsU PE=3 SV=1	385.523	303.293	584.724	284.536	328.594	582.08	265.104	371.177	436.628
Q8E1X0	Uncharacterized protein OS=Streptococcus agalactiae serotype V (strain ATCC BAA-611 / 2603 V/R) OX=208435 GN=SAG0231 PE=4 SV=1	727.922	574.477	584.944	305.185	281.351	293.582	461.18	400.11	454.124
P66500	30S ribosomal protein S19 OS=Streptococcus agalactiae serotype V (strain ATCC BAA-611 / 2603 V/R) OX=208435 GN=rpsS PE=3 SV=1	622.657	599.861	585.422	322.156	337.516	270.395	419.917	416.301	340.059
Q8DYZ6	Mevalonate kinase, putative OS=Streptococcus agalactiae serotype V (strain ATCC BAA-611 / 2603 V/R) OX=208435 GN=SAG1326 PE=4 SV=1	605.787	569.366	585.618	302.527	273.037	299.144	463.512	495.64	438.534
Q8E2H8	S4 domain protein OS=Streptococcus agalactiae serotype V (strain ATCC BAA-611 / 2603 V/R) OX=208435 GN=SAG0010 PE=4 SV=1	460.606	553.76	587.489	353.198	372.272	260.593	347.581	418.926	389.913
Q8DXT6	DNA-directed RNA polymerase subunit epsilon OS=Streptococcus agalactiae serotype V (strain ATCC BAA-611 / 2603 V/R) OX=208435 GN=rpoY PE=3 SV=1	688.618	620.956	591.619	324.763	390.973	249.589	353.628	354.808	295.174
Q8E2G1	Phosphoribosylformylglycinamidine cyclo-ligase OS=Streptococcus agalactiae serotype V (strain ATCC BAA-611 / 2603 V/R) OX=208435 GN=purM PE=3 SV=1	611.801	688.492	592.757	164.35	262.179	149.335	689.123	783.87	527.107
Q8DXV1	Uncharacterized protein OS=Streptococcus agalactiae serotype V (strain ATCC BAA-611 / 2603 V/R) OX=208435 GN=SAG1745 PE=4 SV=1	441.874	556.32	594.809	359.623	341.487	395.89	312.067	403.141	206.21
Q8E1J4	PTS system, mannose-specific IIC component OS=Streptococcus agalactiae serotype V (strain ATCC BAA-611 / 2603 V/R) OX=208435 GN=manM PE=4 SV=1	157.329	175.682	594.895	241.916	248.661	693.737	290.779	559.377	575.307
Q8DWS8	Transcriptional regulator, TetR family, putative OS=Streptococcus agalactiae serotype V (strain ATCC BAA-611 / 2603 V/R) OX=208435 GN=SAG2135 PE=4 SV=1	648.368	904.281	596.804	293.802	293.443	216.217	506.898	400.643	350.522
Q8E0V4	Transmembrane protein Vexp3 OS=Streptococcus agalactiae serotype V (strain ATCC BAA-611 / 2603 V/R) OX=208435 GN=vex3 PE=4 SV=1	709.557	465.849	596.994	271.447	219.775	301.089	533.788	480.458	670.667
Q8E1I3	Uncharacterized protein OS=Streptococcus agalactiae serotype V (strain ATCC BAA-611 / 2603 V/R) OX=208435 GN=SAG0371 PE=4 SV=1	342.216	404.312	597.265	266.461	301.453	258.238	549.146	699.64	505.366
Q8DWQ4	Arginine repressor OS=Streptococcus agalactiae serotype V (strain ATCC BAA-611 / 2603 V/R) OX=208435 GN=argR PE=3 SV=1	727.124	779.271	597.551	265.016	274.65	238.685	494.049	558.622	301.681
Q8DXA2	PTS system, IIB component OS=Streptococcus agalactiae serotype V (strain ATCC BAA-611 / 2603 V/R) OX=208435 GN=SAG1950 PE=4 SV=1	659.397	427.398	598.819	274.119	571.784	277.659	258.198	221.452	263.983
Q8E1D9	Ribonucleoside-diphosphate reductase OS=Streptococcus agalactiae serotype V (strain ATCC BAA-611 / 2603 V/R) OX=208435 GN=nrdF-1 PE=3 SV=1	464.751	507.857	600.453	299.507	354.701	298.754	484.216	418.722	391.188
Q8E0I5	Riboflavin biosynthesis protein RibD OS=Streptococcus agalactiae serotype V (strain ATCC BAA-611 / 2603 V/R) OX=208435 GN=ribD PE=3 SV=1	227.551	384.565	601.007	178.677	346.508	424.388	414.102	618.974	646.198
P65970	Ribosome-binding factor A OS=Streptococcus agalactiae serotype V (strain ATCC BAA-611 / 2603 V/R) OX=208435 GN=rbfA PE=3 SV=2	605.726	629.381	604.732	312.103	368.262	228.211	431.112	401.853	354.01
Q8DZJ3	Spermidine/putrescine ABC transporter, spermidine/putrescine-binding protein OS=Streptococcus agalactiae serotype V (strain ATCC BAA-611 / 2603 V/R) OX=208435 GN=potD PE=3 SV=1	661.248	616.557	605.399	181.623	138.54	170.553	798.555	760.873	759.869
Q8E1K9	Acyl carrier protein OS=Streptococcus agalactiae serotype V (strain ATCC BAA-611 / 2603 V/R) OX=208435 GN=acpP PE=3 SV=1	830.235	583.297	606.646	280.168	359.883	201.167	503.414	395.031	342.282
Q8DZV4	Phosphate-binding protein PstS 1 OS=Streptococcus agalactiae serotype V (strain ATCC BAA-611 / 2603 V/R) OX=208435 GN=pstS1 PE=3 SV=2	733.07	578.898	606.767	199.339	174.622	192.448	710.593	667.32	739.862
Q8E222	Thioredoxin family protein OS=Streptococcus agalactiae serotype V (strain ATCC BAA-611 / 2603 V/R) OX=208435 GN=SAG0177 PE=4 SV=1	1083.79	711.597	607.136	332.11	326.957	182.428	345.247	386.357	236.822
Q8E0K1	ABC transporter, ATP-binding protein OS=Streptococcus agalactiae serotype V (strain ATCC BAA-611 / 2603 V/R) OX=208435 GN=SAG0730 PE=4 SV=1	711.195	669.03	607.518	295.744	297.3	128.908	539.939	562.646	425.378
Q8E289	4 domain-containing protein OS=Streptococcus agalactiae serotype V (strain ATCC BAA-611 / 2603 V/R) OX=208435 GN=SAG0108 PE=4 SV=1	774.426	659.436	607.715	227.115	172.16	197.645	679.722	687.317	540.218
Q8DYC3	Uncharacterized protein OS=Streptococcus agalactiae serotype V (strain ATCC BAA-611 / 2603 V/R) OX=208435 GN=SAG1564 PE=3 SV=1	526.989	504.046	611.629	250.433	318.169	273.84	469.232	540.835	561.333
Q8E0R1	Acyl carrier protein AcpC OS=Streptococcus agalactiae serotype V (strain ATCC BAA-611 / 2603 V/R) OX=208435 GN=SAG0665 PE=4 SV=1	480.339	602.689	613.217	284.53	300.949	302.952	414.125	496.555	512.928
Q8E0E8	3 domain-containing protein OS=Streptococcus agalactiae serotype V (strain ATCC BAA-611 / 2603 V/R) OX=208435 GN=SAG0785 PE=4 SV=1	726.356	557.04	614.213	210.921	148.952	183.636	812.575	643.198	726.403
Q8DWZ1	Uncharacterized protein OS=Streptococcus agalactiae serotype V (strain ATCC BAA-611 / 2603 V/R) OX=208435 GN=SAG2068 PE=4 SV=1	524.846	424.43	614.448	106.553	69.5976	107.815	1140.04	791.545	1207.21
P65127	Translation initiation factor IF-1 OS=Streptococcus agalactiae serotype V (strain ATCC BAA-611 / 2603 V/R) OX=208435 GN=infA PE=3 SV=1	845.157	762.175	615.656	303.822	334.778	156.258	431.917	458.861	293.682
Q8E142	Carboxymethylenebutenolidase-related protein OS=Streptococcus agalactiae serotype V (strain ATCC BAA-611 / 2603 V/R) OX=208435 GN=SAG0521 PE=4 SV=1	594.77	607.122	617.785	85.0873	78.1149	86.547	1056.11	982.76	926.454
Q8DYE8	Uncharacterized protein OS=Streptococcus agalactiae serotype V (strain ATCC BAA-611 / 2603 V/R) OX=208435 GN=SAG1536 PE=4 SV=1	529.077	721.454	623.494	329.967	304.446	224.277	515.575	461.171	294
Q8DYQ9	Glycosyl transferase, group 2 family protein OS=Streptococcus agalactiae serotype V (strain ATCC BAA-611 / 2603 V/R) OX=208435 GN=SAG1415 PE=4 SV=1	590.776	608.105	628.264	340.611	317.307	278.983	405.757	355.768	421.864
Q8DWP3	ABC transporter, permease protein, putative OS=Streptococcus agalactiae serotype V (strain ATCC BAA-611 / 2603 V/R) OX=208435 GN=SAG2172 PE=4 SV=1	768.682	564.404	629.871	175.979	136.197	135.324	861.694	762.435	734.254
Q8DZC6	Ribose-5-phosphate isomerase A OS=Streptococcus agalactiae serotype V (strain ATCC BAA-611 / 2603 V/R) OX=208435 GN=rpiA PE=3 SV=1	748.975	720.343	630.242	262.513	251.337	260.571	495.668	513.123	417.437
Q8DXW7	FMN-binding protein OS=Streptococcus agalactiae serotype V (strain ATCC BAA-611 / 2603 V/R) OX=208435 GN=SAG1728 PE=4 SV=1	520.62	557.17	631.347	261.643	395.24	273.524	370.585	524.424	343.016
Q8CX16	Membrane protein insertase YidC 1 OS=Streptococcus agalactiae serotype V (strain ATCC BAA-611 / 2603 V/R) OX=208435 GN=yidC1 PE=3 SV=1	556.997	594.142	634.589	393.238	261.576	423.551	189.714	397.593	331.389
Q8E123	Chorismate mutase, putative OS=Streptococcus agalactiae serotype V (strain ATCC BAA-611 / 2603 V/R) OX=208435 GN=SAG0540 PE=4 SV=1	694.058	852.374	637.942	264.839	335.674	208.081	308.548	542.556	375.979
Q8E172	Uncharacterized protein OS=Streptococcus agalactiae serotype V (strain ATCC BAA-611 / 2603 V/R) OX=208435 GN=SAG0490 PE=4 SV=1	535.63	624.209	645.332	280.319	372.404	230.81	464.622	432.66	390.989
Q8DWW2	Major cold shock protein OS=Streptococcus agalactiae serotype V (strain ATCC BAA-611 / 2603 V/R) OX=208435 GN=SAG2100 PE=4 SV=1	868.285	652.867	646.009	368.721	298.596	149.848	466.807	442.125	236.753
Q8DZK7	NAD kinase OS=Streptococcus agalactiae serotype V (strain ATCC BAA-611 / 2603 V/R) OX=208435 GN=nadK PE=3 SV=1	137.964	150.783	646.395	233.276	213.252	574.506	214.147	689.846	969.833
Q8DYE0	Uncharacterized protein OS=Streptococcus agalactiae serotype V (strain ATCC BAA-611 / 2603 V/R) OX=208435 GN=SAG1545 PE=4 SV=1	663.725	854.067	649.398	283.72	369.107	237.087	362.171	400.843	254.193
Q8DWP1	Serine protease OS=Streptococcus agalactiae serotype V (strain ATCC BAA-611 / 2603 V/R) OX=208435 GN=SAG2174 PE=3 SV=1	1313.55	603.59	649.845	326.085	273.481	323.494	319.333	242.704	218.003
Q8DY52	Lipoprotein OS=Streptococcus agalactiae serotype V (strain ATCC BAA-611 / 2603 V/R) OX=208435 GN=SAG1641 PE=3 SV=1	832.553	657.013	652.153	159.589	142.364	159.919	773.92	702.02	771.418
Q8E140	Acetoin(diacetyl) reductase OS=Streptococcus agalactiae serotype V (strain ATCC BAA-611 / 2603 V/R) OX=208435 GN=SAG0523 PE=3 SV=1	668.239	732.503	652.4	201.707	394.119	286.306	368.918	441.484	371.483
Q8DWT3	Amino acid ABC transporter, amino acid-binding protein/permease protein OS=Streptococcus agalactiae serotype V (strain ATCC BAA-611 / 2603 V/R) OX=208435 GN=SAG2130 PE=3 SV=1	950.77	627.778	655.283	216.569	167.677	178.788	750.525	587.512	546.884
Q8E0P7	AB hydrolase-1 domain-containing protein OS=Streptococcus agalactiae serotype V (strain ATCC BAA-611 / 2603 V/R) OX=208435 GN=SAG0680 PE=4 SV=1	671.956	664.194	656.343	302.948	352.844	255.641	419.126	385.074	295.418
Q8E0P8	AB hydrolase-1 domain-containing protein OS=Streptococcus agalactiae serotype V (strain ATCC BAA-611 / 2603 V/R) OX=208435 GN=SAG0679 PE=4 SV=1	671.956	664.194	656.343	302.948	352.844	255.641	419.126	385.074	295.418
Q8E0G8	Penicillin-binding protein 2b OS=Streptococcus agalactiae serotype V (strain ATCC BAA-611 / 2603 V/R) OX=208435 GN=SAG0765 PE=3 SV=1	808.551	649.066	662.169	209.299	173.667	194.075	697.544	610.925	642.541
Q8DYP9	P domain-containing protein OS=Streptococcus agalactiae serotype V (strain ATCC BAA-611 / 2603 V/R) OX=208435 GN=SAG1425 PE=4 SV=1	698.764	764.37	662.265	303.273	395.609	200.899	312.709	411.79	275.234
Q8DZF2	Lipoprotein, putative OS=Streptococcus agalactiae serotype V (strain ATCC BAA-611 / 2603 V/R) OX=208435 GN=SAG1149 PE=4 SV=1	991.97	652.276	663.145	261	214.754	249.283	561.435	449.316	432.349
Q8DYV2	cap domain-containing protein OS=Streptococcus agalactiae serotype V (strain ATCC BAA-611 / 2603 V/R) OX=208435 GN=SAG1371 PE=3 SV=1	693.035	655.441	665.06	100.643	91.4077	88.4956	1008.59	917.767	822.781
Q8DXD9	N-acetylmuramoyl-L-alanine amidase, family 4 protein OS=Streptococcus agalactiae serotype V (strain ATCC BAA-611 / 2603 V/R) OX=208435 GN=SAG1912 PE=3 SV=1	552.385	454.139	666.321	309.066	280.052	302.511	477.349	437.496	536.714
Q8E0I4	Riboflavin synthase, alpha subunit OS=Streptococcus agalactiae serotype V (strain ATCC BAA-611 / 2603 V/R) OX=208435 GN=ribE PE=4 SV=1	276.157	462.322	670.32	165.997	400.72	446.098	295.245	560.921	533.494
Q8DZB2	Hyaluronidase OS=Streptococcus agalactiae serotype V (strain ATCC BAA-611 / 2603 V/R) OX=208435 GN=SAG1197 PE=3 SV=1	669.682	648.536	670.699	246.482	262.049	265.61	471.072	484.566	601.455
Q8DZ94	Pullulanase, putative OS=Streptococcus agalactiae serotype V (strain ATCC BAA-611 / 2603 V/R) OX=208435 GN=SAG1216 PE=3 SV=1	701.531	800.82	675.807	150.207	148.397	144.418	762.462	721.489	772.896
Q8DZA6	Uncharacterized protein OS=Streptococcus agalactiae serotype V (strain ATCC BAA-611 / 2603 V/R) OX=208435 GN=SAG1203 PE=1 SV=1	681.089	781.239	678.237	291.524	315.761	250.007	391.899	448.976	307.322
Q8DYG3	Peptide ABC transporter, peptide-binding protein OS=Streptococcus agalactiae serotype V (strain ATCC BAA-611 / 2603 V/R) OX=208435 GN=SAG1518 PE=4 SV=1	658.483	853.769	679.043	120.415	111.03	122.684	1012.47	808.644	583.231
Q8DZI0	Polysaccharide deacetylase family protein OS=Streptococcus agalactiae serotype V (strain ATCC BAA-611 / 2603 V/R) OX=208435 GN=SAG1121 PE=4 SV=1	1209.59	700.964	679.327	272.076	221.205	226.459	441.657	422.957	405.385
Q8E261	Uncharacterized protein OS=Streptococcus agalactiae serotype V (strain ATCC BAA-611 / 2603 V/R) OX=208435 GN=SAG0137 PE=4 SV=1	939.935	700.738	679.721	198.005	159.503	205.525	724.755	602.295	517.582
Q8DYR5	Cell wall surface anchor family protein OS=Streptococcus agalactiae serotype V (strain ATCC BAA-611 / 2603 V/R) OX=208435 GN=SAG1408 PE=4 SV=1	923.511	664.936	685.579	189.596	141.754	173.642	830.002	575.033	631.062
Q8E0V1	UPF0337 protein SAG0619 OS=Streptococcus agalactiae serotype V (strain ATCC BAA-611 / 2603 V/R) OX=208435 GN=SAG0619 PE=3 SV=1	963.665	738.916	685.871	293.002	322.891	135.865	458.918	449.038	285.686
Q8E067	DNA-entry nuclease OS=Streptococcus agalactiae serotype V (strain ATCC BAA-611 / 2603 V/R) OX=208435 GN=endA PE=4 SV=1	712.791	663.723	691.736	138.972	110.191	122.288	896.053	813.892	792.306
Q8DWQ6	Transcriptional regulator, Cro/CI family OS=Streptococcus agalactiae serotype V (strain ATCC BAA-611 / 2603 V/R) OX=208435 GN=SAG2158 PE=4 SV=1	829.974	644.677	695.143	266.853	203.887	261.368	548.594	568.117	377.582
Q8DYP4	Amino acid ABC transporter, amino acid-binding protein OS=Streptococcus agalactiae serotype V (strain ATCC BAA-611 / 2603 V/R) OX=208435 GN=SAG1431 PE=4 SV=1	840.062	717.775	695.212	207.32	185.591	229.337	648.592	511.378	619.781
Q8DZC0	Uncharacterized protein OS=Streptococcus agalactiae serotype V (strain ATCC BAA-611 / 2603 V/R) OX=208435 GN=SAG1189 PE=4 SV=1	727.507	648.598	695.686	177.085	160.199	141.535	782.166	742.401	679.946
Q8E2F4	Sugar ABC transporter, sugar-binding protein OS=Streptococcus agalactiae serotype V (strain ATCC BAA-611 / 2603 V/R) OX=208435 GN=SAG0034 PE=4 SV=1	1131.06	1175.14	696.29	188.504	217.402	173.909	544.698	419.736	355.497
Q8E0U1	Conserved domain protein OS=Streptococcus agalactiae serotype V (strain ATCC BAA-611 / 2603 V/R) OX=208435 GN=SAG0629 PE=4 SV=1	585.053	533.63	696.905	121.825	114.003	115.253	985.869	809.833	955.246
Q8E0H6	Peptidase, U32 family OS=Streptococcus agalactiae serotype V (strain ATCC BAA-611 / 2603 V/R) OX=208435 GN=SAG0755 PE=3 SV=1	1035.94	692.53	698.102	197.708	154.202	173.013	681.083	604.802	599.113
Q8DYY9	5'-nucleotidase family protein OS=Streptococcus agalactiae serotype V (strain ATCC BAA-611 / 2603 V/R) OX=208435 GN=SAG1333 PE=3 SV=1	690.047	678.543	698.393	75.9939	81.2556	78.9671	1023.67	1023.38	759.445
Q8DYN4	Maltose/maltodextrin ABC transporter, maltose/maltodextrin-binding protein OS=Streptococcus agalactiae serotype V (strain ATCC BAA-611 / 2603 V/R) OX=208435 GN=SAG1441 PE=4 SV=1	685.781	1272.03	698.416	179.696	214.431	176.937	557.773	506.826	514.523
Q8DZR2	Uncharacterized protein OS=Streptococcus agalactiae serotype V (strain ATCC BAA-611 / 2603 V/R) OX=208435 GN=SAG1037 PE=3 SV=1	963.958	662.553	701.95	245.688	229.26	258.728	601.72	409.981	399.065
Q8DY15	Asparaginase family protein OS=Streptococcus agalactiae serotype V (strain ATCC BAA-611 / 2603 V/R) OX=208435 GN=SAG1679 PE=3 SV=1	397.758	239.755	708.583	314.183	223.191	476.536	285.617	618.069	563.335
P66180	50S ribosomal protein L29 OS=Streptococcus agalactiae serotype V (strain ATCC BAA-611 / 2603 V/R) OX=208435 GN=rpmC PE=3 SV=1	722.17	960.318	720.271	301.968	306.178	197.161	364.884	475.377	220.097
Q8DZU4	Permease, putative OS=Streptococcus agalactiae serotype V (strain ATCC BAA-611 / 2603 V/R) OX=208435 GN=SAG1003 PE=4 SV=1	616.21	649.619	725.78	72.415	57.7845	75.61	866.48	1156.22	961.003
Q8DXN4	Uncharacterized protein OS=Streptococcus agalactiae serotype V (strain ATCC BAA-611 / 2603 V/R) OX=208435 GN=SAG1816 PE=4 SV=1	626.111	693.463	732.658	178.13	179.818	191.938	562.422	799.928	712.804
Q8DXD0	Histidine kinase OS=Streptococcus agalactiae serotype V (strain ATCC BAA-611 / 2603 V/R) OX=208435 GN=SAG1921 PE=4 SV=1	712.842	620.968	734.707	161.621	140.217	186.076	795.641	721.258	716.734
Q8DXN6	PTS system, IIB component OS=Streptococcus agalactiae serotype V (strain ATCC BAA-611 / 2603 V/R) OX=208435 GN=SAG1814 PE=4 SV=1	861.509	1154.98	737.009	176.345	248.51	45.5964	645.06	593.567	431.831
Q8E0W1	UPF0337 protein SAG0606 OS=Streptococcus agalactiae serotype V (strain ATCC BAA-611 / 2603 V/R) OX=208435 GN=SAG0606 PE=3 SV=1	700.761	717.711	738.441	241.77	296.224	124.65	541.955	589.863	474.558
Q8E1W6	Uncharacterized protein OS=Streptococcus agalactiae serotype V (strain ATCC BAA-611 / 2603 V/R) OX=208435 GN=SAG0235 PE=4 SV=1	744.26	922.23	739.655	306.043	329.704	233.014	347.958	395.439	168.641
Q8DXB1	2',3'-cyclic-nucleotide 2'-phosphodiesterase/3'-nucleotidase OS=Streptococcus agalactiae serotype V (strain ATCC BAA-611 / 2603 V/R) OX=208435 GN=cpdB PE=3 SV=1	766.92	688.082	739.957	61.9977	65.5906	67.835	1168.96	956.126	694.304
Q8E0H4	DUF4430 domain-containing protein OS=Streptococcus agalactiae serotype V (strain ATCC BAA-611 / 2603 V/R) OX=208435 GN=SAG0757 PE=4 SV=1	803.177	689.163	754.032	182.13	150.354	177.767	694.961	707.453	640.332
Q8E0T8	Psr protein OS=Streptococcus agalactiae serotype V (strain ATCC BAA-611 / 2603 V/R) OX=208435 GN=SAG0632 PE=3 SV=1	791.374	680.91	754.92	162.008	122.136	145.724	807.655	723.62	737.128
Q8DYQ5	Lipoprotein, putative OS=Streptococcus agalactiae serotype V (strain ATCC BAA-611 / 2603 V/R) OX=208435 GN=SAG1419 PE=4 SV=1	919.421	677.754	757.77	195.82	174.034	181.925	655.808	576.078	653.761
Q8E281	Ribose import ATP-binding protein RbsA OS=Streptococcus agalactiae serotype V (strain ATCC BAA-611 / 2603 V/R) OX=208435 GN=rbsA PE=3 SV=1	700.51	785.293	763.818	223.567	310.242	282.405	369.687	379.483	551.992
Q8DYC0	Acetyltransferase, GNAT family OS=Streptococcus agalactiae serotype V (strain ATCC BAA-611 / 2603 V/R) OX=208435 GN=SAG1567 PE=1 SV=1	600.533	687.219	763.892	239.87	298.592	228.441	522.327	530.527	406.324
Q8E0F7	YaeC family protein OS=Streptococcus agalactiae serotype V (strain ATCC BAA-611 / 2603 V/R) OX=208435 GN=SAG0776 PE=3 SV=1	721.072	686.294	766.244	145.66	114.21	147.425	824.551	813.904	710.1
Q8DWX0	UPF0297 protein SAG2091 OS=Streptococcus agalactiae serotype V (strain ATCC BAA-611 / 2603 V/R) OX=208435 GN=SAG2091 PE=3 SV=1	590.668	650.209	767.799	215.191	282.83	188.437	494.402	641.664	575.428
Q8DY41	Phosphoenolpyruvate--glycerone phosphotransferase OS=Streptococcus agalactiae serotype V (strain ATCC BAA-611 / 2603 V/R) OX=208435 GN=SAG1652 PE=4 SV=1	554.912	823.392	772.966	180.685	321.698	182.712	486.868	598.107	520.323
Q8E0R8	Lipoprotein, putative OS=Streptococcus agalactiae serotype V (strain ATCC BAA-611 / 2603 V/R) OX=208435 GN=SAG0658 PE=4 SV=1	948.486	688.775	775.812	150.169	123.303	127.146	859.145	680.676	668.736
Q8E1A5	Uncharacterized protein OS=Streptococcus agalactiae serotype V (strain ATCC BAA-611 / 2603 V/R) OX=208435 GN=SAG0455 PE=4 SV=1	703.877	584.546	781.467	193.982	144.854	205.131	738.414	604.2	790.267
Q8E1E1	C5a peptidase OS=Streptococcus agalactiae serotype V (strain ATCC BAA-611 / 2603 V/R) OX=208435 GN=SAG0416 PE=3 SV=1	762.125	682.724	784.645	81.6462	85.4016	93.6122	962.06	835.385	928.121
Q8E1Q5	DD-transpeptidase OS=Streptococcus agalactiae serotype V (strain ATCC BAA-611 / 2603 V/R) OX=208435 GN=pbp1A PE=4 SV=1	912.473	701.881	787.321	270.273	203.359	245.169	524.618	428.82	468.2
Q8DY24	Aspartyl/glutamyl-tRNA(Asn/Gln) amidotransferase subunit C OS=Streptococcus agalactiae serotype V (strain ATCC BAA-611 / 2603 V/R) OX=208435 GN=gatC PE=3 SV=1	712.602	751.195	788.108	308.342	276.611	302.464	374.732	403.467	270.178
Q8DYC5	Uncharacterized protein OS=Streptococcus agalactiae serotype V (strain ATCC BAA-611 / 2603 V/R) OX=208435 GN=SAG1562 PE=4 SV=1	759.423	653.727	788.246	144.912	125.214	153.259	836.584	709.737	776.64
P63472	Holo-[acyl-carrier-protein] synthase OS=Streptococcus agalactiae serotype V (strain ATCC BAA-611 / 2603 V/R) OX=208435 GN=acpS PE=3 SV=1	57.9028	1036.22	789.397	12.5074	431.767	537.838	33.0126	749.27	423.489
Q8DZA3	Conserved domain protein OS=Streptococcus agalactiae serotype V (strain ATCC BAA-611 / 2603 V/R) OX=208435 GN=SAG1206 PE=4 SV=1	829.992	751.295	792.401	108.817	118.893	120.664	888.385	801.808	664.479
Q8E0B3	Phosphocarrier protein HPr OS=Streptococcus agalactiae serotype V (strain ATCC BAA-611 / 2603 V/R) OX=208435 GN=ptsH PE=3 SV=1	738.179	749.658	792.403	182.52	255.396	76.6001	620.452	857.358	372.31
Q8DZH7	Aldehyde dehydrogenase family protein OS=Streptococcus agalactiae serotype V (strain ATCC BAA-611 / 2603 V/R) OX=208435 GN=SAG1124 PE=3 SV=1	406.206	373.251	793.222	176.328	241.771	443.864	361.31	713.855	662.048
Q8DZX9	Uncharacterized protein OS=Streptococcus agalactiae serotype V (strain ATCC BAA-611 / 2603 V/R) OX=208435 GN=SAG0963 PE=4 SV=1	851.6	873.805	806.02	316.281	236.047	269.286	390.448	357.878	289.099
Q8E011	Membrane protein, putative OS=Streptococcus agalactiae serotype V (strain ATCC BAA-611 / 2603 V/R) OX=208435 GN=SAG0927 PE=4 SV=1	367.161	834.804	821.258	139.914	147.78	174.408	729.702	702.115	949.308
Q8DYF1	Manganese ABC transporter, manganese-binding adhesion liprotein OS=Streptococcus agalactiae serotype V (strain ATCC BAA-611 / 2603 V/R) OX=208435 GN=SAG1533 PE=3 SV=1	833.208	571.755	821.849	132.366	147.549	138.371	867.504	786.69	614.094
P0A3A1	D-alanyl carrier protein OS=Streptococcus agalactiae serotype V (strain ATCC BAA-611 / 2603 V/R) OX=208435 GN=dltC PE=3 SV=1	616.14	1036.67	831.733	235.163	398.782	172.434	283.256	476.516	245.942
P67529	Probable tautomerase SAG1079 OS=Streptococcus agalactiae serotype V (strain ATCC BAA-611 / 2603 V/R) OX=208435 GN=SAG1079 PE=3 SV=2	512.845	589.041	867.687	228.154	258.175	307.536	386.901	631.733	521.753
Q8E1X1	ESAT-6-like protein SAG0230 OS=Streptococcus agalactiae serotype V (strain ATCC BAA-611 / 2603 V/R) OX=208435 GN=SAG0230 PE=3 SV=1	862.836	1126.53	888.91	181.6	278.444	239.212	379.435	429.318	331.599
Q8E1R3	ABC transporter, substrate-binding protein OS=Streptococcus agalactiae serotype V (strain ATCC BAA-611 / 2603 V/R) OX=208435 GN=SAG0290 PE=4 SV=1	815.264	848.43	891.847	178.348	163.758	180.251	640.034	640.442	528.918
Q8E133	OsmC/Ohr family protein OS=Streptococcus agalactiae serotype V (strain ATCC BAA-611 / 2603 V/R) OX=208435 GN=SAG0530 PE=3 SV=1	648.109	863.646	898.301	203.849	255.245	183.791	587.895	584.978	358.045
Q8E2H1	PcsB protein OS=Streptococcus agalactiae serotype V (strain ATCC BAA-611 / 2603 V/R) OX=208435 GN=pscB PE=4 SV=1	719.921	800.895	903.91	159.065	148.609	141.838	650.311	704.371	759.724
Q8E1H1	3 domain-containing protein OS=Streptococcus agalactiae serotype V (strain ATCC BAA-611 / 2603 V/R) OX=208435 GN=SAG0383 PE=4 SV=1	580.854	690.768	914.056	122.062	138.842	154.174	808.112	782.748	766.666
Q8DZ85	Uncharacterized protein OS=Streptococcus agalactiae serotype V (strain ATCC BAA-611 / 2603 V/R) OX=208435 GN=SAG1227 PE=4 SV=1	967.686	869.768	914.947	151.485	119.736	134.287	725.878	677.856	578.804
Q8E029	Uncharacterized protein OS=Streptococcus agalactiae serotype V (strain ATCC BAA-611 / 2603 V/R) OX=208435 GN=SAG0907 PE=3 SV=1	962.06	889.664	919.803	113.057	92.7187	112.376	841.427	699.717	667.495
Q8E2H5	Uncharacterized protein OS=Streptococcus agalactiae serotype V (strain ATCC BAA-611 / 2603 V/R) OX=208435 GN=SAG0013 PE=4 SV=1	815.254	471.943	927.3	201.219	141.539	173.049	712.823	523.031	927.513
Q8DZG5	UPF0337 protein SAG1136 OS=Streptococcus agalactiae serotype V (strain ATCC BAA-611 / 2603 V/R) OX=208435 GN=SAG1136 PE=3 SV=1	913.655	948.696	928.043	253.42	205.68	162.983	457.66	571.425	305.335
Q8DWZ6	Pathogenicity protein, putative OS=Streptococcus agalactiae serotype V (strain ATCC BAA-611 / 2603 V/R) OX=208435 GN=SAG2063 PE=4 SV=1	850.979	703.055	928.88	130.296	114.845	191.347	735.382	620.647	830.288
Q8E0L6	Uncharacterized protein OS=Streptococcus agalactiae serotype V (strain ATCC BAA-611 / 2603 V/R) OX=208435 GN=SAG0714 PE=4 SV=1	1044.19	895.354	932.3	247.149	204.17	208.23	439.79	405.305	425.223
Q8E2A1	N-acetylmuramoyl-L-alanine amidase, family 4 protein OS=Streptococcus agalactiae serotype V (strain ATCC BAA-611 / 2603 V/R) OX=208435 GN=SAG0094 PE=3 SV=1	952.69	840.816	952.882	132.399	122.906	133.599	730.511	656.498	677.018
Q8DXX8	Thioredoxin OS=Streptococcus agalactiae serotype V (strain ATCC BAA-611 / 2603 V/R) OX=208435 GN=trx PE=3 SV=1	906.416	906.375	971.375	238.023	366.714	159.075	328.162	348.617	302.324
Q8DYK6	Amidase family protein OS=Streptococcus agalactiae serotype V (strain ATCC BAA-611 / 2603 V/R) OX=208435 GN=SAG1474 PE=4 SV=1	935.65	940.328	975.102	144.692	131.202	135.886	678.123	692.555	525.083
Q8DXY9	Uncharacterized protein OS=Streptococcus agalactiae serotype V (strain ATCC BAA-611 / 2603 V/R) OX=208435 GN=SAG1706 PE=4 SV=1	860.554	1049.11	976.623	159.545	151.376	147.46	566.16	694.001	482.695
Q8CX01	cAMP factor OS=Streptococcus agalactiae serotype V (strain ATCC BAA-611 / 2603 V/R) OX=208435 GN=cfb PE=4 SV=1	732.336	1507.86	982.599	213.583	140.6	169.429	488.226	553.333	269.805
Q8DYL7	Cell wall surface anchor family protein OS=Streptococcus agalactiae serotype V (strain ATCC BAA-611 / 2603 V/R) OX=208435 GN=SAG1462 PE=4 SV=1	1035.39	990.707	984.038	133.476	128.181	135.459	666.981	627.693	559.043
Q8DWS9	Membrane protein, putative OS=Streptococcus agalactiae serotype V (strain ATCC BAA-611 / 2603 V/R) OX=208435 GN=SAG2134 PE=4 SV=1	924.592	956.975	999.337	222.558	178.806	205.256	449.746	472.905	500.345
Q8DY11	Immunogenic secreted protein, putative OS=Streptococcus agalactiae serotype V (strain ATCC BAA-611 / 2603 V/R) OX=208435 GN=SAG1683 PE=4 SV=1	731.794	763.979	1000.74	131.311	99.6111	129.339	789.937	684.79	866.698
Q8DZC5	M10 domain-containing protein OS=Streptococcus agalactiae serotype V (strain ATCC BAA-611 / 2603 V/R) OX=208435 GN=SAG1184 PE=4 SV=1	737.101	645.546	1001.09	168.667	118.67	175.324	706.913	703.622	727.346
Q8DXD2	Malate oxidoreductase OS=Streptococcus agalactiae serotype V (strain ATCC BAA-611 / 2603 V/R) OX=208435 GN=SAG1919 PE=3 SV=1	1134.67	1053.7	1008.1	206.944	224.192	165.178	335.835	319.989	620.168
Q8E1D6	Cell wall surface anchor family protein OS=Streptococcus agalactiae serotype V (strain ATCC BAA-611 / 2603 V/R) OX=208435 GN=SAG0421 PE=3 SV=1	1166.54	1033.6	1023.18	123.856	113.375	111.004	690.539	582.742	576.366
Q8E0A2	Coagulase domain-containing protein OS=Streptococcus agalactiae serotype V (strain ATCC BAA-611 / 2603 V/R) OX=208435 GN=SAG0832 PE=4 SV=1	795.71	1492.57	1030.61	71.3476	115.403	96.3884	650.099	875.638	311.235
Q8DYZ1	R5 protein OS=Streptococcus agalactiae serotype V (strain ATCC BAA-611 / 2603 V/R) OX=208435 GN=SAG1331 PE=4 SV=1	981.86	1019.48	1038.57	113.552	110.227	122.415	655.419	753.115	545.762
Q8DXB7	PTS system, IIB component, putative OS=Streptococcus agalactiae serotype V (strain ATCC BAA-611 / 2603 V/R) OX=208435 GN=SAG1934 PE=4 SV=1	966.326	1049.64	1050.19	100.386	214.848	98.1406	651.343	631.752	433.658
Q8E1G3	Cell wall surface anchor family protein OS=Streptococcus agalactiae serotype V (strain ATCC BAA-611 / 2603 V/R) OX=208435 GN=SAG0392 PE=4 SV=1	1095.81	1130.36	1062.79	138.894	133.761	119.279	580.798	565.644	546.735
Q8DX37	Cell wall surface anchor family protein OS=Streptococcus agalactiae serotype V (strain ATCC BAA-611 / 2603 V/R) OX=208435 GN=SAG2021 PE=4 SV=1	1008.68	982.828	1069.23	204.956	153.583	169.555	541.434	512.701	426.779
Sprotein	#N/A	2440.34	1454.98	1082.95	20.2382	28.2896	10.1059	536.648	456.139	503.407
Q8DXE3	Uncharacterized protein OS=Streptococcus agalactiae serotype V (strain ATCC BAA-611 / 2603 V/R) OX=208435 GN=SAG1908 PE=4 SV=1	1183.22	920.541	1110.21	126.544	122.338	120.371	676.392	546.291	610.914
Q8DZM9	Uncharacterized protein OS=Streptococcus agalactiae serotype V (strain ATCC BAA-611 / 2603 V/R) OX=208435 GN=SAG1072 PE=4 SV=1	753.171	842.86	1112.96	177.834	109.84	184.663	702.287	552.369	665.458
Q8DXB9	Neuraminidase-related protein OS=Streptococcus agalactiae serotype V (strain ATCC BAA-611 / 2603 V/R) OX=208435 GN=SAG1932 PE=4 SV=1	973.352	1272.5	1132.24	109.282	144.199	127.596	591.048	579.436	486.077
Q8DXS9	Acid phosphatase OS=Streptococcus agalactiae serotype V (strain ATCC BAA-611 / 2603 V/R) OX=208435 GN=SAG1767 PE=4 SV=1	1118.43	954.281	1142.95	139.015	116.128	114.173	667.758	558.292	597.943
Q8E2F6	Group B streptococcal surface immunogenic protein OS=Streptococcus agalactiae serotype V (strain ATCC BAA-611 / 2603 V/R) OX=208435 GN=SAG0032 PE=4 SV=1	1223.85	1472.53	1329.69	75.941	67.9582	63.217	603.574	616.884	474.026
Q8DWR6	LysM domain protein OS=Streptococcus agalactiae serotype V (strain ATCC BAA-611 / 2603 V/R) OX=208435 GN=SAG2148 PE=4 SV=1	933.997	1621.6	1740.81	127.513	65.2248	87.6271	420.901	455.002	545.066

## Sheet: Proteome_Byonic_glycan
Glyco_ID	Protein	Description	Annotated Sequence	Glycan composition	WT_R1	WT_R2	WT_R3	Dess_R1	Dess_R2	Dess_R3	Complement_R1	Complement_R2	Complement_R3
Q8DYZ1_GSVVVNYIDTEGNIIGTEYKDTTDAILGTHYNTAESSGDLSSDATVERPFTITK_HexNAc(1)	Q8DYZ1	R5 protein OS=Streptococcus agalactiae serotype V (strain ATCC BAA-611 / 2603 V/R) OX=208435 GN=SAG1331 PE=4 SV=1	GSVVVNYIDTEGNIIGTEYKDTTDAILGTHYNTAESSGDLSSDATVERPFTITK	HexNAc(1)	232.403	186.449	245.02	21.8596	31.9323	17.1115	142.376	143.169	109.497
Q8DYL7_STSISEVSNILETQASLTDKGR_HexNAc(1)	Q8DYL7	Cell wall surface anchor family protein OS=Streptococcus agalactiae serotype V (strain ATCC BAA-611 / 2603 V/R) OX=208435 GN=SAG1462 PE=4 SV=1	STSISEVSNILETQASLTDKGR	HexNAc(1)	165.856	174.897	201.951	27.4706	28.8887	42.6649	131.218	137.921	150.968
Q8DYZ1_NTFNESVVNPSDADFVNGLDRTPDAVPAGTGSIR_Fuc(1) 1; Hex(2)	Q8DYZ1	R5 protein OS=Streptococcus agalactiae serotype V (strain ATCC BAA-611 / 2603 V/R) OX=208435 GN=SAG1331 PE=4 SV=1	NTFNESVVNPSDADFVNGLDRTPDAVPAGTGSIR	Fuc(1) 1; Hex(2)	287.23	190.992	304.704	33.5348	27.3343	36.142	109.104	79.0847	87.039
Q8DYZ1_ASSGVNLTVTANTVDVTDKNTFNESVVNPSDADFVNGLDR_HexNAc(1)	Q8DYZ1	R5 protein OS=Streptococcus agalactiae serotype V (strain ATCC BAA-611 / 2603 V/R) OX=208435 GN=SAG1331 PE=4 SV=1	ASSGVNLTVTANTVDVTDKNTFNESVVNPSDADFVNGLDR	HexNAc(1)	124.429	315.825	300.883	20.7137	35.0452	30.7183	35.693	159.827	127.815
Q8DY11_TSDSASTASTPSTNTTNSSQADSKPGQSTK_Hex(2)	Q8DY11	Immunogenic secreted protein, putative OS=Streptococcus agalactiae serotype V (strain ATCC BAA-611 / 2603 V/R) OX=208435 GN=SAG1683 PE=4 SV=1	TSDSASTASTPSTNTTNSSQADSKPGQSTK	Hex(2)	218.364	175.884	246.253	24.2481	17.5717	29.7573	163.616	116.461	149.278
Q8E2H1_IAATDSVINTLSGQQAAAQNQVTAIK_HexNAc(1)	Q8E2H1	PcsB protein OS=Streptococcus agalactiae serotype V (strain ATCC BAA-611 / 2603 V/R) OX=208435 GN=pscB PE=4 SV=1	IAATDSVINTLSGQQAAAQNQVTAIK	HexNAc(1)	144.962	157.778	199.783	32.9291	31.0993	27.9696	139.235	153.029	160.636
Q8E2F6_SITSEVPAAK_HexNAc(1)	Q8E2F6	Group B streptococcal surface immunogenic protein OS=Streptococcus agalactiae serotype V (strain ATCC BAA-611 / 2603 V/R) OX=208435 GN=SAG0032 PE=4 SV=1	SITSEVPAAK	HexNAc(1)	301.61	278.545	307.682	14.8453	11.4314	10.0929	137.573	109.972	102.021
Q8DYZ1_AVTDPIIDLSGVGGNAHLSFTETTNENGR_Hex(2); HexNAc(1); Hex(2); HexNAc(1)	Q8DYZ1	R5 protein OS=Streptococcus agalactiae serotype V (strain ATCC BAA-611 / 2603 V/R) OX=208435 GN=SAG1331 PE=4 SV=1	AVTDPIIDLSGVGGNAHLSFTETTNENGR	Hex(2); HexNAc(1); Hex(2); HexNAc(1)	286.114	173.235	173.095	33.4667	34.7451	17.3189	125.092	136.548	106.696
Q8DYW2_TTGSLPAMESSDQSSSSSQGQGTQSTSGATNR_Hex(2)	Q8DYW2	HlyD_D23 domain-containing protein OS=Streptococcus agalactiae serotype V (strain ATCC BAA-611 / 2603 V/R) OX=208435 GN=SAG1361 PE=3 SV=1	TTGSLPAMESSDQSSSSSQGQGTQSTSGATNR	Hex(2)	156.681	128.317	105.414	40.8693	35.9837	44.5973	150.312	156.757	130.411
Q8DYZ1_SATSTQGSNLSNTSEIIKPATLAATSPTTDNVAPSVDKR_HexNAc(1)	Q8DYZ1	R5 protein OS=Streptococcus agalactiae serotype V (strain ATCC BAA-611 / 2603 V/R) OX=208435 GN=SAG1331 PE=4 SV=1	SATSTQGSNLSNTSEIIKPATLAATSPTTDNVAPSVDKR	HexNAc(1)	68.8192	274.447	210.659	24.7193	29.0786	17.1115	157.89	183.244	104.734
Q8DY11_TSDSASTASTPSTNTTNSSQADSKPGQSTK_Hex(2); Hex(2)	Q8DY11	Immunogenic secreted protein, putative OS=Streptococcus agalactiae serotype V (strain ATCC BAA-611 / 2603 V/R) OX=208435 GN=SAG1683 PE=4 SV=1	TSDSASTASTPSTNTTNSSQADSKPGQSTK	Hex(2); Hex(2)	203.87	145.18	243.04	26.1582	18.0114	32.9799	197.46	99.9812	150.034
Q8DYW2_LQQNYQSQANASYNQQLQDLNDAYADAQAEVNKAQK_HexNAc(1)	Q8DYW2	HlyD_D23 domain-containing protein OS=Streptococcus agalactiae serotype V (strain ATCC BAA-611 / 2603 V/R) OX=208435 GN=SAG1361 PE=3 SV=1	LQQNYQSQANASYNQQLQDLNDAYADAQAEVNKAQK	HexNAc(1)	116.521	200.037	248.638	27.0033	50.8155	46.9609	68.5078	123.465	158.061
Q8DYL7_SQVMIASDKTGNESLTPTIR_HexNAc(1)	Q8DYL7	Cell wall surface anchor family protein OS=Streptococcus agalactiae serotype V (strain ATCC BAA-611 / 2603 V/R) OX=208435 GN=SAG1462 PE=4 SV=1	SQVMIASDKTGNESLTPTIR	HexNAc(1)	230.46	263.952	273.623	21.6834	22.539	25.3939	117.005	119.152	106.664
Q8DYL7_STSISEVSNILETQASLTDK_HexNAc(1)	Q8DYL7	Cell wall surface anchor family protein OS=Streptococcus agalactiae serotype V (strain ATCC BAA-611 / 2603 V/R) OX=208435 GN=SAG1462 PE=4 SV=1	STSISEVSNILETQASLTDK	HexNAc(1)	231.297	181.483	200.34	31.0114	26.1659	30.3719	153.278	129.223	103.028
Q8E1I3_SSLAEK_HexNAc(1)	Q8E1I3	Uncharacterized protein OS=Streptococcus agalactiae serotype V (strain ATCC BAA-611 / 2603 V/R) OX=208435 GN=SAG0371 PE=4 SV=1	SSLAEK	HexNAc(1)	343.856	113.469	271.254	32.3588	15.9679	21.5713	178.797	75.4559	122.628
Q8DY52_ALKDVDAAIINNTYIEQANLKPSDAIFVEK_HexNAc(1); Hex(2)	Q8DY52	Lipoprotein OS=Streptococcus agalactiae serotype V (strain ATCC BAA-611 / 2603 V/R) OX=208435 GN=SAG1641 PE=3 SV=1	ALKDVDAAIINNTYIEQANLKPSDAIFVEK	HexNAc(1); Hex(2)	188.478	127.413	165.908	28.659	30.7866	26.046	154.153	151.237	178.639
Q8E093_LEVSLDLLKNYSISLLTGNGSEIAALIGEK_Fuc(1) 1; Hex(2); Fuc(1) 1	Q8E093	Hydroxyethylthiazole kinase OS=Streptococcus agalactiae serotype V (strain ATCC BAA-611 / 2603 V/R) OX=208435 GN=thiM PE=3 SV=1	LEVSLDLLKNYSISLLTGNGSEIAALIGEK	Fuc(1) 1; Hex(2); Fuc(1) 1	272.42	225.239	213.695	21.343	21.5245	14.6728	147.296	149.397	93.0214
P66345_LVDIINPTQK_HexNAc(1)	P66345	30S ribosomal protein S10 OS=Streptococcus agalactiae serotype V (strain ATCC BAA-611 / 2603 V/R) OX=208435 GN=rpsJ PE=3 SV=1	LVDIINPTQK	HexNAc(1)	152.906	153.165	176.176	14.6009	9.84932	11.4395	216.77	222.703	149.587
Q8DYZ1_IVEKIDYARGSYNSTFFELITPGISLEK_Fuc(1) 1; Hex(5) 176	Q8DYZ1	R5 protein OS=Streptococcus agalactiae serotype V (strain ATCC BAA-611 / 2603 V/R) OX=208435 GN=SAG1331 PE=4 SV=1	IVEKIDYARGSYNSTFFELITPGISLEK	Fuc(1) 1; Hex(5) 176	231.504	187.707	239.663	37.2702	26.7319	33.8306	135.675	104.589	97.92
Q8E0B1_YSIEAMTNVK_Fuc(1) 1	Q8E0B1	Glyceraldehyde-3-phosphate dehydrogenase, NADP-dependent OS=Streptococcus agalactiae serotype V (strain ATCC BAA-611 / 2603 V/R) OX=208435 GN=gapN PE=3 SV=1	YSIEAMTNVK	Fuc(1) 1	148.55	211.106	205.451	43.1785	42.3664	55.2686	100.049	104.276	84.5455
Q8DYL7_ESFSANQIVTESSLVTDAGK_HexNAc(1)	Q8DYL7	Cell wall surface anchor family protein OS=Streptococcus agalactiae serotype V (strain ATCC BAA-611 / 2603 V/R) OX=208435 GN=SAG1462 PE=4 SV=1	ESFSANQIVTESSLVTDAGK	HexNAc(1)	237.111	228.532	272.346	27.4777	26.0551	24.4721	119.148	114.369	106.258
Q8E1E1_NLDTSNLGADLEEEYPSKPETTNNK_HexNAc(1)	Q8E1E1	C5a peptidase OS=Streptococcus agalactiae serotype V (strain ATCC BAA-611 / 2603 V/R) OX=208435 GN=SAG0416 PE=3 SV=1	NLDTSNLGADLEEEYPSKPETTNNK	HexNAc(1)	171.024	132.747	152.428	18.1814	15.3345	16.8549	215.419	181.906	183.523
Q8DYZ1_VNSDGTLATNGGSFNYGTDAASGEVAEGTK_HexNAc(1)	Q8DYZ1	R5 protein OS=Streptococcus agalactiae serotype V (strain ATCC BAA-611 / 2603 V/R) OX=208435 GN=SAG1331 PE=4 SV=1	VNSDGTLATNGGSFNYGTDAASGEVAEGTK	HexNAc(1)	147.101	159.12	329.472	15.001	15.3803	30.0917	87.5569	229.396	150.779
Q8DYZ1_VTATITPVPGNDEGSGVLTNGGNQSEYK_HexNAc(1)	Q8DYZ1	R5 protein OS=Streptococcus agalactiae serotype V (strain ATCC BAA-611 / 2603 V/R) OX=208435 GN=SAG1331 PE=4 SV=1	VTATITPVPGNDEGSGVLTNGGNQSEYK	HexNAc(1)	255.115	222.186	196.714	25.9699	22.1345	17.5195	154.971	136.986	101.752
Q8DYK6_KQGFKVTEIDLPIDGR_HexNAc(4) 146	Q8DYK6	Amidase family protein OS=Streptococcus agalactiae serotype V (strain ATCC BAA-611 / 2603 V/R) OX=208435 GN=SAG1474 PE=4 SV=1	KQGFKVTEIDLPIDGR	HexNAc(4) 146	135.819	151.94	127.606	33.8052	29.8887	28.0455	140.88	88.5246	313.416
Q8DZM4_LDTILSGK_HexNAc(1)	Q8DZM4	Peptide chain release factor 1 OS=Streptococcus agalactiae serotype V (strain ATCC BAA-611 / 2603 V/R) OX=208435 GN=prfA PE=3 SV=1	LDTILSGK	HexNAc(1)	155.904	169.159	166.352	58.7188	67.6621	53.395	91.5337	74.4181	53.9685
Q8DYL7_SMNLMTLSSEMDLIPLEEVSDTEMLGKDVSSELQK_HexNAc(1)	Q8DYL7	Cell wall surface anchor family protein OS=Streptococcus agalactiae serotype V (strain ATCC BAA-611 / 2603 V/R) OX=208435 GN=SAG1462 PE=4 SV=1	SMNLMTLSSEMDLIPLEEVSDTEMLGKDVSSELQK	HexNAc(1)	219.94	243.71	231.439	21.9375	23.4414	24.6672	133.765	125.536	126.091
Q8DYW2_TQEILSGLK_Hex(2); Fuc(1) 1	Q8DYW2	HlyD_D23 domain-containing protein OS=Streptococcus agalactiae serotype V (strain ATCC BAA-611 / 2603 V/R) OX=208435 GN=SAG1361 PE=3 SV=1	TQEILSGLK	Hex(2); Fuc(1) 1	170.988	301.243	149.67	35.2507	44.1155	34.8524	97.3986	108.692	94.5423
Q8E081_PGTASVIK_HexNAc(1)	Q8E081	1,4-alpha-glucan branching enzyme GlgB OS=Streptococcus agalactiae serotype V (strain ATCC BAA-611 / 2603 V/R) OX=208435 GN=glgB PE=3 SV=1	PGTASVIK	HexNAc(1)	36.8876	531.821	320.176	22.3983	11.8097	35.861	41.7244	155.195	54.4353
Q8E1R3_TVPFDTISTGIDAGK_Fuc(1) 1	Q8E1R3	ABC transporter, substrate-binding protein OS=Streptococcus agalactiae serotype V (strain ATCC BAA-611 / 2603 V/R) OX=208435 GN=SAG0290 PE=4 SV=1	TVPFDTISTGIDAGK	Fuc(1) 1	278.876	147.238	235.993	33.2755	17.2733	28.8365	180.114	94.117	112.587
Q8E2F6_SKEVLAQEQAVSQAAANEQVSPAPVK_HexNAc(1)	Q8E2F6	Group B streptococcal surface immunogenic protein OS=Streptococcus agalactiae serotype V (strain ATCC BAA-611 / 2603 V/R) OX=208435 GN=SAG0032 PE=4 SV=1	SKEVLAQEQAVSQAAANEQVSPAPVK	HexNAc(1)	266.677	312.46	318.016	12.5129	8.13508	10.3661	127.342	133.31	93.1542
Q8DZN4_RGVAIAYDSR_HexNAc(1)	Q8DZN4	Phosphoglucomutase OS=Streptococcus agalactiae serotype V (strain ATCC BAA-611 / 2603 V/R) OX=208435 GN=pgm PE=3 SV=1	RGVAIAYDSR	HexNAc(1)	208.94	151.242	158.162	39.1652	24.8629	21.5389	181.077	140.411	117.97
Q8E2H2_VIAGPSK_HexNAc(1)	Q8E2H2	ATP-dependent zinc metalloprotease FtsH OS=Streptococcus agalactiae serotype V (strain ATCC BAA-611 / 2603 V/R) OX=208435 GN=ftsH PE=3 SV=1	VIAGPSK	HexNAc(1)	94.2104	105.951	96.6962	36.6217	15.6225	15.0386	229.724	137.997	285.858
Q8DYG3_ALNQSTFEIK_HexNAc(1)	Q8DYG3	Peptide ABC transporter, peptide-binding protein OS=Streptococcus agalactiae serotype V (strain ATCC BAA-611 / 2603 V/R) OX=208435 GN=SAG1518 PE=4 SV=1	ALNQSTFEIK	HexNAc(1)	158.982	132.086	162.983	13.6934	14.9303	16.4972	227.811	204.538	155.308
Q8E0R8_LMTGIIIQR_HexNAc(1)	Q8E0R8	Lipoprotein, putative OS=Streptococcus agalactiae serotype V (strain ATCC BAA-611 / 2603 V/R) OX=208435 GN=SAG0658 PE=4 SV=1	LMTGIIIQR	HexNAc(1)	186.124	231.816	166.108	15.9228	14.9882	26.368	188.194	147.868	146.519
Q8E2F6_EVLAQEQAVSQAAANEQVSPAPVK_HexNAc(1)	Q8E2F6	Group B streptococcal surface immunogenic protein OS=Streptococcus agalactiae serotype V (strain ATCC BAA-611 / 2603 V/R) OX=208435 GN=SAG0032 PE=4 SV=1	EVLAQEQAVSQAAANEQVSPAPVK	HexNAc(1)	280.621	280.854	292.85	11.3588	11.4552	8.31801	122.098	145.857	113.672
Q8E2F6_VSLNTISEGMTPEAATTIVSPMK_HexNAc(1)	Q8E2F6	Group B streptococcal surface immunogenic protein OS=Streptococcus agalactiae serotype V (strain ATCC BAA-611 / 2603 V/R) OX=208435 GN=SAG0032 PE=4 SV=1	VSLNTISEGMTPEAATTIVSPMK	HexNAc(1)	269.715	329.215	273.727	19.056	12.2507	14.3797	101.073	131.114	96.2985
Q8DYX6_KSEDLINIILDNK_Hex(2)	Q8DYX6	PTS system, fructose specific IIABC components OS=Streptococcus agalactiae serotype V (strain ATCC BAA-611 / 2603 V/R) OX=208435 GN=SAG1346 PE=4 SV=1	KSEDLINIILDNK	Hex(2)	5.9902	27.339	7.24795	43.3541	82.852	207.439	8.75364	79.2057	128.131
Q8DYX5_LLSRLTPEDTVVFAGSAPASLGNK_Hex(2); HexNAc(2)Hex(3) 80	Q8DYX5	Tagatose-6-phosphate kinase OS=Streptococcus agalactiae serotype V (strain ATCC BAA-611 / 2603 V/R) OX=208435 GN=fruK PE=3 SV=1	LLSRLTPEDTVVFAGSAPASLGNK	Hex(2); HexNAc(2)Hex(3) 80	366.065	354.759	347.645	20.9242	18.1757	20.5159	57.0766	72.2987	50.2723
Q8E1N5_SVPQALENIVIK_Fuc(1) 1	Q8E1N5	Non-specific serine/threonine protein kinase OS=Streptococcus agalactiae serotype V (strain ATCC BAA-611 / 2603 V/R) OX=208435 GN=SAG0319 PE=4 SV=1	SVPQALENIVIK	Fuc(1) 1	248.579	222.985	168.7	30.8338	19.3764	23.0727	157.195	158.672	68.363
Q8DYQ5_LYPIDSSISVDGDKIVLNSSGDETEQK_Fuc(1) 1; Hex(2)	Q8DYQ5	Lipoprotein, putative OS=Streptococcus agalactiae serotype V (strain ATCC BAA-611 / 2603 V/R) OX=208435 GN=SAG1419 PE=4 SV=1	LYPIDSSISVDGDKIVLNSSGDETEQK	Fuc(1) 1; Hex(2)	274.606	235.528	238.794	25.0842	15.8009	18.9543	129.515	133.361	109.778
Q8DYL7_STSISEVSNILETQASLTDK_HexNAc(1); HexNAc(1)	Q8DYL7	Cell wall surface anchor family protein OS=Streptococcus agalactiae serotype V (strain ATCC BAA-611 / 2603 V/R) OX=208435 GN=SAG1462 PE=4 SV=1	STSISEVSNILETQASLTDK	HexNAc(1); HexNAc(1)	247.618	181.749	195.434	27.6823	25.8775	29.8105	161.439	112.775	119.943
Q8E289_ISSFLKK_Hex(5) 176	Q8E289	Hydrolase_4 domain-containing protein OS=Streptococcus agalactiae serotype V (strain ATCC BAA-611 / 2603 V/R) OX=208435 GN=SAG0108 PE=4 SV=1	ISSFLKK	Hex(5) 176	174.685	112.448	92.856	39.6134	34.6433	41.9435	191.015	147.658	110.493
P63813_LLQLLISR_HexNAc(1)	P63813	Pantothenate kinase OS=Streptococcus agalactiae serotype V (strain ATCC BAA-611 / 2603 V/R) OX=208435 GN=coaA PE=3 SV=1	LLQLLISR	HexNAc(1)	191.984	152.509	221.119	34.7263	45.3864	39.7446	124.533	115.245	100.823
Q8CX06_YNQYDSMVK_HexNAc(1)	Q8CX06	67 kDa Myosin-crossreactive streptococcal antigen OS=Streptococcus agalactiae serotype V (strain ATCC BAA-611 / 2603 V/R) OX=208435 GN=SAG1508 PE=4 SV=1	YNQYDSMVK	HexNAc(1)	131.244	150.221	139.525	58.8995	81.2408	67.1106	93.8809	61.8431	39.0523
Q8E025_ALSIFGNK_HexNAc(1)	Q8E025	Cation-transporting ATPase, E1-E2 family OS=Streptococcus agalactiae serotype V (strain ATCC BAA-611 / 2603 V/R) OX=208435 GN=SAG0911 PE=4 SV=1	ALSIFGNK	HexNAc(1)	126.117	149.16	97.6626	38.7238	44.2513	44.4664	186.996	136.52	97.382
Q8DYL7_SVIQPRSMNLMTLSSEMDLIPLEEVSDTEMLGKDVSSELQK_Hex(5) 176; Hex(5) 176; Fuc(1) 1	Q8DYL7	Cell wall surface anchor family protein OS=Streptococcus agalactiae serotype V (strain ATCC BAA-611 / 2603 V/R) OX=208435 GN=SAG1462 PE=4 SV=1	SVIQPRSMNLMTLSSEMDLIPLEEVSDTEMLGKDVSSELQK	Hex(5) 176; Hex(5) 176; Fuc(1) 1	176.102	277.308	143.827	25.201	35.4819	33.083	144.111	129.884	91.714
Q8E1A0_TEFEEINKEHVVYANR_HexNAc(4) 146	Q8E1A0	ABC transporter, ATP-binding/permease protein OS=Streptococcus agalactiae serotype V (strain ATCC BAA-611 / 2603 V/R) OX=208435 GN=SAG0461 PE=4 SV=1	TEFEEINKEHVVYANR	HexNAc(4) 146	152.013	209.943	51.5475	11.0423	16.1673	26.0947	330.744	142.288	91.117
Q8DWS6_NLFVQATKAK_Hex(2)	Q8DWS6	30S ribosomal protein S4 OS=Streptococcus agalactiae serotype V (strain ATCC BAA-611 / 2603 V/R) OX=208435 GN=rpsD PE=3 SV=1	NLFVQATKAK	Hex(2)	42.24	93.4509	86.7965	13.2008	8.9436	9.92307	183.308	222.104	411.937
Q8DZR1_DFKAKVADFTNSLISSIPSLNLSELHLTQEEEK_Hex(2); Hex(2)	Q8DZR1	Phage infection protein, putative OS=Streptococcus agalactiae serotype V (strain ATCC BAA-611 / 2603 V/R) OX=208435 GN=SAG1038 PE=3 SV=1	DFKAKVADFTNSLISSIPSLNLSELHLTQEEEK	Hex(2); Hex(2)	171.526	295.942	160.745	27.7825	32.236	23.4063	139.799	127.591	103.636
Q8E0B3_SIMGVMSLGVGQGADVTISAEGADADDAIAAIEETMTK_HexNAc(1)	Q8E0B3	Phosphocarrier protein HPr OS=Streptococcus agalactiae serotype V (strain ATCC BAA-611 / 2603 V/R) OX=208435 GN=ptsH PE=3 SV=1	SIMGVMSLGVGQGADVTISAEGADADDAIAAIEETMTK	HexNAc(1)	163.933	208.509	217.391	16.7279	30.9593	8.077	194.578	188.881	68.4588
Q8E0G8_NFTPGSVVK_HexNAc(1)	Q8E0G8	Penicillin-binding protein 2b OS=Streptococcus agalactiae serotype V (strain ATCC BAA-611 / 2603 V/R) OX=208435 GN=SAG0765 PE=3 SV=1	NFTPGSVVK	HexNAc(1)	309.428	282.815	266.986	16.407	24.5062	11.4397	116.186	121.856	75.5005
Q8DYY9_LLGAINPDTEVFMAYITDLEKAGK_Fuc(1) 1; Hex(5) 176	Q8DYY9	5'-nucleotidase family protein OS=Streptococcus agalactiae serotype V (strain ATCC BAA-611 / 2603 V/R) OX=208435 GN=SAG1333 PE=3 SV=1	LLGAINPDTEVFMAYITDLEKAGK	Fuc(1) 1; Hex(5) 176	156.608	142.544	136.572	11.9796	11.3954	9.5072	205.194	246.031	173.892
Q8E029_VSNLTINNAK_Fuc(1) 1; Hex(2)	Q8E029	Uncharacterized protein OS=Streptococcus agalactiae serotype V (strain ATCC BAA-611 / 2603 V/R) OX=208435 GN=SAG0907 PE=3 SV=1	VSNLTINNAK	Fuc(1) 1; Hex(2)	246.505	197.723	203.145	49.3833	43.1296	17.4478	106.953	99.3327	87.1668
Q8DYX2_IFYDQILTIEGNQWLSYKSFNGVR_Fuc(1) 1; HexNAc(4) 146	Q8DYX2	Surface antigen-related protein OS=Streptococcus agalactiae serotype V (strain ATCC BAA-611 / 2603 V/R) OX=208435 GN=SAG1350 PE=4 SV=1	IFYDQILTIEGNQWLSYKSFNGVR	Fuc(1) 1; HexNAc(4) 146	25.3003	35.9576	33.4275	90.2481	100.483	120.329	49.5863	57.5726	46.5471
Q8DYL7_NASVSSLIEITKPK_HexNAc(1)	Q8DYL7	Cell wall surface anchor family protein OS=Streptococcus agalactiae serotype V (strain ATCC BAA-611 / 2603 V/R) OX=208435 GN=SAG1462 PE=4 SV=1	NASVSSLIEITKPK	HexNAc(1)	256.952	256.308	242.292	30.6473	22.8284	29.3575	118.978	99.853	94.2776
Q8DYW2_LQQNYQSQANASYNQQLQDLNDAYADAQAEVNK_HexNAc(1)	Q8DYW2	HlyD_D23 domain-containing protein OS=Streptococcus agalactiae serotype V (strain ATCC BAA-611 / 2603 V/R) OX=208435 GN=SAG1361 PE=3 SV=1	LQQNYQSQANASYNQQLQDLNDAYADAQAEVNK	HexNAc(1)	186.419	125.862	126.798	55.8127	50.9122	51.4686	118.397	99.9471	95.7255
Q8DWY3_ELKVPVVGGSADMVPSGLLFSYGADYEALGR_HexNAc(1)	Q8DWY3	Uncharacterized protein OS=Streptococcus agalactiae serotype V (strain ATCC BAA-611 / 2603 V/R) OX=208435 GN=SAG2078 PE=4 SV=1	ELKVPVVGGSADMVPSGLLFSYGADYEALGR	HexNAc(1)	192.121	179.774	97.2492	26.5897	24.6636	30.5806	178.922	172.484	126.801
Q8DZ19_IEELQNQIDNHTEGQKVTATINDIAMSIER_Hex(2)	Q8DZ19	ATP-dependent Clp protease, ATP-binding subunit OS=Streptococcus agalactiae serotype V (strain ATCC BAA-611 / 2603 V/R) OX=208435 GN=SAG1303 PE=4 SV=1	IEELQNQIDNHTEGQKVTATINDIAMSIER	Hex(2)	224.016	246.617	189.457	45.7666	29.3188	33.7707	105.799	90.0414	107.318
Q8E2G3_ITAASAVK_Hex(2); Hex(2)	Q8E2G3	Phosphoribosylformylglycinamidine synthase, putative OS=Streptococcus agalactiae serotype V (strain ATCC BAA-611 / 2603 V/R) OX=208435 GN=SAG0025 PE=4 SV=1	ITAASAVK	Hex(2); Hex(2)	165.537	143.928	179.43	10.4696	12.6485	18.3012	217.371	194.669	173.002
Q8E1B1_MGKLENVPAQLSEDEVEVLNIK_HexNAc(1)	Q8E1B1	Uncharacterized protein OS=Streptococcus agalactiae serotype V (strain ATCC BAA-611 / 2603 V/R) OX=208435 GN=SAG0449 PE=4 SV=1	MGKLENVPAQLSEDEVEVLNIK	HexNAc(1)	141.464	235.958	268.872	32.79	36.057	37.3942	84.2222	141.41	100.476
Q8DYW9_LLGLENEENYADNNLFYNVTKLEQFAGK_HexNAc(1)	Q8DYW9	Ferredoxin--NADP reductase OS=Streptococcus agalactiae serotype V (strain ATCC BAA-611 / 2603 V/R) OX=208435 GN=SAG1353 PE=3 SV=1	LLGLENEENYADNNLFYNVTKLEQFAGK	HexNAc(1)	152.28	272.884	69.0954	6.67957	10.0297	14.485	283.32	222.729	40.5726
Q8DYG1_LQIPAGKATPAPPVGPALGQAGINIMGFTK_Hex(5) 176	Q8DYG1	50S ribosomal protein L11 OS=Streptococcus agalactiae serotype V (strain ATCC BAA-611 / 2603 V/R) OX=208435 GN=rplK PE=3 SV=1	LQIPAGKATPAPPVGPALGQAGINIMGFTK	Hex(5) 176	123.567	110.154	128.802	42.436	37.2227	44.8706	137.601	158.461	162.345
Q8DYW2_TTGSLPAMESSDQSSSSSQGQGTQSTSGATNR_Fuc(1) 1	Q8DYW2	HlyD_D23 domain-containing protein OS=Streptococcus agalactiae serotype V (strain ATCC BAA-611 / 2603 V/R) OX=208435 GN=SAG1361 PE=3 SV=1	TTGSLPAMESSDQSSSSSQGQGTQSTSGATNR	Fuc(1) 1	157.317	138.229	89.9159	50.7053	46.7315	46.1599	133.827	120.738	127.932
Q8E0C4_LGINETFLYK_HexNAc(1)	Q8E0C4	Alanine--tRNA ligase OS=Streptococcus agalactiae serotype V (strain ATCC BAA-611 / 2603 V/R) OX=208435 GN=alaS PE=3 SV=1	LGINETFLYK	HexNAc(1)	219.75	182.948	167.29	45.5847	27.1122	36.5798	141.505	115.769	96.4766
Q8DX04_INHFLIVILVLTYIPMLFIMR_HexNAc(1)	Q8DX04	Histidine kinase OS=Streptococcus agalactiae serotype V (strain ATCC BAA-611 / 2603 V/R) OX=208435 GN=SAG2055 PE=4 SV=1	INHFLIVILVLTYIPMLFIMR	HexNAc(1)	274.781	223.178	236.194	27.6326	49.6422	10.2499	96.4311	151.231	33.6688
Q8DYQ0_NFVFTMQNLAK_Fuc(1) 1	Q8DYQ0	dTDP-4-dehydrorhamnose reductase OS=Streptococcus agalactiae serotype V (strain ATCC BAA-611 / 2603 V/R) OX=208435 GN=rfbD PE=3 SV=1	NFVFTMQNLAK	Fuc(1) 1	235.088	291.885	262.419	30.1055	24.0831	19.9223	101.592	118.39	85.5705
Q8DZX6_YADKVPLVYEVASIPENLIK_HexNAc(2)Hex(3) 80	Q8DZX6	Transcriptional regulator, GntR family OS=Streptococcus agalactiae serotype V (strain ATCC BAA-611 / 2603 V/R) OX=208435 GN=SAG0968 PE=4 SV=1	YADKVPLVYEVASIPENLIK	HexNAc(2)Hex(3) 80	47.5797	38.2018	49.7195	97.4394	101.802	91.7896	59.0241	61.3373	38.2696
Q8E1H0_LGFNLVLLTGDNK_Fuc(1) 1	Q8E1H0	Copper-transporter ATPase CopA OS=Streptococcus agalactiae serotype V (strain ATCC BAA-611 / 2603 V/R) OX=208435 GN=SAG0385 PE=3 SV=1	LGFNLVLLTGDNK	Fuc(1) 1	259.483	223.715	207.943	19.879	21.2286	21.0913	159.69	135.432	101.551
Q8DZA8_AAAGIISPWFSK_HexNAc(1)	Q8DZA8	Iminodiacetate oxidase, putative OS=Streptococcus agalactiae serotype V (strain ATCC BAA-611 / 2603 V/R) OX=208435 GN=SAG1201 PE=4 SV=1	AAAGIISPWFSK	HexNAc(1)	205.315	185.075	161.852	36.7057	47.3726	48.9227	122.053	96.9511	92.5785
Q8E0J2_SGEVVDFANDFVNQAK_HexNAc(1)	Q8E0J2	Uncharacterized protein OS=Streptococcus agalactiae serotype V (strain ATCC BAA-611 / 2603 V/R) OX=208435 GN=SAG0739 PE=4 SV=1	SGEVVDFANDFVNQAK	HexNAc(1)	124.612	145.851	127.006	53.059	52.3621	40.9344	133.803	131.048	92.1022
Q8DWV5_LTEALQLENNDLILFVADSLEVANETLGALR_Fuc(1) 1; Hex(2)	Q8DWV5	Aspartate--tRNA ligase OS=Streptococcus agalactiae serotype V (strain ATCC BAA-611 / 2603 V/R) OX=208435 GN=aspS PE=3 SV=1	LTEALQLENNDLILFVADSLEVANETLGALR	Fuc(1) 1; Hex(2)	229.313	226.691	210.911	28.5795	21.0995	20.3904	138.974	139.366	115.021
Q8E1E1_AITDAVNLGAKTINMSIGKTADSLIALNDK_Hex(2)	Q8E1E1	C5a peptidase OS=Streptococcus agalactiae serotype V (strain ATCC BAA-611 / 2603 V/R) OX=208435 GN=SAG0416 PE=3 SV=1	AITDAVNLGAKTINMSIGKTADSLIALNDK	Hex(2)	190.395	164.229	190.272	12.2379	22.8132	15.7622	119.763	194.101	229.302
Q8E1Q5_LGIYYPEMNYSNAISSNNSSSDAK_HexNAc(1)	Q8E1Q5	DD-transpeptidase OS=Streptococcus agalactiae serotype V (strain ATCC BAA-611 / 2603 V/R) OX=208435 GN=pbp1A PE=4 SV=1	LGIYYPEMNYSNAISSNNSSSDAK	HexNAc(1)	249.388	179.138	161.36	53.9536	41.1715	48.851	88.7062	88.8387	80.9156
Q8DYZ1_SATSTQGSNLSNTSEIIKPATLAATSPTTDNVAPSVDKR_Fuc(1) 1	Q8DYZ1	R5 protein OS=Streptococcus agalactiae serotype V (strain ATCC BAA-611 / 2603 V/R) OX=208435 GN=SAG1331 PE=4 SV=1	SATSTQGSNLSNTSEIIKPATLAATSPTTDNVAPSVDKR	Fuc(1) 1	81.4223	194.791	40.2403	19.0948	33.3222	58.5178	94.4748	234.949	194.097
Q8E0C6_GYGNSFSSALSQAGLTPEGYKQQIR_Hex(2)	Q8E0C6	Foldase protein PrsA OS=Streptococcus agalactiae serotype V (strain ATCC BAA-611 / 2603 V/R) OX=208435 GN=prsA PE=3 SV=1	GYGNSFSSALSQAGLTPEGYKQQIR	Hex(2)	90.8879	67.232	95.5865	93.4506	95.3439	102.842	29.2808	29.3812	45.1094
Q8DZV1_ISSNYSYPLDPSWNTEDITK_Fuc(1) 1	Q8DZV1	UPF0223 protein SAG0995 OS=Streptococcus agalactiae serotype V (strain ATCC BAA-611 / 2603 V/R) OX=208435 GN=SAG0995 PE=3 SV=1	ISSNYSYPLDPSWNTEDITK	Fuc(1) 1	61.5405	141.088	94.3186	55.7017	91.2104	94.5894	43.7851	90.031	69.141
Q8DXS6_EATGTDALEVFETAMENIMPVLEVR_Hex(5) 176	Q8DXS6	30S ribosomal protein S7 OS=Streptococcus agalactiae serotype V (strain ATCC BAA-611 / 2603 V/R) OX=208435 GN=rpsG PE=3 SV=1	EATGTDALEVFETAMENIMPVLEVR	Hex(5) 176	83.1382	79.1581	73.6885	69.5957	83.6275	71.5227	122.927	75.0999	66.0646
P64138_DLLLDTLPGYLSGDIKPIPQNEEEVSFSPNISPDEER_HexNAc(1)	P64138	Methionyl-tRNA formyltransferase OS=Streptococcus agalactiae serotype V (strain ATCC BAA-611 / 2603 V/R) OX=208435 GN=fmt PE=3 SV=1	DLLLDTLPGYLSGDIKPIPQNEEEVSFSPNISPDEER	HexNAc(1)	73.4228	79.2994	80.3825	86.388	86.2207	82.7864	62.3871	65.9298	68.4646
Q8E1Q5_NIYQNSGQSSQSSSSTSSEK_Hex(5) 176; Fuc(1) 1; Hex(2)	Q8E1Q5	DD-transpeptidase OS=Streptococcus agalactiae serotype V (strain ATCC BAA-611 / 2603 V/R) OX=208435 GN=pbp1A PE=4 SV=1	NIYQNSGQSSQSSSSTSSEK	Hex(5) 176; Fuc(1) 1; Hex(2)	88.5497	68.5208	43.5874	59.6741	46.1495	49.0697	191.317	153.119	110.396
Q8DZY3_AILDDENAVLPLSVYQEGQYGDVKDVFIGQPAIVGAHGIVRPVNIPLNDAELQK_HexNAc(1)	Q8DZY3	L-lactate dehydrogenase OS=Streptococcus agalactiae serotype V (strain ATCC BAA-611 / 2603 V/R) OX=208435 GN=ldh PE=3 SV=1	AILDDENAVLPLSVYQEGQYGDVKDVFIGQPAIVGAHGIVRPVNIPLNDAELQK	HexNAc(1)	60.6298	67.4759	37.0662	90.841	87.8105	86.4059	59.6884	82.8169	66.2194
Q8DYZ1_PDSINGLNKHASDVIDDKISDNNDISNDDLLR_Hex(2)	Q8DYZ1	R5 protein OS=Streptococcus agalactiae serotype V (strain ATCC BAA-611 / 2603 V/R) OX=208435 GN=SAG1331 PE=4 SV=1	PDSINGLNKHASDVIDDKISDNNDISNDDLLR	Hex(2)	57.6836	63.1284	33.9006	111.826	96.8229	38.9308	78.0092	83.6269	58.4927
P63769_TLTGELVAPSVAEGDTVLVENGAGLEVKDGNEK_HexNAc(1)	P63769	10 kDa chaperonin OS=Streptococcus agalactiae serotype V (strain ATCC BAA-611 / 2603 V/R) OX=208435 GN=groS PE=3 SV=1	TLTGELVAPSVAEGDTVLVENGAGLEVKDGNEK	HexNAc(1)	0.766159	106.815	82.8762	85.2933	93.5943	72.5373	74.5386	80.7684	65.2601
Q8E0P6_YISTYPK_Fuc(1) 1	Q8E0P6	Conserved domain protein OS=Streptococcus agalactiae serotype V (strain ATCC BAA-611 / 2603 V/R) OX=208435 GN=SAG0681 PE=4 SV=1	YISTYPK	Fuc(1) 1	102.717	112.791	77.2152	85.2222	86.1222	82.0447	58.0785	57.4467	41.8365
Q8DYU9_ESGQNSSNQVSTEKDETR_Hex(2); Hex(2)	Q8DYU9	Uncharacterized protein OS=Streptococcus agalactiae serotype V (strain ATCC BAA-611 / 2603 V/R) OX=208435 GN=SAG1374 PE=4 SV=1	ESGQNSSNQVSTEKDETR	Hex(2); Hex(2)	114.218	85.6046	78.8426	107.501	64.7186	91.064	61.3015	38.7588	51.2089
Q8E0H4_TTTSSTLEVGK_Hex(2)	Q8E0H4	DUF4430 domain-containing protein OS=Streptococcus agalactiae serotype V (strain ATCC BAA-611 / 2603 V/R) OX=208435 GN=SAG0757 PE=4 SV=1	TTTSSTLEVGK	Hex(2)	162.705	59.4858	101.545	89.4154	50.6927	99.1745	84.7874	44.3361	75.7755
Q8E1Q5_NIYQNSGQSSQSSSSTSSEK_Hex(5) 176; Hex(2); Fuc(1) 1	Q8E1Q5	DD-transpeptidase OS=Streptococcus agalactiae serotype V (strain ATCC BAA-611 / 2603 V/R) OX=208435 GN=pbp1A PE=4 SV=1	NIYQNSGQSSQSSSSTSSEK	Hex(5) 176; Hex(2); Fuc(1) 1	87.249	88.1541	50.0889	62.0879	39.7588	49.8539	186.531	150.814	111.835
Q8E1Q5_NIYQNSGQSSQSSSSTSSEK_Hex(2); Hex(2)	Q8E1Q5	DD-transpeptidase OS=Streptococcus agalactiae serotype V (strain ATCC BAA-611 / 2603 V/R) OX=208435 GN=pbp1A PE=4 SV=1	NIYQNSGQSSQSSSSTSSEK	Hex(2); Hex(2)	163.172	89.6464	96.1248	88.6421	63.5873	92.4288	60.6984	32.7168	76.1198
Q8DXL8_KLGIPVVAMVDTNADPDDIDVIIPANDDAIR_HexNAc(1)	Q8DXL8	30S ribosomal protein S2 OS=Streptococcus agalactiae serotype V (strain ATCC BAA-611 / 2603 V/R) OX=208435 GN=rpsB PE=3 SV=1	KLGIPVVAMVDTNADPDDIDVIIPANDDAIR	HexNAc(1)	78.7917	84.1842	77.4133	85.7062	98.3483	72.0397	59.5641	61.6702	57.8429
Q8DZY3_IYAATYADCADADLVVITAGAPQKPGETR_HexNAc(1)	Q8DZY3	L-lactate dehydrogenase OS=Streptococcus agalactiae serotype V (strain ATCC BAA-611 / 2603 V/R) OX=208435 GN=ldh PE=3 SV=1	IYAATYADCADADLVVITAGAPQKPGETR	HexNAc(1)	79.2233	76.4139	70.4902	91.5822	78.0146	72.73	82.74	77.8864	63.025
Q8E0C6_GYGNSFSSALSQAGLTPEGYK_Hex(2)	Q8E0C6	Foldase protein PrsA OS=Streptococcus agalactiae serotype V (strain ATCC BAA-611 / 2603 V/R) OX=208435 GN=prsA PE=3 SV=1	GYGNSFSSALSQAGLTPEGYK	Hex(2)	149.964	65.9702	65.16	115.617	74.8331	85.1883	47.4926	23.5322	39.3387
Q8DYZ1_SATSTQGSNLSNTSEIIKPATLAATSPTTDNVAPSVDKR_HexNAc(1); Fuc(1) 1	Q8DYZ1	R5 protein OS=Streptococcus agalactiae serotype V (strain ATCC BAA-611 / 2603 V/R) OX=208435 GN=SAG1331 PE=4 SV=1	SATSTQGSNLSNTSEIIKPATLAATSPTTDNVAPSVDKR	HexNAc(1); Fuc(1) 1	53.2603	160.166	28.8883	15.2389	19.5583	75.0216	37.5298	251.221	334.092
Q8DZE9_LLMPHVPTDK_Fuc(1) 1	Q8DZE9	Branched-chain-amino-acid aminotransferase OS=Streptococcus agalactiae serotype V (strain ATCC BAA-611 / 2603 V/R) OX=208435 GN=ilvE PE=3 SV=1	LLMPHVPTDK	Fuc(1) 1	78.3991	69.0172	62.056	99.0661	85.4419	98.035	44.5415	54.7116	44.9518
Q8DYX6_QAKTPDDIIATFDSNSISQETVAPQTVQSTSK_HexNAc(1)	Q8DYX6	PTS system, fructose specific IIABC components OS=Streptococcus agalactiae serotype V (strain ATCC BAA-611 / 2603 V/R) OX=208435 GN=SAG1346 PE=4 SV=1	QAKTPDDIIATFDSNSISQETVAPQTVQSTSK	HexNAc(1)	60.7852	80.1563	58.3893	113.397	87.4684	68.0883	60.9137	58.9768	38.3665
Q8E243_NQSLPWR_HexNAc(1)	Q8E243	Zinc ABC transporter, ATP-binding protein OS=Streptococcus agalactiae serotype V (strain ATCC BAA-611 / 2603 V/R) OX=208435 GN=SAG0155 PE=4 SV=1	NQSLPWR	HexNAc(1)	81.4274	87.2256	117.791	81.1967	77.5101	93.8629	63.3592	64.0205	53.8508
Q8DYZ1_SATSTQGSNLSNTSEIIKPATLAATSPTTDNVAPSVDK_HexNAc(1)	Q8DYZ1	R5 protein OS=Streptococcus agalactiae serotype V (strain ATCC BAA-611 / 2603 V/R) OX=208435 GN=SAG1331 PE=4 SV=1	SATSTQGSNLSNTSEIIKPATLAATSPTTDNVAPSVDK	HexNAc(1)	3.60581	261.047	229.053	28.944	25.0469	21.4938	208.098	168.966	94.8383
Q8E029_FSYLIPNANTK_HexNAc(1)	Q8E029	Uncharacterized protein OS=Streptococcus agalactiae serotype V (strain ATCC BAA-611 / 2603 V/R) OX=208435 GN=SAG0907 PE=3 SV=1	FSYLIPNANTK	HexNAc(1)	86.9314	51.7927	70.7553	98.473	73.4257	83.9683	76.1508	67.8388	65.416
P65697_KAISEGMEVYGINQGYYGMVTGDIFPLDANSVGDTINR_HexNAc(1)	P65697	ATP-dependent 6-phosphofructokinase OS=Streptococcus agalactiae serotype V (strain ATCC BAA-611 / 2603 V/R) OX=208435 GN=pfkA PE=3 SV=1	KAISEGMEVYGINQGYYGMVTGDIFPLDANSVGDTINR	HexNAc(1)	5.53084	126.863	110.42	1.21301	157.368	116.092	3.1541	83.4258	89.417
Q8E250_NTVYSGPYTVEGWNGSNGTFTLK_HexNAc(1)	Q8E250	Oligopeptide ABC transporter, substrate-binding protein, putative OS=Streptococcus agalactiae serotype V (strain ATCC BAA-611 / 2603 V/R) OX=208435 GN=SAG0148 PE=4 SV=1	NTVYSGPYTVEGWNGSNGTFTLK	HexNAc(1)	203.59	93.4517	114.198	47.0681	34.2402	42.9181	182.552	123.402	108.873
Q8E1H0_IGETILVK_HexNAc(1)	Q8E1H0	Copper-transporter ATPase CopA OS=Streptococcus agalactiae serotype V (strain ATCC BAA-611 / 2603 V/R) OX=208435 GN=SAG0385 PE=3 SV=1	IGETILVK	HexNAc(1)	54.5643	96.2816	50.5262	113.32	76.4826	72.9096	60.0105	57.7383	64.9356
Q8DXS7_MKAEIYTNDLGTDILEEDIPAEYVDQANEYR_HexNAc(1)	Q8DXS7	Elongation factor G OS=Streptococcus agalactiae serotype V (strain ATCC BAA-611 / 2603 V/R) OX=208435 GN=fusA PE=3 SV=1	MKAEIYTNDLGTDILEEDIPAEYVDQANEYR	HexNAc(1)	71.1348	75.2475	70.6893	87.7046	95.2639	87.6027	58.2273	53.247	54.9313
Q8DWW7_SIILIQK_HexNAc(1)	Q8DWW7	DNA-3-methyladenine glycosylase I OS=Streptococcus agalactiae serotype V (strain ATCC BAA-611 / 2603 V/R) OX=208435 GN=tag PE=4 SV=1	SIILIQK	HexNAc(1)	99.0581	85.1408	79.724	86.7044	62.2699	69.0696	108.124	83.0204	73.9068
Q8E1Q5_NIYQNSGQSSQSSSSTSSEK_Hex(2)	Q8E1Q5	DD-transpeptidase OS=Streptococcus agalactiae serotype V (strain ATCC BAA-611 / 2603 V/R) OX=208435 GN=pbp1A PE=4 SV=1	NIYQNSGQSSQSSSSTSSEK	Hex(2)	146.59	66.8953	91.9894	98.6459	61.2181	108.619	46.7308	22.4687	77.9937
Q8E1K5_VVVTGYGVTSPIGNTPEEFWNSLK_HexNAc(1)	Q8E1K5	3-oxoacyl-[acyl-carrier-protein] synthase 2 OS=Streptococcus agalactiae serotype V (strain ATCC BAA-611 / 2603 V/R) OX=208435 GN=fabF PE=3 SV=1	VVVTGYGVTSPIGNTPEEFWNSLK	HexNAc(1)	71.8687	68.0702	47.5415	108.058	93.7888	89.2962	45.7357	41.8199	36.7538
Q8DYZ1_GDAPADGKVTEQDQTITYEYK_Fuc(1) 1; Hex(2)	Q8DYZ1	R5 protein OS=Streptococcus agalactiae serotype V (strain ATCC BAA-611 / 2603 V/R) OX=208435 GN=SAG1331 PE=4 SV=1	GDAPADGKVTEQDQTITYEYK	Fuc(1) 1; Hex(2)	3.3667	363.191	73.3248	11.371	19.1135	33.1985	306.039	156.268	43.3269
Q8E0G6_ITMDIPAK_Fuc(1) 1	Q8E0G6	D-alanine--D-alanine ligase OS=Streptococcus agalactiae serotype V (strain ATCC BAA-611 / 2603 V/R) OX=208435 GN=ddl PE=3 SV=1	ITMDIPAK	Fuc(1) 1	73.607	63.2939	66.5519	74.0939	71.373	77.1964	108.4	91.2067	103.228
Q8E000_FRPDADILAVTFDEKVQRSLMINWGVIPVLADKPASTDDMFEVAER_Hex(2); Hex(5) 176	Q8E000	Pyruvate kinase OS=Streptococcus agalactiae serotype V (strain ATCC BAA-611 / 2603 V/R) OX=208435 GN=pyk PE=3 SV=1	FRPDADILAVTFDEKVQRSLMINWGVIPVLADKPASTDDMFEVAER	Hex(2); Hex(5) 176	60.2494	65.6549	70.4917	92.4568	84.9533	95.229	48.9069	71.8392	59.0836
Q8DXS7_QEIETVYAGDIAAAVGLKDTTTGDSLTDEK_HexNAc(1)	Q8DXS7	Elongation factor G OS=Streptococcus agalactiae serotype V (strain ATCC BAA-611 / 2603 V/R) OX=208435 GN=fusA PE=3 SV=1	QEIETVYAGDIAAAVGLKDTTTGDSLTDEK	HexNAc(1)	81.592	86.3036	96.7384	76.7309	88.6265	84.4212	59.7359	70.0416	65.0868
Q8DYQ2_QPFMTR_HexNAc(1)	Q8DYQ2	Glycosyl transferase, group 2 family protein OS=Streptococcus agalactiae serotype V (strain ATCC BAA-611 / 2603 V/R) OX=208435 GN=SAG1422 PE=4 SV=1	QPFMTR	HexNAc(1)	169.311	145.137	102.43	73.7303	53.6425	78.2018	65.9164	88.0231	56.3057
Q8DYZ0_YLYLTHLGK_HexNAc(1)	Q8DYZ0	Transcriptional regulator, MarR family OS=Streptococcus agalactiae serotype V (strain ATCC BAA-611 / 2603 V/R) OX=208435 GN=SAG1332 PE=4 SV=1	YLYLTHLGK	HexNAc(1)	91.7698	93.363	87.8132	87.1225	80.097	70.6565	68.0757	73.5991	67.1962
Q8DYW2_ISYISNYPEAEANNNDSNNGSSAVNYK_HexNAc(1)	Q8DYW2	HlyD_D23 domain-containing protein OS=Streptococcus agalactiae serotype V (strain ATCC BAA-611 / 2603 V/R) OX=208435 GN=SAG1361 PE=3 SV=1	ISYISNYPEAEANNNDSNNGSSAVNYK	HexNAc(1)	34.9918	60.7862	66.9841	80.7983	68.835	90.0501	100.579	87.9873	103.926
Q8DYW3_ALVNSPSIILADEPTGALDTK_HexNAc(1)	Q8DYW3	ABC transporter, ATP-binding protein OS=Streptococcus agalactiae serotype V (strain ATCC BAA-611 / 2603 V/R) OX=208435 GN=SAG1360 PE=4 SV=1	ALVNSPSIILADEPTGALDTK	HexNAc(1)	5.06405	4.53734	6.12733	1.11064	1.12744	399.164	2.88789	2.80826	232.984
Q8E1Q5_NIYQNSGQSSQSSSSTSSEK_Hex(2); Fuc(1) 1; Hex(5) 176	Q8E1Q5	DD-transpeptidase OS=Streptococcus agalactiae serotype V (strain ATCC BAA-611 / 2603 V/R) OX=208435 GN=pbp1A PE=4 SV=1	NIYQNSGQSSQSSSSTSSEK	Hex(2); Fuc(1) 1; Hex(5) 176	92.6153	77.2053	54.3758	63.3364	42.196	51.4823	183.408	147.903	105.61
Q8E0Q9_QTSGDIK_Hex(2); Hex(2)	Q8E0Q9	CylA protein OS=Streptococcus agalactiae serotype V (strain ATCC BAA-611 / 2603 V/R) OX=208435 GN=cylA PE=4 SV=1	QTSGDIK	Hex(2); Hex(2)	61.9448	54.7063	63.5339	86.9675	64.4081	82.4348	95.2776	93.5123	102.148
Q8DYL4_IIIARNYQSFR_HexNAc(4) 146	Q8DYL4	Glutamine ABC transporter, glutamine-binding protein/permease protein OS=Streptococcus agalactiae serotype V (strain ATCC BAA-611 / 2603 V/R) OX=208435 GN=glnP PE=3 SV=1	IIIARNYQSFR	HexNAc(4) 146	78.9005	56.6633	43.7254	110.166	86.7578	88.6093	54.6121	45.4243	45.5375
Q8E2C2_AAAELALISGQK_Hex(2)	Q8E2C2	50S ribosomal protein L5 OS=Streptococcus agalactiae serotype V (strain ATCC BAA-611 / 2603 V/R) OX=208435 GN=rplE PE=3 SV=1	AAAELALISGQK	Hex(2)	92.8485	163.09	39.0862	35.5935	82.0397	131.005	110.311	70.5829	9.80182
P65741_DGVAQAFISAGNTGALLAAGLFVVGRIKGVDR_Fuc(1) 1; HexNAc(1)	P65741	Phosphate acyltransferase OS=Streptococcus agalactiae serotype V (strain ATCC BAA-611 / 2603 V/R) OX=208435 GN=plsX PE=3 SV=1	DGVAQAFISAGNTGALLAAGLFVVGRIKGVDR	Fuc(1) 1; HexNAc(1)	85.2437	66.8654	56.2937	75.4668	59.7852	71.9758	112.894	125.366	91.6695
P66345_LVDIINPTQK_Hex(2)	P66345	30S ribosomal protein S10 OS=Streptococcus agalactiae serotype V (strain ATCC BAA-611 / 2603 V/R) OX=208435 GN=rpsJ PE=3 SV=1	LVDIINPTQK	Hex(2)	72.4779	66.3945	56.7969	101.169	79.3664	82.6547	65.7444	71.0533	55.209
Q8E1Q5_SGSYLYINGTTTTGTYSSSVYK_Hex(2)	Q8E1Q5	DD-transpeptidase OS=Streptococcus agalactiae serotype V (strain ATCC BAA-611 / 2603 V/R) OX=208435 GN=pbp1A PE=4 SV=1	SGSYLYINGTTTTGTYSSSVYK	Hex(2)	96.0573	55.5117	72.1295	73.8205	58.072	67.3514	124.7	114.621	105.528
Q8DY60_LGISPQK_HexNAc(1)	Q8DY60	Putative ABC transporter ATP-binding protein SAG1633 OS=Streptococcus agalactiae serotype V (strain ATCC BAA-611 / 2603 V/R) OX=208435 GN=SAG1633 PE=3 SV=1	LGISPQK	HexNAc(1)	81.0884	111.5	78.6857	56.1698	47.1886	54.7304	135.981	155.383	123.986
Q8E1K5_EGNVGIGPITK_HexNAc(1)	Q8E1K5	3-oxoacyl-[acyl-carrier-protein] synthase 2 OS=Streptococcus agalactiae serotype V (strain ATCC BAA-611 / 2603 V/R) OX=208435 GN=fabF PE=3 SV=1	EGNVGIGPITK	HexNAc(1)	92.0543	96.2614	89.9521	97.9303	85.5066	69.5328	54.091	60.483	45.3623
Q8E148_DGHTIEVDSKELVPGDLVMLEAGDVVPADLR_Hex(5) 176; Fuc(1) 1	Q8E148	P-type Ca(2+) transporter OS=Streptococcus agalactiae serotype V (strain ATCC BAA-611 / 2603 V/R) OX=208435 GN=SAG0514 PE=4 SV=1	DGHTIEVDSKELVPGDLVMLEAGDVVPADLR	Hex(5) 176; Fuc(1) 1	55.2152	97.1039	69.6052	90.2876	105.319	75.4022	44.0829	57.2514	48.1292
Q8DXS7_MKAEIYTNDLGTDILEEDIPAEYVDQANEYREK_HexNAc(1)	Q8DXS7	Elongation factor G OS=Streptococcus agalactiae serotype V (strain ATCC BAA-611 / 2603 V/R) OX=208435 GN=fusA PE=3 SV=1	MKAEIYTNDLGTDILEEDIPAEYVDQANEYREK	HexNAc(1)	120.491	82.2542	105.204	79.1806	78.2167	64.2327	71.4813	77.832	83.7791
Q8DZF5_AILTIPKISAVK_Fuc(1) 1; Fuc(1) 1	Q8DZF5	Cation efflux family protein OS=Streptococcus agalactiae serotype V (strain ATCC BAA-611 / 2603 V/R) OX=208435 GN=SAG1146 PE=4 SV=1	AILTIPKISAVK	Fuc(1) 1; Fuc(1) 1	71.5061	63.0781	81.232	94.3496	94.6515	81.056	55.6119	54.7209	54.5496
Q8E183_QGVQGITDLITNPGLINLDFADVK_HexNAc(1)	Q8E183	Cell division protein FtsZ OS=Streptococcus agalactiae serotype V (strain ATCC BAA-611 / 2603 V/R) OX=208435 GN=ftsZ PE=3 SV=1	QGVQGITDLITNPGLINLDFADVK	HexNAc(1)	4.50906	4.04008	279.338	0.988919	1.00388	248.336	2.5714	186.787	169.37
Q8DZA4_DLNNYIASIENYPQEGITFR_Fuc(1) 1	Q8DZA4	Adenine phosphoribosyltransferase OS=Streptococcus agalactiae serotype V (strain ATCC BAA-611 / 2603 V/R) OX=208435 GN=apt PE=3 SV=1	DLNNYIASIENYPQEGITFR	Fuc(1) 1	66.6845	80.0502	79.1259	89.2456	90.7187	92.0504	49.584	55.3676	57.1921
Q8E121_MNPLIQSLTEGQLR_Fuc(1) 1	Q8E121	50S ribosomal protein L19 OS=Streptococcus agalactiae serotype V (strain ATCC BAA-611 / 2603 V/R) OX=208435 GN=rplS PE=3 SV=1	MNPLIQSLTEGQLR	Fuc(1) 1	206.122	135.35	35.8727	32.2018	28.9171	28.201	265.686	132.312	102.199
Q8E1J3_TMVNNVLSMDK_HexNAc(1)	Q8E1J3	EIIAB-Man OS=Streptococcus agalactiae serotype V (strain ATCC BAA-611 / 2603 V/R) OX=208435 GN=manL PE=4 SV=1	TMVNNVLSMDK	HexNAc(1)	64.9127	69.4977	49.2553	83.0665	90.2631	69.2454	66.0363	73.3673	120.793
Q8DX94_DPVFSQKMMGDGFAVEPTDGNIYVPVSGTVTSVFPTK_Hex(2); HexNAc(1)	Q8DX94	PTS system, IIABC components OS=Streptococcus agalactiae serotype V (strain ATCC BAA-611 / 2603 V/R) OX=208435 GN=SAG1959 PE=4 SV=1	DPVFSQKMMGDGFAVEPTDGNIYVPVSGTVTSVFPTK	Hex(2); HexNAc(1)	167.542	230.586	336.49	72.4533	48.994	97.1688	1.34781	7.86388	6.12539
Q8E1B9_VSEADVLALKGIGPAAIK_Hex(2)	Q8E1B9	Conserved domain protein OS=Streptococcus agalactiae serotype V (strain ATCC BAA-611 / 2603 V/R) OX=208435 GN=SAG0441 PE=4 SV=1	VSEADVLALKGIGPAAIK	Hex(2)	76.6152	74.6595	67.3273	92.9077	99.8537	71.6356	56.9267	57.9931	53.0773
Q8DYZ1_ATSEMFVGNVDPAKIPALGVYTQPGR_Fuc(1) 1	Q8DYZ1	R5 protein OS=Streptococcus agalactiae serotype V (strain ATCC BAA-611 / 2603 V/R) OX=208435 GN=SAG1331 PE=4 SV=1	ATSEMFVGNVDPAKIPALGVYTQPGR	Fuc(1) 1	131.599	344.425	69.1394	31.7482	32.6911	49.5219	88.0819	129.248	141.224
P67139_QTLDLLEFAAQK_Fuc(1) 1	P67139	Endoribonuclease YbeY OS=Streptococcus agalactiae serotype V (strain ATCC BAA-611 / 2603 V/R) OX=208435 GN=ybeY PE=3 SV=1	QTLDLLEFAAQK	Fuc(1) 1	80.417	81.6351	59.3222	99.3637	61.0396	59.3184	107.64	97.2776	68.368
Q8E1Q5_NIYQNSGQSSQSSSSTSSEK_HexNAc(2)Hex(3) 80	Q8E1Q5	DD-transpeptidase OS=Streptococcus agalactiae serotype V (strain ATCC BAA-611 / 2603 V/R) OX=208435 GN=pbp1A PE=4 SV=1	NIYQNSGQSSQSSSSTSSEK	HexNAc(2)Hex(3) 80	136.376	96.4166	99.2638	75.884	54.9127	75.6706	119.239	55.9817	93.8368
P0A3J3_IIGIDLGTTNSAVAVLEGTESK_HexNAc(1)	P0A3J3	Chaperone protein DnaK OS=Streptococcus agalactiae serotype V (strain ATCC BAA-611 / 2603 V/R) OX=208435 GN=dnaK PE=3 SV=1	IIGIDLGTTNSAVAVLEGTESK	HexNAc(1)	126.672	122.345	106.003	73.1466	84.5004	60.3455	68.8952	76.8562	56.6385
Q8DXD8_EIFGAGFGSLGPVNLPDSVK_HexNAc(1)	Q8DXD8	Proline--tRNA ligase OS=Streptococcus agalactiae serotype V (strain ATCC BAA-611 / 2603 V/R) OX=208435 GN=proS PE=3 SV=1	EIFGAGFGSLGPVNLPDSVK	HexNAc(1)	74.2593	63.8919	60.4562	95.928	81.6785	84.6694	73.4782	58.0344	67.3234
Q8DXT5_MAALGEDGVLCLLSDSTNAEVPTFTNSEK_HexNAc(1)	Q8DXT5	Ribonuclease J OS=Streptococcus agalactiae serotype V (strain ATCC BAA-611 / 2603 V/R) OX=208435 GN=rnj PE=3 SV=1	MAALGEDGVLCLLSDSTNAEVPTFTNSEK	HexNAc(1)	49.5562	61.6761	38.6053	89.569	87.3269	102.068	61.4765	72.0539	59.0793
Q8E1E4_TVAVNINASK_Hex(2)	Q8E1E4	Uncharacterized RNA methyltransferase SAG0413 OS=Streptococcus agalactiae serotype V (strain ATCC BAA-611 / 2603 V/R) OX=208435 GN=SAG0413 PE=3 SV=1	TVAVNINASK	Hex(2)	72.8706	67.4463	72.8939	94.2823	88.5338	84.5657	57.6026	59.7486	58.4183
Q8DYT0_LGVNVSSYSLDLEKDSPVFGK_HexNAc(1)	Q8DYT0	Iron compound ABC transporter, substrate-binding protein OS=Streptococcus agalactiae serotype V (strain ATCC BAA-611 / 2603 V/R) OX=208435 GN=SAG1393 PE=4 SV=1	LGVNVSSYSLDLEKDSPVFGK	HexNAc(1)	82.3565	73.6236	73.8055	73.548	62.1601	84.5482	94.4368	96.1258	111.29
Q8DWP1_VNYNNITPTTK_Fuc(1) 1	Q8DWP1	Serine protease OS=Streptococcus agalactiae serotype V (strain ATCC BAA-611 / 2603 V/R) OX=208435 GN=SAG2174 PE=3 SV=1	VNYNNITPTTK	Fuc(1) 1	87.9615	59.2724	82.6816	84.9785	80.4376	78.5985	88.7165	69.7419	67.2415
Q8DZH7_VFAPNFIVGNTMLLK_Fuc(1) 1	Q8DZH7	Aldehyde dehydrogenase family protein OS=Streptococcus agalactiae serotype V (strain ATCC BAA-611 / 2603 V/R) OX=208435 GN=SAG1124 PE=3 SV=1	VFAPNFIVGNTMLLK	Fuc(1) 1	71.117	70.6946	56.0818	95.2907	80.9778	74.9388	75.8662	83.3886	56.063
Q8DYC1_WVNTLTGTDIPK_HexNAc(1)	Q8DYC1	2-oxoglutarate reductase OS=Streptococcus agalactiae serotype V (strain ATCC BAA-611 / 2603 V/R) OX=208435 GN=SAG1566 PE=3 SV=1	WVNTLTGTDIPK	HexNAc(1)	77.6803	102.509	104.386	74.6631	83.093	81.9031	69.4495	70.6313	68.0086
Q8DZR6_IQSDASVASTCATAIQSGASGITAVGAPTK_Fuc(1) 1	Q8DZR6	Uncharacterized protein OS=Streptococcus agalactiae serotype V (strain ATCC BAA-611 / 2603 V/R) OX=208435 GN=SAG1032 PE=4 SV=1	IQSDASVASTCATAIQSGASGITAVGAPTK	Fuc(1) 1	225.358	187.511	102.077	65.5765	47.2673	26.1579	111.106	103.777	71.7924
Q8DXT5_QVTLQPGDTVIFSSSPIPGNTTSVNK_HexNAc(1)	Q8DXT5	Ribonuclease J OS=Streptococcus agalactiae serotype V (strain ATCC BAA-611 / 2603 V/R) OX=208435 GN=rnj PE=3 SV=1	QVTLQPGDTVIFSSSPIPGNTTSVNK	HexNAc(1)	51.1341	62.8498	59.151	91.1549	85.6741	97.5453	60.9913	66.6323	63.2747
Q8DXY9_TWLVLTK_HexNAc(1)	Q8DXY9	Uncharacterized protein OS=Streptococcus agalactiae serotype V (strain ATCC BAA-611 / 2603 V/R) OX=208435 GN=SAG1706 PE=4 SV=1	TWLVLTK	HexNAc(1)	124.834	117.49	97.7354	68.7913	64.4602	64.5271	120.843	75.626	74.2511
P59591_EDLPLTPNGK_HexNAc(1)	P59591	D-alanine--D-alanyl carrier protein ligase OS=Streptococcus agalactiae serotype V (strain ATCC BAA-611 / 2603 V/R) OX=208435 GN=dltA PE=3 SV=1	EDLPLTPNGK	HexNAc(1)	105.371	87.1488	106.479	90.6611	78.6273	91.0506	40.2802	61.6439	46.5673
P59591_IELEDVSQNLNK_HexNAc(1)	P59591	D-alanine--D-alanyl carrier protein ligase OS=Streptococcus agalactiae serotype V (strain ATCC BAA-611 / 2603 V/R) OX=208435 GN=dltA PE=3 SV=1	IELEDVSQNLNK	HexNAc(1)	10.6741	253.443	295.76	37.6904	25.9031	26.7369	192.963	134.96	73.8349
Q8DYP4_FALKTGEGDAK_Fuc(1) 1	Q8DYP4	Amino acid ABC transporter, amino acid-binding protein OS=Streptococcus agalactiae serotype V (strain ATCC BAA-611 / 2603 V/R) OX=208435 GN=SAG1431 PE=4 SV=1	FALKTGEGDAK	Fuc(1) 1	70.952	58.5568	59.0956	102.359	73.2495	98.8165	66.1598	49.2024	69.788
Q8E0J9_NLLLVSPLK_Hex(5) 176	Q8E0J9	Transcriptional accessory protein Tex, putative OS=Streptococcus agalactiae serotype V (strain ATCC BAA-611 / 2603 V/R) OX=208435 GN=SAG0732 PE=4 SV=1	NLLLVSPLK	Hex(5) 176	77.2035	56.9666	72.533	85.4574	66.5287	74.5883	93.2339	84.1152	116.158
Q8E1H0_PELTDLLK_HexNAc(1)	Q8E1H0	Copper-transporter ATPase CopA OS=Streptococcus agalactiae serotype V (strain ATCC BAA-611 / 2603 V/R) OX=208435 GN=SAG0385 PE=3 SV=1	PELTDLLK	HexNAc(1)	128.422	61.2513	73.262	124.977	46.5289	36.6931	41.7694	114.271	122.931
Q8DXS7_QSGGKGQFGDVWIEFTPNEEGKGFEFENAIVGGVVPR_Hex(5) 176; Hex(2)	Q8DXS7	Elongation factor G OS=Streptococcus agalactiae serotype V (strain ATCC BAA-611 / 2603 V/R) OX=208435 GN=fusA PE=3 SV=1	QSGGKGQFGDVWIEFTPNEEGKGFEFENAIVGGVVPR	Hex(5) 176; Hex(2)	64.912	92.0877	82.9048	85.5172	75.1692	94.475	58.6112	76.9934	64.9005
Q8DZA9_QLMPIYDKPMIYYPLSVLMLAGIKEILIISTPQDLPR_Hex(5) 176; Fuc(1) 1; Hex(5) 176	Q8DZA9	Glucose-1-phosphate thymidylyltransferase OS=Streptococcus agalactiae serotype V (strain ATCC BAA-611 / 2603 V/R) OX=208435 GN=rfbA PE=3 SV=1	QLMPIYDKPMIYYPLSVLMLAGIKEILIISTPQDLPR	Hex(5) 176; Fuc(1) 1; Hex(5) 176	162.332	131.229	107.966	67.4389	52.1842	61.8632	106.964	69.5354	109.434
Q8E160_IAEIGISYCGK_HexNAc(1)	Q8E160	DegV family protein OS=Streptococcus agalactiae serotype V (strain ATCC BAA-611 / 2603 V/R) OX=208435 GN=SAG0502 PE=4 SV=1	IAEIGISYCGK	HexNAc(1)	6.26596	156.637	110.691	58.8174	68.9144	51.8538	111.845	144.203	91.7258
Q8DYQ0_NFVFTMQNLAK_HexNAc(1)	Q8DYQ0	dTDP-4-dehydrorhamnose reductase OS=Streptococcus agalactiae serotype V (strain ATCC BAA-611 / 2603 V/R) OX=208435 GN=rfbD PE=3 SV=1	NFVFTMQNLAK	HexNAc(1)	113.527	98.8969	135.872	63.7329	54.3919	51.5838	121.048	112.698	108.386
Q8DYW8_IVNTQGLQGEMR_Hex(2)	Q8DYW8	Ribosome maturation factor RimM OS=Streptococcus agalactiae serotype V (strain ATCC BAA-611 / 2603 V/R) OX=208435 GN=rimM PE=3 SV=1	IVNTQGLQGEMR	Hex(2)	69.3693	93.5018	83.9346	85.4627	89.5758	77.46	65.0152	59.5429	66.9547
P65465_FALKPGDHLMITQEMDR_Fuc(1) 1	P65465	UDP-N-acetylenolpyruvoylglucosamine reductase OS=Streptococcus agalactiae serotype V (strain ATCC BAA-611 / 2603 V/R) OX=208435 GN=murB PE=3 SV=1	FALKPGDHLMITQEMDR	Fuc(1) 1	47.4963	54.7153	79.1132	83.0639	90.775	98.7674	55.5789	72.1759	67.9708
Q8DWP1_LNIGETAIAIGSPLGTEYANSVTQGIVSSLKR_HexNAc(1)	Q8DWP1	Serine protease OS=Streptococcus agalactiae serotype V (strain ATCC BAA-611 / 2603 V/R) OX=208435 GN=SAG2174 PE=3 SV=1	LNIGETAIAIGSPLGTEYANSVTQGIVSSLKR	HexNAc(1)	261.865	86.9123	79.5599	84.0454	66.1536	61.2689	70.5131	59.7452	43.7903
Q8E298_VNLSFEEAIFGAEK_HexNAc(1)	Q8E298	Chaperone protein DnaJ OS=Streptococcus agalactiae serotype V (strain ATCC BAA-611 / 2603 V/R) OX=208435 GN=dnaJ PE=3 SV=1	VNLSFEEAIFGAEK	HexNAc(1)	119.55	89.263	132.597	77.9755	78.0461	65.3474	69.2413	88.7403	49.581
Q8DX85_FGELYPEVEQSDMIAITAYYPDTLDIEAVK_HexNAc(4) 146; Hex(5) 176	Q8DX85	Ribosomal protein L11 methyltransferase OS=Streptococcus agalactiae serotype V (strain ATCC BAA-611 / 2603 V/R) OX=208435 GN=prmA PE=3 SV=1	FGELYPEVEQSDMIAITAYYPDTLDIEAVK	HexNAc(4) 146; Hex(5) 176	94.4903	106.223	156.938	51.1007	59.9749	59.5476	116.807	123.676	99.1319
Q8E1K2_LTGHAIECRINAENPQFNFAPCPGTINGLHLPAGGMGLR_Hex(2)	Q8E1K2	Biotin carboxylase OS=Streptococcus agalactiae serotype V (strain ATCC BAA-611 / 2603 V/R) OX=208435 GN=accC PE=4 SV=1	LTGHAIECRINAENPQFNFAPCPGTINGLHLPAGGMGLR	Hex(2)	114.057	128.124	144.7	64.4972	81.8648	68.2797	66.5001	62.0703	81.8123
Q8E1R6_FGVNLSK_Hex(2)	Q8E1R6	Penicillin-binding protein 2X OS=Streptococcus agalactiae serotype V (strain ATCC BAA-611 / 2603 V/R) OX=208435 GN=pbpX PE=3 SV=1	FGVNLSK	Hex(2)	128.82	111.187	203.698	80.4776	51.7526	54.1717	76.221	82.3822	88.7219
Q8DYG1_AQVQEIAETKMPDLNAANLESAMR_HexNAc(1)	Q8DYG1	50S ribosomal protein L11 OS=Streptococcus agalactiae serotype V (strain ATCC BAA-611 / 2603 V/R) OX=208435 GN=rplK PE=3 SV=1	AQVQEIAETKMPDLNAANLESAMR	HexNAc(1)	82.3047	131.729	137.332	53.716	118.884	50.0879	55.8314	78.2172	52.5862
Q8DZF9_EIRDVIAYLNILANTSDNISFER_Fuc(1) 1; HexNAc(1)	Q8DZF9	ATP-dependent DNA helicase OS=Streptococcus agalactiae serotype V (strain ATCC BAA-611 / 2603 V/R) OX=208435 GN=pcrA PE=3 SV=1	EIRDVIAYLNILANTSDNISFER	Fuc(1) 1; HexNAc(1)	71.2008	259.127	227.367	60.3697	46.2482	48.8748	64.8826	111.94	66.7151
Q8DYN6_MLSDFLQEEK_HexNAc(1)	Q8DYN6	4-alpha-glucanotransferase OS=Streptococcus agalactiae serotype V (strain ATCC BAA-611 / 2603 V/R) OX=208435 GN=malQ PE=3 SV=1	MLSDFLQEEK	HexNAc(1)	86.2671	66.8622	61.4756	104.002	91.789	61.4174	70.0211	58.9921	50.6567
Q8E075_TKLALPNGQLVEHIDPSIVGGFVVNANNK_HexNAc(4) 146	Q8E075	ATP synthase subunit delta OS=Streptococcus agalactiae serotype V (strain ATCC BAA-611 / 2603 V/R) OX=208435 GN=atpH PE=3 SV=1	TKLALPNGQLVEHIDPSIVGGFVVNANNK	HexNAc(4) 146	4.0409	324.045	202.908	19.8519	30.6781	34.3373	179.745	177.254	63.704
Q8DYU8_ADEFENTSVDGVYAIGDVNGKIALTPVAIAAGR_HexNAc(1)	Q8DYU8	Glutathione reductase OS=Streptococcus agalactiae serotype V (strain ATCC BAA-611 / 2603 V/R) OX=208435 GN=gor PE=3 SV=1	ADEFENTSVDGVYAIGDVNGKIALTPVAIAAGR	HexNAc(1)	74.0157	79.4064	70.1134	89.3882	89.3312	103.29	44.4308	52.1168	45.8246
Q8DZE9_PAEEYIFTVFAMPVGSYFKGGLTPTNFIVSK_Hex(2)	Q8DZE9	Branched-chain-amino-acid aminotransferase OS=Streptococcus agalactiae serotype V (strain ATCC BAA-611 / 2603 V/R) OX=208435 GN=ilvE PE=3 SV=1	PAEEYIFTVFAMPVGSYFKGGLTPTNFIVSK	Hex(2)	106.59	157.83	106.888	52.4388	87.621	45.7045	88.84	115.432	58.0772
Q8E1S1_AVSRIIDFVSGTFQPILPALSGAGMIK_Hex(2); HexNAc(1); HexNAc(1)	Q8E1S1	PTS system, IIBC components OS=Streptococcus agalactiae serotype V (strain ATCC BAA-611 / 2603 V/R) OX=208435 GN=SAG0282 PE=4 SV=1	AVSRIIDFVSGTFQPILPALSGAGMIK	Hex(2); HexNAc(1); HexNAc(1)	143.782	70.3933	77.0762	91.6751	73.6121	106.278	54.4906	39.5308	38.0614
Q8DX37_TGLYELVFK_HexNAc(1)	Q8DX37	Cell wall surface anchor family protein OS=Streptococcus agalactiae serotype V (strain ATCC BAA-611 / 2603 V/R) OX=208435 GN=SAG2021 PE=4 SV=1	TGLYELVFK	HexNAc(1)	34.7873	44.9415	19.5774	64.407	79.7904	140.311	36.9084	88.3809	132.093
Q8E2F6_VAQYSTQNMAANNISYVIWQQK_HexNAc(1); Fuc(1) 1; Fuc(1) 1	Q8E2F6	Group B streptococcal surface immunogenic protein OS=Streptococcus agalactiae serotype V (strain ATCC BAA-611 / 2603 V/R) OX=208435 GN=SAG0032 PE=4 SV=1	VAQYSTQNMAANNISYVIWQQK	HexNAc(1); Fuc(1) 1; Fuc(1) 1	57.7722	127.603	73.1538	78.675	84.0528	84.7728	87.3452	48.4289	63.7581
Q8E0Q5_NESLSITYEK_HexNAc(1)	Q8E0Q5	CylI protein OS=Streptococcus agalactiae serotype V (strain ATCC BAA-611 / 2603 V/R) OX=208435 GN=cylI PE=3 SV=1	NESLSITYEK	HexNAc(1)	73.0907	88.4006	47.0204	91.853	102.253	67.3536	59.8241	71.0154	40.1642
Q8DZF0_IEIQISDAQVTVNGTK_Fuc(1) 1	Q8DZF0	Uncharacterized protein OS=Streptococcus agalactiae serotype V (strain ATCC BAA-611 / 2603 V/R) OX=208435 GN=SAG1151 PE=4 SV=1	IEIQISDAQVTVNGTK	Fuc(1) 1	99.2633	142.303	80.0703	63.0191	22.4873	22.6387	196.636	181.943	102.251
Q8E166_RFPGVEILLFPTK_Hex(5) 176	Q8E166	Exodeoxyribonuclease 7 large subunit OS=Streptococcus agalactiae serotype V (strain ATCC BAA-611 / 2603 V/R) OX=208435 GN=xseA PE=3 SV=1	RFPGVEILLFPTK	Hex(5) 176	90.8143	122.919	41.1474	34.495	56.0097	107.458	208.258	91.5071	35.4343
Q8CX15_GGSNTIFELVAMKK_Fuc(1) 1	Q8CX15	UDP-N-acetylglucosamine--N-acetylmuramyl-(pentapeptide) pyrophosphoryl-undecaprenol N-acetylglucosamine transferase OS=Streptococcus agalactiae serotype V (strain ATCC BAA-611 / 2603 V/R) OX=208435 GN=murG PE=3 SV=1	GGSNTIFELVAMKK	Fuc(1) 1	273.493	169.342	147.971	72.6854	44.0581	42.6529	77.0318	59.8646	74.3095
Q8DYN4_AADVFSLPHDQLGQLVESGVIQEIPEQYSK_Fuc(1) 1	Q8DYN4	Maltose/maltodextrin ABC transporter, maltose/maltodextrin-binding protein OS=Streptococcus agalactiae serotype V (strain ATCC BAA-611 / 2603 V/R) OX=208435 GN=SAG1441 PE=4 SV=1	AADVFSLPHDQLGQLVESGVIQEIPEQYSK	Fuc(1) 1	44.1066	154.329	20.2428	27.5191	51.7228	108.262	27.7548	180.493	223.255
Q8E1Q5_NIYQNSGQSSQSSSSTSSEK_Hex(5) 176; Hex(2)	Q8E1Q5	DD-transpeptidase OS=Streptococcus agalactiae serotype V (strain ATCC BAA-611 / 2603 V/R) OX=208435 GN=pbp1A PE=4 SV=1	NIYQNSGQSSQSSSSTSSEK	Hex(5) 176; Hex(2)	90.6265	86.6954	48.3692	63.6133	48.6972	46.8831	186.651	143.843	91.1624
Q8E0J3_VLTSDVNVTLYQTNEILAKANVLVDDVNGK_HexNAc(2)Hex(3) 80	Q8E0J3	Uncharacterized protein OS=Streptococcus agalactiae serotype V (strain ATCC BAA-611 / 2603 V/R) OX=208435 GN=SAG0738 PE=4 SV=1	VLTSDVNVTLYQTNEILAKANVLVDDVNGK	HexNAc(2)Hex(3) 80	77.6097	56.066	296.698	11.5899	41.7446	28.7439	174.009	215.928	139.253
Q8DXS7_LAEEDPTFR_Hex(2)	Q8DXS7	Elongation factor G OS=Streptococcus agalactiae serotype V (strain ATCC BAA-611 / 2603 V/R) OX=208435 GN=fusA PE=3 SV=1	LAEEDPTFR	Hex(2)	60.1797	77.8331	50.021	116.262	81.9035	75.8265	44.4653	63.2628	53.455
Q8DYA0_IVVITLLK_Hex(5) 176	Q8DYA0	Trk system potassium uptake protein TrkA OS=Streptococcus agalactiae serotype V (strain ATCC BAA-611 / 2603 V/R) OX=208435 GN=SAG1590 PE=4 SV=1	IVVITLLK	Hex(5) 176	100.054	110.274	40.711	71.8506	81.217	87.5914	62.1073	75.1252	91.8706
