# Supplementary material for: The S Protein of Group B Streptococcus Is a Critical Virulence Determinant That Impacts the Cell Surface Virulome
Source: Front Microbiol. 2021 Oct 14;12:729308. doi: 10.3389/fmicb.2021.729308 (PMC8551713; doi:10.3389/fmicb.2021.729308)
Supplement: Supplementary file 7 [file Data_Sheet_2.xlsx]

## Sheet: Blood
Protein	DESCRIPTION	WT_1	WT_2	WT_3	WT_4	WT_5	WT_6	D_1	D_2	D_3	D_4	D_5	D_6	REV_1	REV_2	REV_3	REV_4	REV_5	REV_6	PBS_1	PBS_2
E9QN92	Metalloreductase STEAP3 OS=Mus musculus OX=10090 GN=Steap3 PE=1 SV=1	92.4537	10.7515	78.9972	7.67403	94.8365	8.13874	98.3363	7.52533	83.989	8.48643	92.5812	9.14261	111.045	8.31347	96.8192	282.421	93.9237	292.24	122.77	304.383
Q61646	Haptoglobin OS=Mus musculus OX=10090 GN=Hp PE=1 SV=1	31.1828	32.7693	43.1403	76.1762	177.82	178.635	187.415	22.5527	154.379	196.89	161.767	13.532	31.5612	18.9826	71.1218	81.1112	42.924	241.828	18.9246	12.3867
A0A5F8MPK9	Phosphatidylinositol-3-phosphatase SAC1 OS=Mus musculus OX=10090 GN=Sacm1l PE=1 SV=1	1.76783	45.6252	1.47412	16.8989	74.4158	30.9904	95.4145	56.9642	72.0565	111.932	47.2718	2.09716	418.036	26.1255	128.2	1.82486	1.94827	35.3196	82.117	884.209
Q8K182	Complement component C8 alpha chain OS=Mus musculus OX=10090 GN=C8a PE=1 SV=1	71.976	102.723	99.4514	60.0596	80.9729	39.2933	93.8291	186.249	118.876	111.271	175.498	220.235	59.8535	31.687	91.3723	101.884	75.3893	61.3235	90.8765	48.3401
Q01279	Epidermal growth factor receptor OS=Mus musculus OX=10090 GN=Egfr PE=1 SV=1	46.3642	98.951	86.2975	70.0206	104.376	97.1696	98.6024	96.6292	187.446	104.005	133.572	168.431	65.1661	54.0319	63.0424	104.669	100.368	95.2093	65.4104	71.4479
A6X935	Inter alpha-trypsin inhibitor, heavy chain 4 OS=Mus musculus OX=10090 GN=Itih4 PE=1 SV=2	86.2288	76.0799	106.145	100.648	109.245	116.622	124.869	83.8828	130.241	136.82	132.127	56.9748	62.0142	56.9946	62.1654	123.75	91.8515	124.622	54.7186	51.5817
E9PVD2	Inter alpha-trypsin inhibitor, heavy chain 4 OS=Mus musculus OX=10090 GN=Itih4 PE=1 SV=1	85.3832	76.5459	108.528	100.562	108.97	115.627	125.16	83.6282	130.207	136.749	132.013	57.9566	61.9901	57.5562	61.311	124.143	92.4521	123.954	53.745	51.7522
Q8BH35	Complement component C8 beta chain OS=Mus musculus OX=10090 GN=C8b PE=1 SV=1	62.2026	128.697	99.7468	83.4873	82.7361	65.2673	102.48	122.25	151.151	104.585	216.9	191.381	36.3524	57.8448	63.0887	94.0552	91.9043	68.3729	55.6298	54.3352
P28665	Murinoglobulin-1 OS=Mus musculus OX=10090 GN=Mug1 PE=1 SV=3	71.3438	64.7156	82.5723	96.8664	81.9829	68.9427	107.802	118.599	102.204	80.1961	155.976	147.563	66.0687	59.5351	90.0852	129.917	90.2368	89.7255	117.654	99.5033
P14847	C-reactive protein OS=Mus musculus OX=10090 GN=Crp PE=1 SV=2	122.515	69.6089	105.987	118.44	118.225	133.806	142.772	100.771	135.262	117.144	130.15	58.6529	39.0493	62.0885	48.6815	133.776	62.8356	96.3361	54.2714	36.0105
Q61704	Inter-alpha-trypsin inhibitor heavy chain H3 OS=Mus musculus OX=10090 GN=Itih3 PE=1 SV=3	63.898	80.7155	82.2813	98.5409	111.41	107.974	119.668	102.783	109.226	101.031	128.846	100.311	62.3664	63.3518	83.4803	112.569	101.148	111.264	97.0618	59.1641
P60761	Neurogranin OS=Mus musculus OX=10090 GN=Nrgn PE=1 SV=1	124.956	65.4659	99.9212	107.228	117.839	90.4223	132.065	57.448	69.039	56.494	81.1059	133.357	56.7076	64.2201	43.5126	172.074	124.292	113.518	142.119	84.824
E9Q414	Apolipoprotein B-100 OS=Mus musculus OX=10090 GN=Apob PE=1 SV=1	67.1095	74.3711	103.054	81.167	108.173	84.3174	126.971	86.6781	80.7795	94.7412	94.3	147.612	76.8558	65.1563	84.0088	123.776	83.1825	104.096	137.728	94.6329
A0A0R4J039	Histidine-rich glycoprotein OS=Mus musculus OX=10090 GN=Hrg PE=1 SV=1	81.2676	71.8538	78.2484	84.1704	110.76	78.3747	128.539	143.887	111.846	108.208	141.782	103.596	68.2641	65.1899	76.7539	112.571	83.1242	96.6293	77.5542	80.2558
P47968	Ribose-5-phosphate isomerase OS=Mus musculus OX=10090 GN=Rpia PE=1 SV=2	83.0721	103.373	100.283	106.365	94.31	109.041	106.947	86.8992	89.7636	108.372	88.4545	106.33	78.082	65.5109	109.101	101.855	109.573	83.9941	101.132	91.926
P28666	Murinoglobulin-2 OS=Mus musculus OX=10090 GN=Mug2 PE=1 SV=2	63.0029	82.3711	70.033	83.4656	73.3651	72.6513	98.7835	155.638	89.042	73.0121	192.555	147.251	57.7839	66.4937	73.8337	111.318	73.0253	78.8067	186.654	85.7763
P10810	Monocyte differentiation antigen CD14 OS=Mus musculus OX=10090 GN=Cd14 PE=1 SV=1	131.397	125.83	171.276	142.982	145.739	105.919	112.897	56.3662	64.1012	100.115	51.604	70.1919	90.6024	67.7181	75.008	108.004	82.9456	117.096	29.2312	46.7555
P51855	Glutathione synthetase OS=Mus musculus OX=10090 GN=Gss PE=1 SV=1	52.7777	129.763	52.6594	121.564	125.894	93.9783	134.35	92.5719	109.967	77.8036	102.683	77.9839	86.4116	68.0172	110.621	95.094	105.298	101.015	63.0562	106.247
P05366	Serum amyloid A-1 protein OS=Mus musculus OX=10090 GN=Saa1 PE=1 SV=2	97.9079	75.3697	96.4463	129.023	119.285	145.983	126.522	19.3074	140.067	165.635	136.907	14.4788	60.1071	68.8017	58.1403	155.205	108.653	124.786	15.4202	18.2223
Q8R001	Microtubule-associated protein RP/EB family member 2 OS=Mus musculus OX=10090 GN=Mapre2 PE=1 SV=1	137.324	118.777	98.8367	102.211	81.8772	135.026	64.2681	71.5199	100.722	81.3131	87.8158	75.7073	110.66	69.245	89.133	74.2182	91.2051	115.859	110.803	121.08
P05367	Serum amyloid A-2 protein OS=Mus musculus OX=10090 GN=Saa2 PE=1 SV=1	97.7811	68.2534	99.926	128.897	113.591	146.057	122.72	20.6825	140.591	173.308	132.718	17.9591	59.3505	70.8819	61.8681	150.751	110.437	123.524	21.1325	14.802
E9QL65	Component of oligomeric Golgi complex 3 OS=Mus musculus OX=10090 GN=Cog3 PE=1 SV=1	54.4069	82.6625	98.014	95.7029	96.9747	108.396	153.837	84.7369	141.168	78.605	113.068	136.71	40.8491	71.7185	64.0642	119.441	90.7419	86.5571	106.345	97.8932
O35381	Acidic leucine-rich nuclear phosphoprotein 32 family member A OS=Mus musculus OX=10090 GN=Anp32a PE=1 SV=1	129.995	106.298	114.883	125.43	79.5459	100.409	78.8303	84.9662	70.0372	99.7167	69.3234	81.5231	115.657	71.7248	97.664	93.4107	91.019	90.2094	126.91	111.18
P01027	Complement C3 OS=Mus musculus OX=10090 GN=C3 PE=1 SV=3	69.3622	69.3055	81.3902	88.2768	124.421	91.4274	118.612	128.236	120.268	104.759	126.212	97.7529	57.3571	71.7673	62.8468	97.6015	98.5832	102.535	103.3	96.5955
Q91WP6	Serine protease inhibitor A3N OS=Mus musculus OX=10090 GN=Serpina3n PE=1 SV=1	87.9856	73.9347	116.423	112.272	139.479	125.55	124.733	51.6149	123.471	120.898	112.541	55.2118	48.1869	72.0933	67.0752	138.141	91.9972	128.65	39.1258	47.7608
O88587	Catechol O-methyltransferase OS=Mus musculus OX=10090 GN=Comt PE=1 SV=2	89.2898	132.927	110.164	86.8497	89.0108	92.1089	122.362	95.1864	60.4081	80.7091	61.7208	92.1666	103.113	72.7391	123.136	108.194	127.523	92.0461	75.4517	123.255
A0A0R4J032	Complement component C9 OS=Mus musculus OX=10090 GN=C9 PE=1 SV=1	65.557	95.2711	78.4591	85.4327	91.698	84.1089	105.726	169.248	126.136	79.2644	118.554	115.317	54.8944	73.0033	117.604	102.712	99.8812	91.631	91.4886	42.2815
Q7TMK9	Heterogeneous nuclear ribonucleoprotein Q OS=Mus musculus OX=10090 GN=Syncrip PE=1 SV=2	104.084	89.223	103.127	79.6738	95.4252	85.668	87.0223	120.574	76.2817	105.791	101.298	88.6804	118.481	73.4702	102.362	98.601	87.7388	100.02	85.5747	119.6
Q3UER8	Fibrinogen gamma chain OS=Mus musculus OX=10090 GN=Fgg PE=1 SV=1	74.8311	71.5706	93.2467	98.4329	108.045	92.8014	114.821	107.042	121.985	114.221	113.255	86.4212	64.7137	74.0062	74.7806	109.474	92.7278	112.723	101.798	71.0946
P27661	Histone H2AX OS=Mus musculus OX=10090 GN=H2ax PE=1 SV=2	126.767	116.868	147.701	87.4554	63.6101	119.058	79.231	93.2666	103.277	93.5003	68.5369	114.746	90.0027	74.32	77.223	88.6061	116.356	69.4171	108.356	126.277
Q9JI75	Ribosyldihydronicotinamide dehydrogenase [quinone] OS=Mus musculus OX=10090 GN=Nqo2 PE=1 SV=3	74.1779	84.403	110.095	105.286	96.1515	89.5678	102.616	76.1918	88.9654	102.111	96.0682	101.957	73.9086	74.4125	103.343	103.894	106.379	116.196	109.456	97.7015
Q64726	Zinc-alpha-2-glycoprotein OS=Mus musculus OX=10090 GN=Azgp1 PE=1 SV=2	68.3403	64.7925	69.6953	92.6058	91.9585	89.3749	93.9036	91.6979	98.5922	89.3816	95.8469	90.2681	94.2225	74.7672	130.797	129.097	123.845	121.442	87.1288	99.7538
P0DP27	Calmodulin-2 OS=Mus musculus OX=10090 GN=Calm2 PE=1 SV=1	112.829	103.383	121.075	110.794	100.47	106.585	89.1647	95.3049	75.1698	92.7484	82.2911	97.9471	98.7466	74.9482	92.9948	95.9019	92.7272	90.6774	100.658	90.9061
P49722	Proteasome subunit alpha type-2 OS=Mus musculus OX=10090 GN=Psma2 PE=1 SV=3	89.8531	97.7418	110.947	100.804	97.4757	110.983	99.1268	102.909	89.4487	90.8798	92.671	92.9761	82.6987	75.2572	102.476	88.8718	101.891	111.121	94.0521	74.6561
P62274	40S ribosomal protein S29 OS=Mus musculus OX=10090 GN=Rps29 PE=1 SV=2	127.137	51.8729	143.459	44.097	102.617	64.4154	73.2496	59.5605	90.5008	74.988	78.2994	153.147	90.0325	76.1638	70.1242	113.855	101.76	206.802	96.4392	74.1237
A0A0R4J0I1	Serine protease inhibitor A3K OS=Mus musculus OX=10090 GN=Serpina3k PE=1 SV=1	66.2693	75.0757	87.8125	101.108	109.639	101.1	121.922	82.0489	140.815	95.1832	112.168	117.517	60.729	76.2677	66.2271	123.225	90.3254	91.4337	102.29	93.1626
E9Q8I0	Complement factor H OS=Mus musculus OX=10090 GN=Cfh PE=1 SV=1	67.4671	67.2615	75.2288	84.2458	97.9989	72.357	113.295	148.527	149.496	109.417	120.12	104.268	81.2535	76.3439	88.9959	108.394	96.1967	95.0559	60.2953	77.3781
P70296	Phosphatidylethanolamine-binding protein 1 OS=Mus musculus OX=10090 GN=Pebp1 PE=1 SV=3	104.854	107.105	99.7839	105.795	78.0934	108.102	94.296	102.537	98.4847	97.5034	98.2773	72.5076	104.85	76.3762	103.937	90.8752	88.0164	94.1201	91.3363	106.272
P16301	Phosphatidylcholine-sterol acyltransferase OS=Mus musculus OX=10090 GN=Lcat PE=1 SV=2	82.1375	73.3587	99.774	90.2953	106.469	75.3639	100.487	129.937	98.9526	100.445	103.301	102.483	88.2663	76.4031	93.3433	104.685	83.2163	102.39	100.429	92.7156
P99026	Proteasome subunit beta type-4 OS=Mus musculus OX=10090 GN=Psmb4 PE=1 SV=1	91.7989	92.2887	100.169	96.6527	91.0364	87.5091	101.866	90.8905	96.239	99.7335	100.007	94.5023	79.687	76.4047	101.353	105.382	98.0819	118.626	101.817	85.4957
P19221	Prothrombin OS=Mus musculus OX=10090 GN=F2 PE=1 SV=1	74.6495	68.6276	83.223	78.8992	129.746	83.0896	111.066	137.287	121.15	120.83	105.255	98.1046	71.2004	76.8361	93.2064	91.7612	82.0318	100.931	73.8661	91.2948
E9PV24	Fibrinogen alpha chain OS=Mus musculus OX=10090 GN=Fga PE=1 SV=1	82.384	74.0503	94.3914	101.43	105.094	98.6972	116.561	102.063	118.814	115.354	117.391	86.309	66.6125	77.1739	72.5506	109.926	90.0834	105.201	98.2196	70.544
P07759	Serine protease inhibitor A3K OS=Mus musculus OX=10090 GN=Serpina3k PE=1 SV=2	66.6638	75.7231	89.9663	101.274	109.838	100.817	119.112	82.5238	141.218	95.2885	112.458	117.316	61.2777	77.1925	66.6412	122.712	89.0095	90.159	101.464	93.8196
Q8K0E8	Fibrinogen beta chain OS=Mus musculus OX=10090 GN=Fgb PE=1 SV=1	79.7803	68.9559	87.7632	90.9745	110.848	89.0316	124.24	111.316	124.43	119.115	112.386	88.9761	74.1857	77.6058	76.5248	109.862	91.0203	111.232	75.2165	71.2082
P58389	Serine/threonine-protein phosphatase 2A activator OS=Mus musculus OX=10090 GN=Ptpa PE=1 SV=1	100.943	108.163	96.5709	105.276	87.9689	108.75	97.3631	89.8215	91.817	97.3465	96.8177	80.9226	101.536	77.9654	94.8136	100.136	104.632	92.7445	94.6945	100.816
P54116	Erythrocyte band 7 integral membrane protein OS=Mus musculus OX=10090 GN=Stom PE=1 SV=3	98.0836	92.1555	98.171	99.1129	94.1237	102.518	95.9939	86.2034	89.9529	112.99	91.7362	77.4111	105.966	78.093	97.5417	110.851	98.4347	94.2416	93.2182	106.509
Q9QXC1	Fetuin-B OS=Mus musculus OX=10090 GN=Fetub PE=1 SV=1	81.133	63.6867	85.3669	85.9322	107.975	82.5543	108.745	119.003	97.776	111.792	117.582	103.261	72.7313	78.1448	77.4626	118.901	104.257	101.294	114.899	78.3682
Q61233	Plastin-2 OS=Mus musculus OX=10090 GN=Lcp1 PE=1 SV=4	106.766	119.711	87.4643	108.737	94.5652	88.399	93.0304	86.3558	94.5682	99.5552	101.293	79.3485	68.5088	78.5313	70.5512	105.264	124.828	112.841	141.968	70.3493
P47738	Aldehyde dehydrogenase, mitochondrial OS=Mus musculus OX=10090 GN=Aldh2 PE=1 SV=1	79.8717	56.4978	99.9029	120.978	93.1657	136.499	119.828	114.845	93.5893	85.1844	97.3643	104.141	65.2454	78.7397	76.6774	85.6129	122.144	87.4086	127.58	71.085
Q923U0	TOM1-like protein 1 OS=Mus musculus OX=10090 GN=Tom1l1 PE=1 SV=1	102.821	119.638	104.608	85.3931	92.1114	106.026	91.5418	101.609	89.4315	94.433	89.5252	102.355	112.152	78.9706	99.454	78.2693	100.191	89.9756	80.8668	116.978
G3X925	Pyruvate kinase OS=Mus musculus OX=10090 GN=Pklr PE=1 SV=1	106.575	97.1307	84.9947	115.46	117.167	107.876	96.4478	94.9524	89.8264	86.0017	76.7337	65.5109	91.5434	79.1361	92.2169	105.945	96.7876	102.479	110.555	97.5716
Q3TMH2	Secernin-3 OS=Mus musculus OX=10090 GN=Scrn3 PE=1 SV=1	95.705	102.499	86.0815	89.0114	111.62	102.484	107.177	112.845	108.564	100.457	86.7431	90.6107	81.4367	79.4212	90.0336	92.5923	102.511	94.1169	90.0744	94.6963
P52430	Serum paraoxonase/arylesterase 1 OS=Mus musculus OX=10090 GN=Pon1 PE=1 SV=2	73.2524	39.5485	68.6361	79.3106	104.245	61.3783	120.135	129.835	87.3649	116.246	97.5097	141.908	82.46	79.5216	108.33	102.79	82.9515	95.8083	131.145	105.131
A0A075B5P6	Immunoglobulin heavy constant mu (Fragment) OS=Mus musculus OX=10090 GN=Ighm PE=1 SV=1	73.3584	146.61	67.5183	47.9166	80.6231	93.0396	110.278	91.6839	116.412	145.644	83.7488	131.18	91.713	79.6322	130.569	88.0914	88.5477	58.8628	105.435	113.869
V9GX06	Predicted gene 11214 (Fragment) OS=Mus musculus OX=10090 GN=Gm11214 PE=1 SV=1	104.46	92.8483	117.742	100.602	90.4386	101.903	88.1786	104.346	85.1304	102.102	95.1578	91.3462	101.424	79.7612	90.4312	91.3581	105.65	92.7797	90.0519	102.313
P24549	Retinal dehydrogenase 1 OS=Mus musculus OX=10090 GN=Aldh1a1 PE=1 SV=5	97.1763	81.7494	110.362	88.2156	89.0332	95.8646	88.7308	92.8323	85.1112	120.556	93.8242	93.4666	101.845	79.8009	94.9211	94.1286	116.021	93.9836	92.1869	125.704
P97372	Proteasome activator complex subunit 2 OS=Mus musculus OX=10090 GN=Psme2 PE=1 SV=4	104.699	105.54	100.281	84.7835	84.7208	91.1708	88.0878	91.8313	74.5114	85.2651	78.8433	104.88	93.6781	80.007	156.136	95.2433	84.6965	116.853	80.1691	102.526
F8WJ05	Inter-alpha-trypsin inhibitor heavy chain H1 OS=Mus musculus OX=10090 GN=Itih1 PE=1 SV=1	68.2008	86.5056	93.6376	94.6139	106.866	95.2547	102.815	119.669	102.631	110.44	112.541	89.3897	69.4404	80.2247	89.1196	97.4766	95.8425	95.5318	119.288	79.9563
P23953	Carboxylesterase 1C OS=Mus musculus OX=10090 GN=Ces1c PE=1 SV=4	75.6881	79.5674	94.5752	88.657	103.461	94.2415	122.862	113.249	104.631	96.0898	106.253	99.998	60.8543	80.2921	85.7511	105.408	102.206	112.823	106.172	70.1281
P40142	Transketolase OS=Mus musculus OX=10090 GN=Tkt PE=1 SV=1	92.5824	89.8866	109.263	104.314	85.6357	111.517	92.8311	99.2523	92.8444	109.016	100.442	93.0011	106.634	80.3179	94.813	82.5257	94.7321	89.8825	94.0449	99.8867
P08228	Superoxide dismutase [Cu-Zn] OS=Mus musculus OX=10090 GN=Sod1 PE=1 SV=2	92.0492	96.7152	86.9558	102.725	91.9742	79.5059	94.808	115.839	114.803	93.8059	100.691	95.8205	109.916	80.4092	98.3824	101.557	100.88	100.807	67.2464	83.7589
P03953	Complement factor D OS=Mus musculus OX=10090 GN=Cfd PE=1 SV=1	63.7317	83.3147	75.5643	58.3588	104.175	66.9851	165.796	166.975	121.489	97.4178	105.647	171.617	67.5043	80.4273	66.7187	76.7729	96.7591	79.7064	94.0177	78.1156
P08226	Apolipoprotein E OS=Mus musculus OX=10090 GN=Apoe PE=1 SV=2	84.1516	85.5831	83.3035	86.3425	116.663	95.7333	95.5665	96.9565	107.181	106.11	116.639	98.6835	86.6587	80.4566	58.6201	135.177	116.542	81.507	107.861	92.8158
Q6ZWQ9	Myosin, light chain 12A, regulatory, non-sarcomeric OS=Mus musculus OX=10090 GN=Myl12a PE=1 SV=1	86.2157	84.1484	104.816	108.573	94.2442	121.885	104.061	98.4277	103.366	88.2622	85.3116	98.6645	80.5921	80.4572	93.2481	91.8408	120.904	90.9039	92.7696	91.4476
Q9R1P3	Proteasome subunit beta type-2 OS=Mus musculus OX=10090 GN=Psmb2 PE=1 SV=1	101.591	113.963	105.333	78.985	89.1457	78.1417	83.0412	120.228	90.2615	104.946	95.387	90.589	108.056	80.4579	108.033	104.491	94.3354	97.9939	84.6633	88.5865
Q9CZ44	NSFL1 cofactor p47 OS=Mus musculus OX=10090 GN=Nsfl1c PE=1 SV=1	102.398	98.6751	106.961	99.0415	90.0171	97.7681	89.454	104.338	79.4296	92.9987	88.3879	88.9182	114.536	80.5572	92.0503	104.475	98.3639	93.8	107.163	97.5806
Q07456	Protein AMBP OS=Mus musculus OX=10090 GN=Ambp PE=1 SV=2	62.9444	81.527	73.8154	87.4224	104.89	97.1451	117.51	110.922	131.554	105.06	124.157	98.961	90.2586	81.4794	93.6098	97.4051	117.165	110.219	35.8431	73.2808
B7ZNL2	Nap1l4 protein OS=Mus musculus OX=10090 GN=Nap1l4 PE=1 SV=1	80.5261	93.6595	100.672	100.209	89.9619	114.598	109.286	96.6547	82.9185	84.5216	84.6723	93.4251	105.859	81.8924	118.763	78.8157	99.4628	107.905	82.6327	104.642
P04370	Myelin basic protein OS=Mus musculus OX=10090 GN=Mbp PE=1 SV=2	143.489	187.698	92.6036	95.3416	98.4447	89.7832	95.2526	104.778	60.5273	123.613	76.2024	81.2735	88.6484	81.9164	70.6643	56.2358	140.381	52.5028	127.177	131.165
Q9QZI9	Serine incorporator 3 OS=Mus musculus OX=10090 GN=Serinc3 PE=1 SV=2	81.7496	118.535	104.316	76.1775	80.1397	75.1179	86.7566	124.926	100.086	86.2134	120.662	108.327	106.405	81.9982	88.2725	74.603	121.731	128.357	79.7697	73.0765
Q8C166	Copine-1 OS=Mus musculus OX=10090 GN=Cpne1 PE=1 SV=1	93.2797	109.042	123.434	116.593	99.9457	105.667	80.5554	94.2882	102.725	92.9343	100.549	82.4412	90.2034	82.0182	86.2086	102.033	90.5031	86.0607	93.9342	87.977
Q9JHK5	Pleckstrin OS=Mus musculus OX=10090 GN=Plek PE=1 SV=1	103.581	79.0479	105.858	110.659	97.5442	110.025	81.6207	104.588	101.356	100.636	105.273	113.187	81.1517	82.0226	84.5254	82.6419	94.6636	87.9421	111.821	82.3418
G3X977	Inter-alpha-trypsin inhibitor heavy chain H2 OS=Mus musculus OX=10090 GN=Itih2 PE=1 SV=1	74.5904	96.1816	90.6592	92.5292	105.966	100.498	110.214	109.84	96.6795	109.405	100.046	83.9869	72.4562	82.0375	89.1285	87.9545	92.4792	102.47	129.842	87.345
Q91XL1	Leucine-rich HEV glycoprotein OS=Mus musculus OX=10090 GN=Lrg1 PE=1 SV=1	94.4941	88.0298	106.331	111.541	131.756	120.435	123.748	55.1717	116.736	108.817	124.595	56.9204	60.981	82.1072	63.8548	137.916	88.5631	116.917	44.7351	58.0737
Q61247	Alpha-2-antiplasmin OS=Mus musculus OX=10090 GN=Serpinf2 PE=1 SV=1	76.632	77.4311	87.2516	90.496	103.435	91.278	110.131	111.378	112.708	97.511	112.318	96.5874	68.0048	82.1741	88.8793	101.413	87.8208	103.874	111.241	99.581
Q9D8N0	Elongation factor 1-gamma OS=Mus musculus OX=10090 GN=Eef1g PE=1 SV=3	114.338	142.357	130.748	76.0817	110.142	68.7068	81.3385	125.725	77.3626	175.151	98.4504	88.2561	68.6001	82.8085	92.4847	50.4071	78.6022	67.5198	110.815	106.579
Q9D967	Magnesium-dependent phosphatase 1 OS=Mus musculus OX=10090 GN=Mdp1 PE=1 SV=1	95.2121	104.283	111.267	101.941	66.3974	90.5242	84.5295	86.0817	99.486	85.8917	83.6272	83.376	124.779	82.8265	120.499	101.067	101.101	121.585	70.7831	92.7612
Q00623	Apolipoprotein A-I OS=Mus musculus OX=10090 GN=Apoa1 PE=1 SV=2	72.7637	71.6323	65.838	74.3332	83.4271	81.5557	81.4182	100.063	85.1649	125.551	91.0014	120.115	119.268	82.9442	122.087	105.548	93.1916	74.8251	145.869	140.91
Q03734	Serine protease inhibitor A3M OS=Mus musculus OX=10090 GN=Serpina3m PE=1 SV=2	80.2569	69.3185	91.3254	103.091	117.352	107.252	116.371	83.8093	128.899	103.684	116.005	99.2933	57.6111	82.976	77.9956	117.645	88.1943	102.118	80.2947	75.0101
Q9Z1R9	Protease, serine 1 (trypsin 1) OS=Mus musculus OX=10090 GN=Prss1 PE=1 SV=1	115.081	96.9754	135.157	110.748	85.1121	97.6065	87.6194	95.4036	81.209	98.7995	94.0522	80.1727	83.3045	83.0387	79.5014	103.781	88.0647	98.4662	125.124	87.5821
P29788	Vitronectin OS=Mus musculus OX=10090 GN=Vtn PE=1 SV=2	81.6544	75.5884	93.4407	100.946	104.538	104.947	101.117	84.7701	131.706	112.047	106.447	77.0317	65.864	83.0398	87.5977	119.196	111.802	114.519	73.8939	64.6086
Q8R121	Protein Z-dependent protease inhibitor OS=Mus musculus OX=10090 GN=Serpina10 PE=1 SV=1	83.2808	73.4487	93.8819	88.2069	103.912	104.003	93.5125	107.024	119.395	115.383	117.943	96.1644	61.2091	83.4214	92.7637	99.2062	82.8641	96.7193	107.261	86.3828
P11352	Glutathione peroxidase 1 OS=Mus musculus OX=10090 GN=Gpx1 PE=1 SV=2	100.498	159.926	94.6149	96.4128	102.113	90.5513	98.1876	92.7822	96.8397	85.3843	88.1619	84.8021	102.054	83.4392	107.576	89.8611	67.9846	99.5452	93.2254	85.5899
P61971	Nuclear transport factor 2 OS=Mus musculus OX=10090 GN=Nutf2 PE=1 SV=1	100.923	110.646	102.652	86.7744	94.3987	99.8877	96.0603	91.7857	87.3507	89.2757	92.6059	84.0982	101.573	83.4426	92.6152	111.587	101.227	104.122	96.9352	97.2845
Q8C0M9	Isoaspartyl peptidase/L-asparaginase OS=Mus musculus OX=10090 GN=Asrgl1 PE=1 SV=1	102.431	86.1661	84.3144	108.063	87.5385	98.7607	91.8031	84.1618	98.5136	96.0633	93.9423	85.6905	115.045	83.5657	109.761	110.586	85.1179	99.5974	88.8784	103.365
Q9QYJ3	DnaJ homolog subfamily B member 1 OS=Mus musculus OX=10090 GN=Dnajb1 PE=1 SV=3	102.893	84.4304	92.055	111.917	109.79	95.2833	95.2371	101.306	78.0063	101.795	97.4447	93.6236	90.1071	83.6981	93.1296	83.9846	131.822	96.3562	79.9846	104.657
Q91X72	Hemopexin OS=Mus musculus OX=10090 GN=Hpx PE=1 SV=2	70.8358	83.2954	82.4112	95.9161	112.503	105.499	123.976	88.2419	120.32	109.992	111.463	82.0088	50.6658	83.7101	105.687	116.98	90.7304	116.95	78.5779	51.7496
A0A0A0MQF6	Glyceraldehyde-3-phosphate dehydrogenase OS=Mus musculus OX=10090 GN=Gapdh PE=1 SV=1	97.814	94.3876	101.354	100.673	86.6923	96.3382	86.0094	102.353	97.859	98.8679	94.8863	96.1314	106.89	83.9601	100.309	93.5957	97.8155	94.6006	93.0924	97.2932
P48758	Carbonyl reductase [NADPH] 1 OS=Mus musculus OX=10090 GN=Cbr1 PE=1 SV=3	97.4995	99.3953	97.338	94.3696	98.8044	84.2316	94.7413	97.7916	99.4571	96.9584	98.9479	101.532	77.0599	84.1065	96.5766	91.8178	98.6646	97.2001	103.755	119.598
D3Z5G7	Carboxylic ester hydrolase OS=Mus musculus OX=10090 GN=Ces1b PE=1 SV=1	70.8298	83.1511	97.7126	85.6772	88.9681	89.5832	124.554	107.764	98.7038	91.7545	116.543	103.115	57.614	84.2025	80.2015	107.87	112.697	113.303	123.588	78.0943
O09061	Proteasome subunit beta type-1 OS=Mus musculus OX=10090 GN=Psmb1 PE=1 SV=1	110.22	103.317	103.618	96.9201	92.4645	92.7336	99.0743	93.8024	89.1295	99.4912	96.6043	100.156	78.4253	84.225	86.5866	102.004	103.416	93.5231	112.34	94.9959
P62983	Ubiquitin-40S ribosomal protein S27a OS=Mus musculus OX=10090 GN=Rps27a PE=1 SV=2	109.358	108.817	102.904	95.2611	86.4059	94.6091	84.2671	93.9813	90.2788	98.5152	95.5969	82.5351	122.038	84.4147	94.6571	98.082	86.5611	104.217	92.4318	98.1023
A0A0B4J1H7	Immunoglobulin kappa variable 1-135 (Fragment) OS=Mus musculus OX=10090 GN=Igkv1-135 PE=4 SV=1	47.3745	131.448	53.4073	68.0042	130.99	59.4092	119.373	172.481	160.518	80.3018	132.813	82.9406	52.6979	84.9085	101.373	116.86	55.1267	80.9906	75.8284	82.8625
Q4VWZ5	Acyl-CoA-binding protein OS=Mus musculus OX=10090 GN=Dbi PE=1 SV=1	127.892	102.18	110.768	79.1755	78.3342	89.3874	69.6281	86.5464	71.8677	108.27	92.7911	97.3701	116.04	85.158	111.952	100.614	77.6108	108.999	108.732	102.887
Q8K1B8	Fermitin family homolog 3 OS=Mus musculus OX=10090 GN=Fermt3 PE=1 SV=1	100.438	81.1847	97.9313	102.326	90.0897	98.0379	92.0159	84.917	91.6868	88.3406	99.9446	91.7323	91.3424	85.2894	89.337	95.756	126.502	113.882	94.0853	113.26
Q3U367	4-trimethylaminobutyraldehyde dehydrogenase OS=Mus musculus OX=10090 GN=Aldh9a1 PE=1 SV=1	97.8711	105.498	92.5427	80.5964	91.1955	93.6385	97.5577	94.5333	94.9113	100.659	97.1417	94.8371	106.841	85.4296	88.886	96.849	95.2812	103.616	104.168	107.566
A8DUK4	Beta-globin OS=Mus musculus OX=10090 GN=Hbb-bs PE=1 SV=1	63.6365	137.41	65.7926	91.1407	98.1268	87.696	92.0881	94.146	95.9136	126.704	95.6296	49.9473	149.463	85.442	140.382	59.5935	71.4793	97.6429	63.1454	154.083
Q9JMA1	Ubiquitin carboxyl-terminal hydrolase 14 OS=Mus musculus OX=10090 GN=Usp14 PE=1 SV=3	95.5032	100.379	88.176	90.104	91.4143	94.7705	99.3074	112.247	95.8787	106.466	91.6356	82.6965	93.9648	85.5112	103.837	97.1034	104.289	97.6193	98.8403	87.3559
Q8VCU2	Glycosyl-phosphatidylinositol-specific phospholipase D OS=Mus musculus OX=10090 GN=Gpld1 PE=1 SV=1	70.1549	52.1067	77.8676	71.752	86.602	79.632	105.299	138.315	110.117	109.419	107.881	119.76	73.8131	85.5228	101.563	103.301	94.9032	86.6346	132.954	109.268
Q8VHL0	Urea transporter 1 OS=Mus musculus OX=10090 GN=Slc14a1 PE=1 SV=2	90.4932	93.4544	82.5571	92.5982	99.5673	100.23	102.538	95.8356	97.4587	104.512	109.691	87.5725	86.45	85.5771	97.7227	104.407	85.2496	102.22	107.98	85.7857
Q76MZ3	Serine/threonine-protein phosphatase 2A 65 kDa regulatory subunit A alpha isoform OS=Mus musculus OX=10090 GN=Ppp2r1a PE=1 SV=3	112.607	87.8787	103.94	95.7887	88.7811	97.6964	96.8971	98.7221	92.9579	93.981	90.0133	95.9578	89.7063	85.8446	90.115	101.389	107.802	101.259	97.7343	95.9452
P17563	Methanethiol oxidase OS=Mus musculus OX=10090 GN=Selenbp1 PE=1 SV=2	88.1212	88.6633	91.7095	97.094	84.2008	97.1889	114.206	106.034	99.7456	87.0205	92.3039	78.8378	97.8298	85.9709	106.409	99.2511	128.547	108.225	60.0132	104.095
Q9WV69	Dematin OS=Mus musculus OX=10090 GN=Dmtn PE=1 SV=1	104.958	102.031	97.8623	101.529	90.51	96.1274	92.0398	89.1356	88.2485	104.387	100.876	86.9577	97.6087	85.9872	91.2774	104.255	101.731	93.4886	104.211	96.1797
Q9JII6	Aldo-keto reductase family 1 member A1 OS=Mus musculus OX=10090 GN=Akr1a1 PE=1 SV=3	107.477	107.72	94.623	95.3937	85.2759	94.4256	94.4099	92.2139	81.5151	100.87	89.1353	84.8325	106.766	86.0025	111.787	103.819	96.5932	101.795	95.401	89.6213
Q8CBB6	Histone H2B OS=Mus musculus OX=10090 GN=H4bc24 PE=2 SV=1	125.602	59.1748	89.6334	97.1359	82.8904	78.9169	89.5401	118.72	79.7594	88.5066	79.3663	94.9471	74.8775	86.2448	103.83	95.1324	85.2445	95.8069	162.107	149.517
A0A1W2P768	Histone H3.2 OS=Mus musculus OX=10090 GN=H3c14 PE=1 SV=1	164.011	54.2175	135.225	105.081	62.8787	80.7154	49.0305	97.4984	104.825	97.3312	67.3453	86.5336	58.8029	86.3181	83.8276	106.878	62.9582	114.905	192.952	118.379
P54822	Adenylosuccinate lyase OS=Mus musculus OX=10090 GN=Adsl PE=1 SV=2	91.7311	99.205	95.2887	101.568	89.694	104.414	95.9723	99.8221	93.4381	89.4553	93.4603	83.6844	97.0716	86.4048	100.348	96.1325	100.163	100.021	106.609	94.6132
Q08857	Platelet glycoprotein 4 OS=Mus musculus OX=10090 GN=Cd36 PE=1 SV=2	94.3351	129.599	90.5463	82.8623	87.0581	83.8764	90.282	94.5037	109.151	86.5626	95.0774	78.1282	106.251	86.4546	106.242	86.5161	115.864	117.837	65.5324	120.264
A0A0R4J0X5	Alpha-1-antitrypsin 1-3 OS=Mus musculus OX=10090 GN=Serpina1c PE=1 SV=1	81.2688	77.462	97.5054	88.8836	103.528	92.382	103.797	97.6385	135.258	89.2316	118.269	118.809	53.6222	86.5075	91.0444	133.786	77.2862	94.785	89.3575	67.4572
P01865	Ig gamma-2A chain C region, membrane-bound form OS=Mus musculus OX=10090 GN=Igh-1a PE=1 SV=3	55.1724	56.1491	81.4282	57.5034	139.346	41.6655	78.5876	232.837	124.645	93.0296	114.114	67.8321	95.3385	86.7957	98.7966	86.9246	83.0818	142.039	68.4766	41.3252
P70677	Caspase-3 OS=Mus musculus OX=10090 GN=Casp3 PE=1 SV=1	125.195	103.192	90.7581	104.786	89.122	107.727	100.982	112.511	87.951	95.5597	95.5058	80.9632	98.8524	86.8325	83.6513	86.5872	92.6039	95.2774	108.432	77.9438
Q8BHL8	Proteasome inhibitor PI31 subunit OS=Mus musculus OX=10090 GN=Psmf1 PE=1 SV=1	85.0927	44.1978	100.511	79.1886	92.8827	60.9964	119.482	134.264	84.3076	105.134	89.6469	96.1326	132.945	86.9494	79.4653	117.689	101.393	111.954	80.8138	105.403
A0A0A6YXW6	Immunoglobulin heavy constant alpha (Fragment) OS=Mus musculus OX=10090 GN=Igha PE=1 SV=1	55.6195	49.9831	97.5635	63.2019	103.927	46.6431	107.315	150.495	72.9547	119.038	123.88	166.349	73.8422	86.9596	123.212	68.7084	75.8453	87.6518	114.113	127.467
Q9JHW2	Omega-amidase NIT2 OS=Mus musculus OX=10090 GN=Nit2 PE=1 SV=1	97.2099	115.225	85.9369	93.056	89.2396	90.9301	99.921	103.784	93.1634	102.907	101.7	99.9337	87.2737	86.9662	108.295	93.4121	110.945	94.4565	89.9427	77.3351
P42669	Transcriptional activator protein Pur-alpha OS=Mus musculus OX=10090 GN=Pura PE=1 SV=1	92.4933	81.3168	88.8805	79.8061	97.5004	84.806	104.477	75.9397	87.8237	70.1153	92.1833	74.5972	98.5146	86.9685	104.622	127.697	104.029	141.566	90.6037	126.826
P52480	Pyruvate kinase PKM OS=Mus musculus OX=10090 GN=Pkm PE=1 SV=4	90.0467	85.1761	91.2703	114.733	103.779	107.016	108.502	95.1345	94.8642	91.4467	98.2461	89.2642	93.9626	87.0432	87.7799	95.001	107.482	96.6656	88.4061	90.4142
Q61171	Peroxiredoxin-2 OS=Mus musculus OX=10090 GN=Prdx2 PE=1 SV=3	95.2553	103.987	100.51	102.012	91.4208	95.3436	90.792	98.2616	90.8603	93.7225	93.8872	90.4432	99.4906	87.2738	104.62	96.5294	100.227	96.2936	94.7151	94.8005
P20065	Thymosin beta-4 OS=Mus musculus OX=10090 GN=Tmsb4x PE=1 SV=1	101.393	72.6606	116.644	138.607	105.687	114.116	74.8791	87.9597	81.5445	82.253	97.7868	88.8327	115.492	87.3747	82.8477	88.9699	87.9449	98.55	101.235	86.6451
Q05816	Fatty acid-binding protein 5 OS=Mus musculus OX=10090 GN=Fabp5 PE=1 SV=3	100.671	137.53	72.0492	74.461	66.542	114.779	73.6598	45.6089	136.404	42.5318	63.9406	76.7226	107.89	87.4481	85.8416	162.266	58.2413	134.231	202.743	74.4867
Q8BJY1	26S proteasome non-ATPase regulatory subunit 5 OS=Mus musculus OX=10090 GN=Psmd5 PE=1 SV=4	90.7464	87.2197	99.5525	104.308	92.528	101.729	104.469	83.0446	93.6397	95.1823	91.5002	103.596	93.8923	87.5737	97.4399	110.886	109.561	90.4661	90.8261	94.4875
Q9QUM9	Proteasome subunit alpha type-6 OS=Mus musculus OX=10090 GN=Psma6 PE=1 SV=1	86.8912	110.288	94.0418	96.6595	96.0429	101.369	103.334	96.0362	101.01	99.4118	99.9001	88.762	83.0373	87.6153	96.2271	92.1763	99.1381	94.4144	102.022	94.6262
Q99J99	3-mercaptopyruvate sulfurtransferase OS=Mus musculus OX=10090 GN=Mpst PE=1 SV=4	99.3876	106.452	91.9465	99.1064	90.811	93.96	92.3002	91.9831	97.8538	92.5495	104.454	87.0634	80.6434	87.6267	100.619	109.591	93.5473	95.0197	112.175	96.9399
Q99LX0	Parkinson disease protein 7 homolog OS=Mus musculus OX=10090 GN=Park7 PE=1 SV=1	98.1776	90.1542	96.5721	105.059	85.555	93.7178	91.6382	92.3856	94.4338	96.4598	94.7566	93.3547	108.13	87.6422	101.964	103.601	105.915	100.366	87.0628	90.6138
P08032	Spectrin alpha chain, erythrocytic 1 OS=Mus musculus OX=10090 GN=Spta1 PE=1 SV=3	97.146	100.2	98.3386	96.9012	90.626	93.07	92.7953	99.7496	94.7937	100.267	94.1915	86.0032	100.185	87.6676	103.225	100.999	95.144	97.9875	94.5229	94.0338
Q61838	Pregnancy zone protein OS=Mus musculus OX=10090 GN=Pzp PE=1 SV=3	79.5797	77.4715	86.183	89.3622	104.965	89.2869	110.676	116.521	101.888	108.975	100.838	110.458	77.4109	87.6747	105.45	85.8221	87.7897	100.398	98.5244	83.9869
S4R270	Bridging integrator 2 OS=Mus musculus OX=10090 GN=Bin2 PE=1 SV=1	129.426	63.9593	119.615	114.077	87.29	107.64	60.1255	97.6921	86.4066	101.774	88.124	102.953	120.532	87.7583	77.7409	92.8196	93.5062	92.3177	113.272	88.1324
P51125	Calpastatin OS=Mus musculus OX=10090 GN=Cast PE=1 SV=2	106.064	104.868	139.887	99.875	104.679	108.161	103.191	102.439	88.0392	96.4758	83.7035	95.3423	89.8636	87.7589	83.2474	89.3467	74.0193	86.656	86.6392	89.8585
P35700	Peroxiredoxin-1 OS=Mus musculus OX=10090 GN=Prdx1 PE=1 SV=1	99.5812	100.064	98.6602	101.811	86.1874	91.797	87.415	89.4435	87.7691	92.1111	97.7893	96.223	106.705	87.8435	106.804	108.559	98.903	98.2394	93.108	90.8302
P26262	Plasma kallikrein OS=Mus musculus OX=10090 GN=Klkb1 PE=1 SV=2	80.6653	83.2488	86.7047	79.7609	102.125	81.3565	111.95	130.626	110.275	103.85	117.529	101.092	64.6793	87.8714	80.2202	90.9649	88.1948	101.29	121.123	91.4789
P15327	Bisphosphoglycerate mutase OS=Mus musculus OX=10090 GN=Bpgm PE=1 SV=2	96.8134	97.9639	89.3353	94.5055	85.0212	84.7933	96.0861	93.0707	99.442	90.3702	99.5398	89.5713	108.863	87.894	100.239	104.801	96.0275	104.893	91.0927	113.018
Q00897	Alpha-1-antitrypsin 1-4 OS=Mus musculus OX=10090 GN=Serpina1d PE=1 SV=1	78.0638	76.275	93.9888	88.2443	97.0099	91.4966	110.341	97.0776	136.913	88.9967	117.766	119.118	57.9396	87.9194	97.8661	132.646	73.1692	96.0464	85.0063	69.1647
Q923D2	Flavin reductase (NADPH) OS=Mus musculus OX=10090 GN=Blvrb PE=1 SV=3	100.728	103.176	109.736	96.4414	87.6269	96.3134	90.8816	92.8012	89.6418	91.0084	93.2826	87.6177	97.2093	87.9207	101.885	103.472	101.768	101.832	91.2567	97.2367
Q02013	Aquaporin-1 OS=Mus musculus OX=10090 GN=Aqp1 PE=1 SV=3	111.945	114.011	119.948	106.416	98.9234	102.738	92.1152	95.9009	90.595	94.4174	99.5233	84.4796	96.2996	87.9352	75.5613	89.7872	90.2017	90.26	93.7089	97.146
A0A087WSN6	Fibronectin OS=Mus musculus OX=10090 GN=Fn1 PE=1 SV=1	81.8407	59.6817	94.4619	87.1476	101.842	91.2017	107.926	118.538	115.265	118.217	121.292	98.5677	70.2536	88.037	77.6055	98.4278	94.0633	100.943	98.2059	83.2335
Q61599	Rho GDP-dissociation inhibitor 2 OS=Mus musculus OX=10090 GN=Arhgdib PE=1 SV=3	95.9798	84.6722	82.6207	102.116	110.34	100.287	104.333	86.0871	96.7479	98.2339	90.6616	102.105	89.2697	88.0479	104.612	92.0884	104.43	113.283	77.9375	79.9148
P10518	Delta-aminolevulinic acid dehydratase OS=Mus musculus OX=10090 GN=Alad PE=1 SV=1	108.727	89.5009	100.792	112.046	106.306	125.594	59.5599	72.0521	114.662	84.9967	95.7804	89.1696	107.934	88.1428	97.1391	96.4097	75.553	69.7944	87.6189	155.443
P28656	Nucleosome assembly protein 1-like 1 OS=Mus musculus OX=10090 GN=Nap1l1 PE=1 SV=2	70.7478	105.2	89.4602	98.323	97.7216	109.595	116.628	88.2231	83.5111	83.6224	79.597	100.627	108.57	88.2332	122.624	76.6161	102.651	105.761	79.4917	105.601
P15508	Spectrin beta chain, erythrocytic OS=Mus musculus OX=10090 GN=Sptb PE=1 SV=4	96.5175	101.081	95.6149	96.0071	93.1362	93.2448	96.0763	94.8716	95.6719	99.6211	94.3654	84.6549	91.1263	88.3381	102.043	103.873	95.6301	98.5453	101.332	98.2453
P56395	Cytochrome b5 OS=Mus musculus OX=10090 GN=Cyb5a PE=1 SV=2	108.329	101.953	108.565	100.404	85.9866	96.1614	82.6363	98.7374	84.1737	95.171	91.013	88.4929	111.267	88.3602	97.929	100.34	89.7474	97.0734	106.524	89.3782
P21614	Vitamin D-binding protein OS=Mus musculus OX=10090 GN=Gc PE=1 SV=2	78.1451	66.2151	84.6175	85.0286	119.104	88.5381	99.1582	133.945	125.189	110.737	110.125	98.2146	60.5264	88.3996	90.9671	94.4152	87.4634	100.222	96.6458	76.6219
E9Q397	Spectrin beta chain OS=Mus musculus OX=10090 GN=Sptb PE=1 SV=1	96.5175	101.479	95.6149	96.1596	93.1362	93.2612	96.0763	95.1596	95.6719	99.3219	94.3654	84.0711	91.1263	88.438	102.043	103.823	95.6301	98.7193	101.332	97.8719
F8WID5	Tropomyosin alpha-1 chain OS=Mus musculus OX=10090 GN=Tpm1 PE=1 SV=1	111.947	95.3734	93.9914	98.5265	85.9536	102.283	84.2304	96.1769	86.3346	95.9431	89.3284	93.3871	109.174	88.5187	97.6891	98.732	100.859	95.6679	110.123	92.0547
Q99J77	Sialic acid synthase OS=Mus musculus OX=10090 GN=Nans PE=1 SV=1	91.0163	100.025	119.494	102.666	54.2518	107.631	72.7873	71.1678	99.9421	108.64	95.798	100.873	104.636	88.5288	127.667	91.4455	93.9038	86.9786	99.5381	111.987
Q61129	Complement factor I OS=Mus musculus OX=10090 GN=Cfi PE=1 SV=3	71.0665	85.1794	85.23	72.3397	105.841	75.3692	107.251	134.324	120.471	111.117	120.977	132.54	72.2815	88.5292	96.4054	89.0993	88.5453	89.1338	83.574	77.5118
Q9CX00	IST1 homolog OS=Mus musculus OX=10090 GN=Ist1 PE=1 SV=1	98.945	107.99	94.5633	106.796	100.606	105.877	84.2918	86.5135	103.81	94.4816	106.893	75.7871	97.7033	88.5319	93.0795	100.605	89.6725	100.011	90.6738	89.2085
P21981	Protein-glutamine gamma-glutamyltransferase 2 OS=Mus musculus OX=10090 GN=Tgm2 PE=1 SV=4	88.7407	119.33	118.146	86.1994	97.6358	99.47	106.454	103.092	93.4896	97.4894	86.5738	87.3948	105.588	88.5719	89.6554	93.9889	99.2014	90.5738	75.0597	100.12
P46664	Adenylosuccinate synthetase isozyme 2 OS=Mus musculus OX=10090 GN=Adss2 PE=1 SV=2	77.9833	96.0884	108.883	87.2489	97.0549	91.3184	118.716	113.704	88.8143	105.15	103.456	94.7153	94.1344	88.6055	98.6377	82.1435	99.9337	101.737	69.9137	95.6226
Q9EQF2	Kell blood group glycoprotein homolog OS=Mus musculus OX=10090 GN=Kel PE=1 SV=1	91.8578	100.387	95.4077	96.9578	97.6533	90.3147	102.744	105.117	102.645	79.0802	94.8871	100.438	103.506	88.7114	95.5515	97.8613	102.534	99.1977	72.6995	101.104
Q6S9I0	Kininogen 2 OS=Mus musculus OX=10090 GN=Kng2 PE=1 SV=1	58.4049	83.397	71.7334	87.7674	124.377	96.8088	127.337	114.983	157.862	114.11	107.045	92.1607	64.8139	88.7173	92.4897	94.3712	110.898	95.0716	26.1752	83.7562
P51885	Lumican OS=Mus musculus OX=10090 GN=Lum PE=1 SV=2	73.4041	98.7663	78.649	73.6287	103.719	83.0716	117.869	141.854	103.532	98.0101	112.778	114.722	56.7734	88.7187	86.3768	86.35	94.104	89.9982	136.889	81.0787
A0A0R4J0A2	Blood group Rh(D) polypeptide OS=Mus musculus OX=10090 GN=Rhd PE=1 SV=1	117.549	125.094	129.208	102.378	88.2783	103.06	92.518	71.4281	83.1965	94.4704	92.8698	66.5836	68.1986	88.727	68.6893	115.877	78.5138	100.338	159.36	93.3528
Q9D0M5	Dynein light chain 2, cytoplasmic OS=Mus musculus OX=10090 GN=Dynll2 PE=1 SV=1	88.4068	90.3776	84.7561	85.856	97.5909	85.8871	102.094	104.899	94.2663	89.5562	91.0432	117.491	99.2396	88.7365	89.8941	92.373	106.788	107.56	112.915	91.6781
P70349	Histidine triad nucleotide-binding protein 1 OS=Mus musculus OX=10090 GN=Hint1 PE=1 SV=3	104.142	96.3267	106.931	106.022	90.0447	94.2409	96.1319	103.862	83.0964	89.4923	96.1526	90.8086	99.4082	88.8353	90.6375	97.7767	106.59	95.1487	96.9076	93.3424
Q9R1P0	Proteasome subunit alpha type-4 OS=Mus musculus OX=10090 GN=Psma4 PE=1 SV=1	100.369	91.4643	92.2742	97.716	91.037	91.3975	89.7357	98.5346	94.4538	92.182	96.2249	91.6883	92.6772	88.8507	114.345	108.106	95.4937	99.9978	91.581	94.6133
Q5SS83	Flotillin OS=Mus musculus OX=10090 GN=Flot2 PE=1 SV=1	104.431	92.339	84.642	93.0762	98.7449	98.9792	80.5052	102.867	95.0124	96.5312	91.7029	86.0132	103.501	89.1135	122.722	91.0137	79.0651	107.952	90.7243	94.321
P15532	Nucleoside diphosphate kinase A OS=Mus musculus OX=10090 GN=Nme1 PE=1 SV=1	93.697	107.523	94.3303	92.1805	92.3171	86.6675	91.8197	103.974	91.1913	100.185	97.2578	93.4244	111.269	89.1321	108.84	101.029	92.8689	98.7017	83.9768	82.9031
Q6GT24	Peroxiredoxin-6 OS=Mus musculus OX=10090 GN=Prdx6 PE=1 SV=1	104.002	98.0492	94.8703	95.423	90.6012	87.5043	90.9628	102.72	87.7206	93.7555	96.079	96.0066	104.098	89.1379	108.801	102.42	92.73	100.413	90.6327	89.4404
Q9QWK4	CD5 antigen-like OS=Mus musculus OX=10090 GN=Cd5l PE=1 SV=3	68.0282	140.875	50.5751	57.5875	78.3052	79.7928	109.381	94.3501	121.65	135.844	82.5527	131.328	69.0449	89.2632	119.955	90.6474	68.6489	63.5984	186.459	107.351
P53986	Monocarboxylate transporter 1 OS=Mus musculus OX=10090 GN=Slc16a1 PE=1 SV=1	78.7039	101.116	87.9507	104.85	84.6116	103.028	101.298	79.3713	95.1979	101.162	85.9001	90.9429	111.162	89.3149	99.8899	91.3446	116.83	97.9793	104.474	102.767
P12246	Serum amyloid P-component OS=Mus musculus OX=10090 GN=Apcs PE=1 SV=2	59.0483	55.5542	64.4538	100.05	122.691	104.02	141.871	79.8283	139.612	119.499	130.519	69.2968	65.9647	89.3267	84.6556	149.319	82.562	124.411	52.2143	24.2084
P39655	Polyunsaturated fatty acid lipoxygenase ALOX12 OS=Mus musculus OX=10090 GN=Alox12 PE=1 SV=4	84.1925	80.3992	83.8531	112.456	106.831	112.442	108.509	105.482	104.153	97.6102	104.642	102.858	92.3813	89.3484	79.9578	73.2296	105.893	89.3571	94.2622	91.703
A0A0G2JEC4	Endophilin-B1 OS=Mus musculus OX=10090 GN=Sh3glb1 PE=1 SV=1	129.419	64.9289	117.183	86.5324	102.357	94.4603	89.4378	112.194	75.8384	104.902	85.0603	88.4262	88.4331	89.4282	71.5313	72.0654	113.815	128.094	107.013	101.535
Q9CPV4	Glyoxalase domain-containing protein 4 OS=Mus musculus OX=10090 GN=Glod4 PE=1 SV=1	106.112	86.5781	95.4859	97.0019	89.694	89.9834	97.7818	99.7446	96.6336	93.3537	92.1759	93.3978	88.6687	89.5454	101.382	105.68	102.405	107.312	93.9616	86.2057
P34022	Ran-specific GTPase-activating protein OS=Mus musculus OX=10090 GN=Ranbp1 PE=1 SV=2	99.2406	102.476	94.9565	100.139	92.1589	97.9982	92.9835	94.4139	87.8388	94.3773	88.8688	92.2466	111.396	89.5641	104.181	100.161	94.226	93.2239	95.4898	95.4167
Q8VDM4	26S proteasome non-ATPase regulatory subunit 2 OS=Mus musculus OX=10090 GN=Psmd2 PE=1 SV=1	92.7895	101.297	92.2532	97.0708	101.156	102.131	87.6058	102.043	97.6379	97.459	96.2924	78.8531	96.6071	89.7945	103.718	101.111	88.4127	93.5535	100.779	94.1088
P50396	Rab GDP dissociation inhibitor alpha OS=Mus musculus OX=10090 GN=Gdi1 PE=1 SV=3	103.333	98.5589	97.4449	100.066	93.4818	100.021	90.9821	95.3048	94.0838	85.5667	85.294	89.6311	93.3627	89.8413	111.144	102.349	93.1743	103.219	96.2124	88.6683
Q9JHR7	Insulin-degrading enzyme OS=Mus musculus OX=10090 GN=Ide PE=1 SV=1	89.5649	126.702	105.902	99.4404	92.7622	84.329	90.0602	97.7015	87.1169	111.451	96.0947	92.2196	105.85	89.8757	116.219	77.8621	89.8284	89.5974	80.5172	100.339
A2ADY9	Protein DDI1 homolog 2 OS=Mus musculus OX=10090 GN=Ddi2 PE=1 SV=1	105.973	91.1487	94.8636	93.2099	83.8736	93.3731	86.1039	108.277	100.654	104.153	101.645	89.3884	105.844	90.0424	90.0145	98.4568	93.972	97.05	104.969	88.1763
P97290	Plasma protease C1 inhibitor OS=Mus musculus OX=10090 GN=Serping1 PE=1 SV=3	69.4823	77.0323	78.7627	95.1363	107.205	87.658	118.133	107.99	111.631	90.2596	106.717	107.611	64.1056	90.0568	98.8609	102.212	93.2983	96.8622	106.286	100.095
Q6ZQ38	Cullin-associated NEDD8-dissociated protein 1 OS=Mus musculus OX=10090 GN=Cand1 PE=1 SV=2	89.2198	114.367	92.8684	97.3179	93.7602	98.5897	95.5086	89.165	93.6149	96.6976	97.5684	75.1024	88.2718	90.1112	101.641	106.509	96.749	100.794	113.212	88.5187
Q6P5F9	Exportin-1 OS=Mus musculus OX=10090 GN=Xpo1 PE=1 SV=1	93.7894	105.471	97.1889	95.888	95.7521	104.867	91.1432	94.193	95.3988	105.671	88.6704	91.0736	111.376	90.1955	112.336	86.3119	84.668	94.9965	82.6076	91.1481
A0A0R4J038	Bradykinin OS=Mus musculus OX=10090 GN=Kng1 PE=1 SV=1	74.9747	81.5744	85.5036	83.7227	108.615	87.7296	114.19	120.174	118.186	110.727	114.018	99.1257	64.7179	90.2734	92.1177	96.9505	93.9618	98.6339	88.3389	79.9628
G5E8R1	Tropomyosin alpha-1 chain OS=Mus musculus OX=10090 GN=Tpm1 PE=1 SV=1	111.947	96.7027	93.9914	97.721	85.9536	101.385	84.2304	95.0205	86.3346	95.1927	89.3284	93.0875	109.174	90.3512	97.6891	98.079	100.859	95.4941	110.123	95.0955
Q91YE6	Importin-9 OS=Mus musculus OX=10090 GN=Ipo9 PE=1 SV=3	72.3248	102.922	82.6648	103.318	80.8416	91.5201	72.2358	94.8952	131.765	98.0364	117.446	92.3561	103.189	90.3641	118.996	102.763	97.9159	87.7232	72.1074	98.8059
P50516	V-type proton ATPase catalytic subunit A OS=Mus musculus OX=10090 GN=Atp6v1a PE=1 SV=2	88.7526	94.2077	101.907	99.8026	92.4665	87.5359	102.361	103.364	90.44	99.3144	92.7674	96.8896	89.2124	90.3997	95.3854	91.6883	113.574	102.447	99.9176	87.2882
P62806	Histone H4 OS=Mus musculus OX=10090 GN=H4c1 PE=1 SV=2	171.361	61.0183	92.2588	95.3405	90.3193	81.7141	82.0481	111.275	63.9013	83.9789	70.7852	82.8307	84.4835	90.417	89.3272	101.711	116.745	96.0438	126.338	163.79
Q99JI6	Ras-related protein Rap-1b OS=Mus musculus OX=10090 GN=Rap1b PE=1 SV=2	89.2053	81.677	96.8322	110.717	99.7346	105.854	97.3352	94.8168	94.1739	92.812	97.6282	104.873	98.5171	90.4177	90.744	77.0087	103.028	96.9867	96.8053	101.95
P49813	Tropomodulin-1 OS=Mus musculus OX=10090 GN=Tmod1 PE=1 SV=2	99.2632	104.206	93.1988	94.7506	91.1364	95.0756	95.9468	103.293	99.7157	102.052	94.8638	81.4352	98.7511	90.4551	97.4887	97.4454	94.9173	95.6174	97.2933	93.6564
P51910	Apolipoprotein D OS=Mus musculus OX=10090 GN=Apod PE=1 SV=1	81.6104	55.2712	78.2595	69.3048	70.3485	64.9692	90.1858	160.114	101.966	111.479	113.963	162.883	74.073	90.4631	91.0157	75.6653	130.413	71.4039	148.243	100.621
Q3U3V1	Coagulation factor X OS=Mus musculus OX=10090 GN=F10 PE=1 SV=1	77.4607	57.6113	80.7394	69.955	99.2877	82.3258	108.568	136.781	129.669	115.766	100.329	106.526	79.3009	90.5561	93.5158	82.0186	88.0348	108.009	97.0035	96.9426
Q91XF0	Pyridoxine-5'-phosphate oxidase OS=Mus musculus OX=10090 GN=Pnpo PE=1 SV=1	83.4711	112.26	120.073	91.0295	104.592	133.098	79.1174	80.9087	121.769	102.193	121.877	76.9131	59.189	90.6717	58.0619	110.903	69.3292	73.7309	149.357	97.001
Q9DCD0	6-phosphogluconate dehydrogenase, decarboxylating OS=Mus musculus OX=10090 GN=Pgd PE=1 SV=3	97.6808	97.1478	88.6233	89.1672	91.8741	89.4703	96.1814	101.28	91.1107	95.4772	95.234	95.4594	97.9551	90.7549	114.093	99.5044	98.8272	107.044	86.797	87.3316
Q9EQI5	Chemokine subfamily B Cys-X-Cys OS=Mus musculus OX=10090 GN=Ppbp PE=1 SV=1	74.4189	67.8052	81.7824	99.3367	104.811	80.0454	86.8731	139.956	116.389	111.011	110.248	129.219	159.776	90.7588	82.0431	60.7181	116.28	84.1709	24.1717	92.2531
Q3TXS7	26S proteasome non-ATPase regulatory subunit 1 OS=Mus musculus OX=10090 GN=Psmd1 PE=1 SV=1	92.262	104.513	95.3837	96.0063	94.2309	105.368	88.9881	96.9889	88.2372	91.9891	90.3413	90.7326	121.217	90.8391	109.22	87.159	94.8649	97.1632	82.5122	100.203
O55234	Proteasome subunit beta type-5 OS=Mus musculus OX=10090 GN=Psmb5 PE=1 SV=3	93.7607	101.605	93.5215	101.671	99.1567	95.5558	94.8684	94.1575	103.386	91.9209	108.673	84.2951	88.37	90.9088	97.8699	97.1591	86.2884	103.521	91.8813	94.8446
Q9CQM9	Glutaredoxin-3 OS=Mus musculus OX=10090 GN=Glrx3 PE=1 SV=1	97.981	87.1451	92.7032	94.3215	86.8308	90.9808	89.7848	109.657	100.842	91.0703	97.4985	98.3457	88.6628	90.9148	103.039	97.3743	105.813	104.017	101.352	86.0662
P52760	2-iminobutanoate/2-iminopropanoate deaminase OS=Mus musculus OX=10090 GN=Rida PE=1 SV=3	74.4976	98.2083	85.2208	123.593	103.062	104.666	128.14	88.1849	78.9739	104.547	73.8268	91.753	98.5109	90.9259	127.102	93.704	85.0926	73.6471	92.559	95.031
O88783	Coagulation factor V OS=Mus musculus OX=10090 GN=F5 PE=1 SV=1	93.2493	78.3725	89.1385	111.072	102.733	102.297	122.225	97.38	87.9107	102.626	95.7132	102.367	69.1718	90.9296	83.613	86.7916	104.631	91.8882	121.413	90.001
P06684	Complement C5 OS=Mus musculus OX=10090 GN=C5 PE=1 SV=2	47.9238	111.874	63.3753	82.2157	101.471	61.3297	164.037	138.589	80.1138	80.0119	122.587	132.074	62.6066	90.9691	72.1011	87.6125	125.305	104.068	135.778	61.127
Q922D8	C-1-tetrahydrofolate synthase, cytoplasmic OS=Mus musculus OX=10090 GN=Mthfd1 PE=1 SV=4	88.7937	146.368	114.203	102.236	80.1284	115.092	91.3048	85.4072	83.6535	89.1586	98.4368	87.7213	119.911	91.0822	114.933	70.0864	94.7988	86.2906	70.8227	101.977
Q60692	Proteasome subunit beta type-6 OS=Mus musculus OX=10090 GN=Psmb6 PE=1 SV=3	111.701	106.27	99.3531	107.059	85.2064	89.6384	93.0002	109.235	96.5812	85.3193	96.7189	82.6214	110.437	91.0934	73.6401	105.594	103.758	91.5819	105.312	87.3023
H3BK65	Epidermal growth factor receptor substrate 15 OS=Mus musculus OX=10090 GN=Eps15 PE=1 SV=1	49.0915	106.657	50.1947	89.2253	107.052	99.8471	137.229	101.405	121.527	91.1485	125.541	103.283	87.0263	91.094	140.244	91.2977	43.153	90.0808	62.3044	101.132
P56399	Ubiquitin carboxyl-terminal hydrolase 5 OS=Mus musculus OX=10090 GN=Usp5 PE=1 SV=1	96.9342	92.1969	101.636	93.4202	91.0829	92.0715	95.0403	93.1555	95.5312	97.7105	94.3771	90.5244	96.8436	91.1784	101.345	103.382	96.1408	103.2	92.2878	99.4132
Q9R1P4	Proteasome subunit alpha type-1 OS=Mus musculus OX=10090 GN=Psma1 PE=1 SV=1	99.7042	95.0185	99.0499	96.7724	91.4413	95.7009	85.426	93.37	88.1322	93.7981	98.4851	90.2986	99.749	91.2231	102.337	107.553	100.157	93.8062	99.7716	102.708
P00920	Carbonic anhydrase 2 OS=Mus musculus OX=10090 GN=Ca2 PE=1 SV=4	99.5697	91.4428	84.427	106.825	80.1128	92.0588	77.2579	98.4155	103.665	95.161	114.719	91.7583	128.706	91.2273	109.144	98.0337	78.9423	95.9857	79.9512	94.7259
Q9JJK2	LanC-like protein 2 OS=Mus musculus OX=10090 GN=Lancl2 PE=1 SV=1	68.6668	81.781	79.3145	97.521	105.581	103.706	105.047	98.4718	109.722	104.641	106.138	84.4971	105.738	91.288	108.523	97.3671	106.998	94.9621	54.007	101.728
E0CYV0	Protein-L-isoaspartate O-methyltransferase OS=Mus musculus OX=10090 GN=Pcmt1 PE=1 SV=1	98.1872	97.2919	96.4214	100.712	83.0907	97.9577	84.9545	92.5728	88.748	87.059	89.3756	90.7225	118.262	91.2932	110.836	104.671	115.78	100.463	78.288	92.5549
A0A498WGD8	Thioredoxin-like protein 1 OS=Mus musculus OX=10090 GN=Txnl1 PE=1 SV=1	116.058	83.8505	102.395	106.261	98.9812	101.706	97.661	105.842	89.5693	97.0396	92.7925	92.584	89.6939	91.3202	92.1303	87.9477	100.12	94.3602	86.8878	92.478
G5E8R2	Tropomyosin alpha-1 chain OS=Mus musculus OX=10090 GN=Tpm1 PE=1 SV=1	106.485	98.8355	92.413	98.5026	92.4821	99.8938	94.4792	90.7852	85.052	96.1531	93.7268	92.343	102.018	91.3728	95.2166	97.51	97.8898	95.5964	107.986	99.2151
Q0VGY9	Ank1 protein OS=Mus musculus OX=10090 GN=Ank1 PE=1 SV=1	95.4297	98.7147	95.0388	96.691	91.5676	93.2086	91.8794	98.1056	95.7818	98.2622	95.0025	90.7329	100.674	91.3829	100.325	99.3654	100.497	96.2894	96.6105	95.3962
Q6P069	Sorcin OS=Mus musculus OX=10090 GN=Sri PE=1 SV=1	107.435	96.3267	86.3675	111.882	91.9627	105.478	85.3109	82.728	82.8826	87.112	84.2927	89.1347	125.905	91.3922	86.5201	88.4377	112.729	105.255	110.837	97.932
P63017	Heat shock cognate 71 kDa protein OS=Mus musculus OX=10090 GN=Hspa8 PE=1 SV=1	101.089	102.754	97.8493	101.963	90.8074	103.667	84.3564	91.448	92.2914	88.9822	96.3938	91.5853	100.197	91.5514	105.862	98.1179	97.7974	94.7727	95.296	94.387
Q9D358	Low molecular weight phosphotyrosine protein phosphatase OS=Mus musculus OX=10090 GN=Acp1 PE=1 SV=3	109.316	106.812	106.179	102.284	93.67	95.2136	91.6861	96.6186	87.8568	95.9946	96.8195	88.4675	93.5771	91.5788	90.7516	94.0115	96.5558	96.5108	101.345	90.6217
P49222	Erythrocyte membrane protein band 4.2 OS=Mus musculus OX=10090 GN=Epb42 PE=1 SV=3	94.6314	106.136	95.3107	93.8836	91.4377	90.1191	89.8179	100.92	97.285	98.9326	95.9954	83.8557	103.372	91.6921	104.663	99.183	95.9027	95.4853	91.2834	100.962
Q99LB4	Capping protein (Actin filament), gelsolin-like OS=Mus musculus OX=10090 GN=Capg PE=1 SV=1	130.979	103.366	65.8422	78.9558	106.592	111.497	96.3645	108.03	108.129	92.7217	90.5156	78.1309	95.9335	91.7669	121.326	96.6121	85.9923	90.5736	47.8378	113.865
P22599	Alpha-1-antitrypsin 1-2 OS=Mus musculus OX=10090 GN=Serpina1b PE=1 SV=2	79.8615	74.6706	93.1705	88.8682	95.2417	93.3586	111.033	97.8247	138.817	90.1039	115.542	112.796	52.1405	91.8907	99.722	130.89	76.7419	97.1145	86.4843	67.6667
Q3U9N9	Monocarboxylate transporter 10 OS=Mus musculus OX=10090 GN=Slc16a10 PE=1 SV=1	117.718	100.368	104.137	83.2857	90.0908	83.4349	82.0552	110.117	74.3927	97.9349	89.1937	90.8462	93.8442	91.8919	89.0686	90.2134	98.1414	104.921	137.191	106.569
Q9QYB8	Beta-adducin OS=Mus musculus OX=10090 GN=Add2 PE=1 SV=4	103.116	100.841	105.927	100.199	88.772	98.3052	86.4945	86.9624	88.4428	97.7836	92.2038	83.8385	101.986	91.9107	96.642	107.35	95.405	97.5467	107.148	92.3397
Q61166	Microtubule-associated protein RP/EB family member 1 OS=Mus musculus OX=10090 GN=Mapre1 PE=1 SV=3	113.871	135.242	115.757	88.4017	103.089	99.1431	77.0883	106.119	72.4576	91.018	88.5724	104.108	116.672	91.915	92.0806	81.6371	97.0577	82.7995	90.1214	90.5243
Q9CQM5	Thioredoxin domain-containing protein 17 OS=Mus musculus OX=10090 GN=Txndc17 PE=1 SV=1	107.377	104.787	99.2909	120.581	79.8214	96.2091	87.929	81.5308	111.568	76.8099	93.2067	101.821	91.1694	92.0276	95.2338	98.1476	88.9459	85.6411	110.336	110.148
P02088	Hemoglobin subunit beta-1 OS=Mus musculus OX=10090 GN=Hbb-b1 PE=1 SV=2	106.65	79.9724	106.852	92.212	92.6426	91.1522	86.847	92.3285	90.7804	76.6141	90.0523	106.604	88.4132	92.0716	87.146	124.913	118.575	106.218	105.427	86.9339
E9Q7Q3	Tropomyosin alpha-3 chain OS=Mus musculus OX=10090 GN=Tpm3 PE=1 SV=1	108.108	94.7819	96.5056	99.5275	92.9281	96.3812	88.6244	92.5654	90.3485	99.6704	92.2192	89.7493	99.8772	92.1477	93.8157	101.076	95.6596	95.4444	109.038	96.7232
P04919	Band 3 anion transport protein OS=Mus musculus OX=10090 GN=Slc4a1 PE=1 SV=1	97.5987	100.269	98.2465	97.3254	92.6952	93.9543	94.4338	93.7751	95.2575	94.7034	97.6148	85.6696	96.2258	92.167	93.8103	100.694	98.8617	99.991	100.179	99.9074
Q91VB8	Alpha globin 1 OS=Mus musculus OX=10090 GN=Hba-a1 PE=1 SV=1	101.554	98.5945	94.4141	89.6077	92.1517	91.7443	83.5088	93.8133	96.065	95.7374	94.6103	83.3283	113.84	92.1877	95.7027	110.022	95.7086	99.3171	96.2965	105.785
P70290	55 kDa erythrocyte membrane protein OS=Mus musculus OX=10090 GN=Mpp1 PE=1 SV=1	95.8737	98.0256	93.7882	93.3974	90.4337	85.4989	90.1404	100.102	97.5254	102.04	92.4482	89.7851	109.41	92.2682	105.945	101.471	98.3723	95.6526	85.5513	102.103
B8JJN0	C3/C5 convertase OS=Mus musculus OX=10090 GN=Gm20547 PE=4 SV=1	74.7253	66.7697	83.4126	88.5139	120.547	98.0978	112.125	106.043	111.289	107.852	113.841	96.5705	59.51	92.273	84.9104	105.663	88.8457	100.458	107.032	84.1091
Q01853	Transitional endoplasmic reticulum ATPase OS=Mus musculus OX=10090 GN=Vcp PE=1 SV=4	100.257	95.4965	98.7889	94.5923	88.3501	95.6585	91.5091	99.4763	99.4724	95.3881	95.6686	88.9237	99.5173	92.2917	100.578	100.3	96.8205	99.4035	91.1464	94.2541
Q9Z2U1	Proteasome subunit alpha type-5 OS=Mus musculus OX=10090 GN=Psma5 PE=1 SV=1	89.8519	95.9298	98.9772	92.0012	89.4724	91.9667	97.27	99.4271	84.8492	98.8329	99.4948	93.1135	90.8448	92.4297	102.223	100.633	108.28	97.9117	104.673	95.1126
P26040	Ezrin OS=Mus musculus OX=10090 GN=Ezr PE=1 SV=3	97.5817	88.21	95.018	85.9436	99.839	100.365	89.6272	88.4448	101.893	86.0288	103.298	90.3798	86.0434	92.4353	96.5203	109.318	92.6373	120.049	98.2316	84.7428
Q9R0Q7	Prostaglandin E synthase 3 OS=Mus musculus OX=10090 GN=Ptges3 PE=1 SV=1	98.5119	104.049	97.4469	89.7866	85.5652	88.7113	101.698	103.788	107.208	95.9231	79.4857	106.162	113.685	92.4491	113.547	84.8596	101.116	99.1511	55.7716	95.7385
P15864	Histone H1.2 OS=Mus musculus OX=10090 GN=H1-2 PE=1 SV=2	142.452	57.5624	96.5298	102.18	74.0712	83.3019	74.474	98.4542	78.4686	87.8988	74.8199	87.6365	95.5548	92.8067	75.2195	101.062	100.049	102.348	178.737	148.835
P20918	Plasminogen OS=Mus musculus OX=10090 GN=Plg PE=1 SV=3	68.4794	63.9901	80.5244	84.6438	105.455	82.8589	111.181	128.656	127.545	106.626	119.398	108.108	76.01	92.8656	81.2819	92.1526	107.67	100.385	81.3861	85.9088
Q8R146	Acylamino-acid-releasing enzyme OS=Mus musculus OX=10090 GN=Apeh PE=1 SV=3	92.7177	105.589	99.9808	100.965	93.5816	96.1405	97.2754	95.2842	93.0478	96.3546	99.9747	82.9261	97.0086	92.9356	101.863	101.9	92.5599	95.2055	91.6811	90.214
Q6IRU2	Tropomyosin alpha-4 chain OS=Mus musculus OX=10090 GN=Tpm4 PE=1 SV=3	99.6966	65.5774	105.235	116.867	91.8816	112.215	98.879	98.7183	97.8062	103.837	97.0069	104.593	93.5473	92.9854	76.7133	74.3379	111.422	88.9549	100.536	95.1988
G3X8X3	Large neutral amino acids transporter small subunit 3 OS=Mus musculus OX=10090 GN=Slc43a1 PE=1 SV=1	78.7635	104.839	106.43	103.435	93.389	89.1777	89.7716	93.2284	101.167	98.4137	79.5091	85.9611	98.5128	93.0857	109.169	103.645	106.151	91.8783	93.9408	97.2783
P11680	Properdin OS=Mus musculus OX=10090 GN=Cfp PE=1 SV=2	61.4617	72.6289	68.0791	62.2338	80.0634	53.8002	108.476	191.738	161.036	111.041	150.04	149.767	116.696	93.1266	92.5289	75.834	74.3064	72.703	30.9979	69.8867
D3Z2H9	Tropomyosin 3, related sequence 7 OS=Mus musculus OX=10090 GN=Tpm3-rs7 PE=3 SV=1	106.772	93.1408	95.7688	99.208	93.2042	98.0736	89.6714	94.23	90.4652	99.951	92.9864	90.2294	100.38	93.3947	95.5356	98.4372	94.2209	96.6005	106.835	92.8867
A6ZI44	Fructose-bisphosphate aldolase OS=Mus musculus OX=10090 GN=Aldoa PE=1 SV=1	104.154	93.9909	94.0757	106.542	90.6115	95.9549	96.5742	91.6654	92.894	98.2411	95.0696	90.9814	97.7424	93.4834	97.382	91.0136	97.8632	96.0422	98.762	101.172
O70172	Phosphatidylinositol 5-phosphate 4-kinase type-2 alpha OS=Mus musculus OX=10090 GN=Pip4k2a PE=1 SV=1	58.8777	96.8411	60.7064	74.313	98.5908	82.7458	99.7975	107.782	110.899	108.589	118.789	101.081	110.017	93.5209	105.169	85.0348	122.76	100.582	71.1903	114.449
P62821	Ras-related protein Rab-1A OS=Mus musculus OX=10090 GN=Rab1A PE=1 SV=3	101.257	98.557	98.0332	105.871	95.7028	99.226	90.8961	91.4026	96.1655	85.9615	93.1287	93.5859	101.972	93.7355	91.8814	96.1414	93.823	94.5777	101.294	101.363
P61027	Ras-related protein Rab-10 OS=Mus musculus OX=10090 GN=Rab10 PE=1 SV=1	95.539	98.557	98.2018	105.871	102.349	99.226	95.0909	91.4026	91.4538	85.9615	89.7028	93.5859	99.0604	93.7355	81.8057	96.1414	105.963	94.5777	109.941	101.363
P61028	Ras-related protein Rab-8B OS=Mus musculus OX=10090 GN=Rab8b PE=1 SV=1	93.1764	98.557	90.7507	105.871	102.951	99.226	96.0126	91.4026	96.0703	85.9615	91.6129	93.5859	104.255	93.7355	89.9971	96.1414	88.0173	94.5777	108.848	101.363
P01942	Hemoglobin subunit alpha OS=Mus musculus OX=10090 GN=Hba PE=1 SV=2	100.793	100.291	93.4764	88.3062	91.0632	90.4869	82.7422	92.4329	97.8449	94.203	94.1608	84.7704	113.168	93.7845	97.5502	111.838	93.9142	98.0535	98.2627	107.612
Q9D892	Inosine triphosphate pyrophosphatase OS=Mus musculus OX=10090 GN=Itpa PE=1 SV=2	80.7492	117.182	76.5184	86.8195	98.9027	79.8864	108.561	101.845	108.835	103.583	92.34	90.8082	101.008	93.7887	124.181	98.455	101.212	98.8081	54.1223	89.4245
O09172	Glutamate--cysteine ligase regulatory subunit OS=Mus musculus OX=10090 GN=Gclm PE=1 SV=1	99.163	95.9527	98.5237	94.9706	92.3722	88.5123	101.465	97.7399	93.1165	96.9818	90.2641	97.5701	101.882	93.8139	100.62	94.7027	97.0559	102.168	86.8333	93.8275
B1AT82	Phosphoribosyl pyrophosphate synthase-associated protein 1 OS=Mus musculus OX=10090 GN=Prpsap1 PE=1 SV=1	101.164	107.108	93.3008	108.074	82.3009	103.536	92.0365	100.587	90.5445	86.9755	95.8206	87.4757	93.3419	93.8424	101.727	102.06	122.505	86.0314	98.1506	81.3803
Q7TPR4	Alpha-actinin-1 OS=Mus musculus OX=10090 GN=Actn1 PE=1 SV=1	78.9245	78.0887	89.3118	113.606	91.1546	106.915	117.145	88.6864	99.6024	95.5465	105.417	99.3157	82.5161	93.8442	74.1074	79.5202	110.361	98.3577	124.631	101.726
P51881	ADP/ATP translocase 2 OS=Mus musculus OX=10090 GN=Slc25a5 PE=1 SV=3	86.2298	161.702	89.0981	98.6026	96.9528	90.9729	79.167	87.7494	116.517	118.811	95.2394	58.057	85.3374	93.8523	98.8658	51.1097	89.8665	65.5816	121.334	182.797
Q3UTR7	Angiotensin 1-10 OS=Mus musculus OX=10090 GN=Agt PE=1 SV=1	99.519	108.778	174.96	127.623	130.173	98.3108	68.1801	54.4635	68.5305	64.8073	59.8771	69.1404	89.0154	93.8784	119.182	132.395	95.0493	131.329	39.5002	53.5704
P46412	Glutathione peroxidase 3 OS=Mus musculus OX=10090 GN=Gpx3 PE=1 SV=2	78.9413	72.8562	95.9065	86.6699	106.441	106.517	101.519	101.989	108.958	98.1001	110.591	125.729	79.6982	93.8916	85.5293	106.233	84.8595	79.7473	105.783	86.0997
P97494	Glutamate--cysteine ligase catalytic subunit OS=Mus musculus OX=10090 GN=Gclc PE=1 SV=4	95.7297	99.5802	98.4089	84.4826	95.2584	87.4311	87.3549	103.487	97.8091	104.138	91.3509	91.3494	99.7974	93.9131	107.472	101.225	94.805	97.2715	89.6024	96.0024
Q9QUM0	Integrin alpha-IIb OS=Mus musculus OX=10090 GN=Itga2b PE=1 SV=2	85.7149	72.1556	82.9209	117.927	105.143	96.3098	100.037	122.958	99.0936	100.223	104.713	103.744	96.0256	93.9416	88.8138	76.5019	106.953	78.32	94.1993	92.9069
P18572	Basigin OS=Mus musculus OX=10090 GN=Bsg PE=1 SV=2	93.208	78.4201	104.862	81.7345	100.01	90.6822	88.9126	103.564	94.9741	109.495	100.145	105.361	113.009	94.0472	84.6546	95.263	95.0222	99.3127	88.7531	97.9187
Q9JJU8	SH3 domain-binding glutamic acid-rich-like protein OS=Mus musculus OX=10090 GN=Sh3bgrl PE=1 SV=1	111.208	115.94	105.231	112.244	83.7057	114.254	101.079	85.4288	95.9902	97.1712	91.1511	74.0321	109.235	94.0499	100.41	89.5324	79.6636	86.2552	82.1527	94.6468
P02104	Hemoglobin subunit epsilon-Y2 OS=Mus musculus OX=10090 GN=Hbb-y PE=1 SV=2	93.5947	93.5203	97.1802	89.1808	94.2656	88.4744	95.2853	91.1305	93.0579	94.1544	95.8582	93.6091	99.2868	94.1413	98.25	111.17	103.766	96.8772	92.752	110.028
A0A1L1SV73	Ubiquitin carboxyl-terminal hydrolase 47 OS=Mus musculus OX=10090 GN=Usp47 PE=1 SV=1	95.8186	109.038	86.642	91.4467	81.6086	89.8766	80.9327	101.123	97.1692	104.474	92.6139	96.3264	122.816	94.1482	116.743	95.025	81.0927	91.7109	100.442	87.4227
Q78HU7	Glycophorin-C OS=Mus musculus OX=10090 GN=Gypc PE=1 SV=2	104.745	127.252	132.163	95.5804	96.1226	100.648	85.0857	98.8757	85.0526	91.6345	89.3425	84.9059	125.271	94.1521	93.0907	92.7242	66.4172	85.7408	78.9511	96.2583
Q66JS6	Eukaryotic translation initiation factor 3 subunit J-B OS=Mus musculus OX=10090 GN=Eif3j2 PE=1 SV=1	94.1028	131.66	93.0807	88.1445	94.1636	102.118	87.2519	90.5284	84.2471	91.634	99.4101	101.605	120.11	94.3378	92.2594	84.5081	84.7161	86.9443	115.284	101.966
P31532	Serum amyloid A-4 protein OS=Mus musculus OX=10090 GN=Saa4 PE=1 SV=2	71.4091	45.2598	68.3931	74.5758	109.657	97.3156	98.5194	79.0284	121.606	131.307	137.309	105.634	72.0325	94.3789	79.0916	120.42	90.1354	100.196	112.278	104.098
Q8BH61	Coagulation factor XIII A chain OS=Mus musculus OX=10090 GN=F13a1 PE=1 SV=3	78.4434	81.7826	72.2365	86.5739	73.3351	87.0059	122.143	114.291	113.576	98.6829	118.559	114.771	63.8465	94.4285	91.4373	90.8738	122.283	85.0323	116.438	111.066
P34884	Macrophage migration inhibitory factor OS=Mus musculus OX=10090 GN=Mif PE=1 SV=2	98.9606	98.3044	100.579	95.767	86.4055	90.0017	95.9698	95.7709	82.8431	94.8952	92.6622	90.7479	107.173	94.502	116.203	114.352	88.1305	95.772	88.488	84.4731
Q8K274	Ketosamine-3-kinase OS=Mus musculus OX=10090 GN=Fn3krp PE=1 SV=2	99.6233	101.286	131.588	78.7449	124.237	77.2884	65.4766	98.8746	140.554	99.1632	65.6642	133.348	62.7349	94.561	63.3085	117.359	98.4449	85.7157	109.786	74.2837
A2A838	Band 4.1 (Fragment) OS=Mus musculus OX=10090 GN=Epb41 PE=1 SV=1	97.8027	99.6328	93.89	102.942	88.8355	96.4902	88.5258	82.5014	95.5614	85.6435	96.1844	91.0791	109.544	94.6262	100.966	104.953	94.4792	103.422	96.4289	95.3033
Q3TLP8	Ras-related C3 botulinum toxin substrate 1 OS=Mus musculus OX=10090 GN=Rac1 PE=1 SV=1	92.4844	89.9344	92.6853	93.7162	96.7465	94.3864	92.3166	96.2313	102.45	93.869	94.2111	95.2886	106.423	94.6432	95.1512	104.617	104.296	96.5692	84.9237	98.1445
G5E8R4	Serine/threonine-protein phosphatase 6 regulatory subunit 3 OS=Mus musculus OX=10090 GN=Ppp6r3 PE=1 SV=1	89.0338	100.145	83.3496	76.6726	92.9624	80.6676	102.599	121.617	108.225	114.179	77.8841	101.535	106.74	94.6436	104.955	89.9352	86.8138	83.3057	103.021	103.649
P38647	Stress-70 protein, mitochondrial OS=Mus musculus OX=10090 GN=Hspa9 PE=1 SV=3	121.516	109.468	122.678	118.851	89.4001	113.21	71.9707	89.7853	74.1591	85.0056	88.8569	74.6	100.721	94.6584	101.141	95.8305	75.4018	88.7728	119.862	87.4689
O89020	Afamin OS=Mus musculus OX=10090 GN=Afm PE=1 SV=2	81.4011	73.032	85.5033	70.4582	119.877	78.8155	108.707	145.034	119.063	111.979	103.162	100.181	67.5766	94.7267	95.3042	84.5143	92.7996	102.509	77.1678	85.4645
P01029	Complement C4-B OS=Mus musculus OX=10090 GN=C4b PE=1 SV=3	73.6883	56.7847	85.3154	94.5434	97.7397	85.543	112.344	133.527	111.518	94.4484	115.319	99.0238	57.2772	94.7396	99.5152	93.1986	88.2362	101.897	115.89	88.6945
Q8C266	Ras-related protein Rab-5C OS=Mus musculus OX=10090 GN=Rab5c PE=1 SV=1	104.75	90.4831	94.5026	96.5529	89.2747	101.375	83.178	86.7852	92.2525	94.7521	96.0579	96.1302	103.032	94.7402	99.4505	107.691	102.072	87.1848	101.792	108.548
P41317	Mannose-binding protein C OS=Mus musculus OX=10090 GN=Mbl2 PE=1 SV=2	85.819	86.3388	95.8599	70.6658	98.4511	85.9513	98.1814	143.786	104.466	112.99	91.3357	91.1358	92.3707	94.7508	89.0876	75.6424	85.0501	108.517	120.398	74.1798
Q8BGD9	Eukaryotic translation initiation factor 4B OS=Mus musculus OX=10090 GN=Eif4b PE=1 SV=1	116.273	88.2541	105.3	106.577	90.1451	107.891	80.4964	83.685	86.945	97.8216	91.2386	83.7985	113.355	94.767	87.4128	105.088	84.6643	100.243	113.087	81.7449
Q8R016	Bleomycin hydrolase OS=Mus musculus OX=10090 GN=Blmh PE=1 SV=1	95.3689	108.479	103.175	98.4605	93.4186	88.6311	87.9894	98.9254	89.9805	103.326	95.4893	91.5805	98.2502	94.7683	103.547	96.4764	93.9929	89.6288	99.7983	91.1275
P62962	Profilin-1 OS=Mus musculus OX=10090 GN=Pfn1 PE=1 SV=2	100.617	81.7012	97.4453	102.902	104.972	100.366	95.7757	102.247	93.2713	90.9264	99.4112	115.348	93.991	94.8286	101.804	84.0542	91.401	92.3238	78.4334	91.3136
P54726	UV excision repair protein RAD23 homolog A OS=Mus musculus OX=10090 GN=Rad23a PE=1 SV=2	100.064	107.489	109.017	94.3088	94.516	99.2087	100.845	95.7115	92.6787	89.6135	88.4684	88.8808	89.8241	94.8816	87.9637	102.097	110.405	90.4022	94.5584	100.977
Q8CAP3	UV excision repair protein RAD23 OS=Mus musculus OX=10090 GN=Rad23a PE=1 SV=1	100.064	107.489	109.017	94.3088	94.516	99.2087	100.845	95.7115	92.6787	89.6135	88.4684	88.8808	89.8241	94.8816	87.9637	102.097	110.405	90.4022	94.5584	100.977
O70435	Proteasome subunit alpha type-3 OS=Mus musculus OX=10090 GN=Psma3 PE=1 SV=3	91.2219	80.2435	89.91	102.408	92.7686	93.7738	92.9915	91.6239	88.0828	109.747	99.0667	84.5867	103.496	94.9293	104.264	100.692	98.2218	93.8116	102.134	105.915
A3KGU9	Spectrin alpha chain, non-erythrocytic 1 OS=Mus musculus OX=10090 GN=Sptan1 PE=1 SV=2	94.3399	81.6049	90.4846	103.704	101.913	101.347	97.057	100.097	96.8691	97.6252	101.451	93.7604	85.4084	94.961	94.9687	94.3483	102.688	92.7749	97.9621	94.4015
A0A5F8MPB9	Radixin OS=Mus musculus OX=10090 GN=Rdx PE=1 SV=1	98.791	86.3086	96.6817	104.258	102.272	106.122	87.8436	95.175	95.9227	93.102	96.9467	82.6398	88.0091	94.9921	97.5886	94.2365	94.3113	107.316	103.106	82.5548
P70274	Selenoprotein P OS=Mus musculus OX=10090 GN=Selenop PE=1 SV=3	51.6071	62.5433	62.2182	82.0926	138.759	85.7339	121.457	138.624	165.759	71.8315	103.676	109.754	81.7085	95.0913	68.4662	87.9637	53.529	109.404	90.0331	104.137
Q9WVA4	Transgelin-2 OS=Mus musculus OX=10090 GN=Tagln2 PE=1 SV=4	95.2826	104.728	108.817	89.4558	118.051	84.4758	103.793	90.1258	86.3684	101.184	93.4124	85.6492	99.9744	95.1396	83.0342	93.5839	96.7333	109.055	75.0934	106.956
P17742	Peptidyl-prolyl cis-trans isomerase A OS=Mus musculus OX=10090 GN=Ppia PE=1 SV=2	111.671	96.3803	101.783	97.8172	88.1982	90.9058	88.4107	102.667	87.1273	99.1944	93.4669	96.6815	119.049	95.2081	97.6458	94.8485	91.7939	91.5425	85.2304	93.6083
P13020	Gelsolin OS=Mus musculus OX=10090 GN=Gsn PE=1 SV=3	80.4265	66.558	80.0117	80.3481	94.0705	72.6065	127.193	143.755	84.0319	103.106	112.127	108.73	61.1138	95.2428	83.7199	92.4245	86.036	88.5208	162.209	103.609
Q06890	Clusterin OS=Mus musculus OX=10090 GN=Clu PE=1 SV=1	79.5649	82.9144	86.9782	101.109	103.309	94.7935	99.9025	98.1803	103.78	94.7113	114.75	94.2387	82.0671	95.2594	101.947	107.697	88.9474	99.2003	93.5673	80.5027
Q9CR86	Calcium-regulated heat stable protein 1 OS=Mus musculus OX=10090 GN=Carhsp1 PE=1 SV=1	95.045	94.9943	98.3581	95.9975	96.0125	97.2104	89.2859	92.6822	99.5283	96.3771	95.4685	98.0495	105.827	95.2786	77.7455	91.2353	92.8782	93.7623	118.407	107.794
P70195	Proteasome subunit beta type-7 OS=Mus musculus OX=10090 GN=Psmb7 PE=1 SV=1	105.079	95.1453	85.8538	97.656	97.1262	95.6215	90.6728	93.0362	104.151	88.7704	102.973	95.5422	113.764	95.4984	85.5448	102.68	103.957	100.224	76.5289	91.0945
Q62261	Spectrin beta chain, non-erythrocytic 1 OS=Mus musculus OX=10090 GN=Sptbn1 PE=1 SV=2	105.055	104.909	91.7342	92.8168	89.1421	93.3875	88.0702	96.647	90.9908	99.2525	93.9085	79.7288	115.984	95.5338	98.3483	92.1642	90.2639	97.5942	100.515	111.873
Q61598	Rab GDP dissociation inhibitor beta OS=Mus musculus OX=10090 GN=Gdi2 PE=1 SV=1	103.339	94.0447	100.969	98.8714	93.9952	95.448	87.8935	91.5311	96.3746	87.8293	91.0083	93.5381	95.7166	95.5465	102.604	103.12	93.0991	101.085	95.7504	94.6276
P26039	Talin-1 OS=Mus musculus OX=10090 GN=Tln1 PE=1 SV=2	91.7437	74.1021	93.7331	111.259	97.3351	106.919	102.209	92.7799	95.9858	92.4179	99.9291	105.434	100.189	95.5712	84.2337	84.1414	103.651	91.0529	97.859	104.168
Q99PT1	Rho GDP-dissociation inhibitor 1 OS=Mus musculus OX=10090 GN=Arhgdia PE=1 SV=3	93.9184	99.3655	115.152	104.644	97.5671	95.2077	90.6904	100.112	93.983	89.7302	92.0999	99.3433	93.105	95.5781	102.624	93.6196	94.3177	91.7897	84.3372	88.1199
Q9Z1R3	Apolipoprotein M OS=Mus musculus OX=10090 GN=Apom PE=1 SV=1	87.1027	61.8195	91.1221	60.354	120.211	91.979	100.655	120.358	119.471	127.317	96.4075	131.119	87.6915	95.602	88.7642	80.4443	90.1915	80.5795	69.8507	117.871
A0A1B0GSX0	L-lactate dehydrogenase OS=Mus musculus OX=10090 GN=Ldha PE=1 SV=1	94.3128	101.044	95.0135	98.3908	91.9261	91.4469	91.1839	94.3117	96.7533	94.6316	97.1951	91.8386	93.4276	95.6174	104.191	102.594	89.3454	94.656	106.599	94.6109
O35350	Calpain-1 catalytic subunit OS=Mus musculus OX=10090 GN=Capn1 PE=1 SV=1	71.8772	98.948	64.5461	92.0869	105.142	93.278	153.093	97.7146	114.707	97.4306	126.297	85.0559	91.8275	95.6299	85.0954	103.556	73.6188	97.9627	64.6375	95.8331
Q9CWJ9	Bifunctional purine biosynthesis protein ATIC OS=Mus musculus OX=10090 GN=Atic PE=1 SV=2	99.4476	105.874	93.4613	92.8333	88.9834	95.1337	95.9795	86.3676	92.0893	90.9048	90.5567	100.364	104.967	95.6585	105.121	104.483	93.3653	95.2446	97.2366	95.1867
Q9ER35	Fructosamine-3-kinase OS=Mus musculus OX=10090 GN=Fn3k PE=1 SV=1	99.382	82.5638	100.836	94.5153	93.3558	96.0455	97.4437	114.655	95.8207	109.518	117.697	86.3586	95.8015	95.6599	90.2597	88.0278	104.93	91.8985	69.46	95.3899
P62259	14-3-3 protein epsilon OS=Mus musculus OX=10090 GN=Ywhae PE=1 SV=1	91.9967	114.357	84.3698	92.4465	97.614	105.059	102.396	94.6352	100.541	91.0955	110.385	98.5868	95.1276	95.6714	95.9176	86.5653	94.4234	91.4061	87.5682	94.9072
P26041	Moesin OS=Mus musculus OX=10090 GN=Msn PE=1 SV=3	99.0908	87.2912	93.5994	103.435	100.007	97.8019	87.0305	92.3763	97.4566	88.5627	99.1713	91.9104	91.2451	95.6857	96.4447	94.2554	96.2453	110.363	102.305	86.8391
Q8VBV7	COP9 signalosome complex subunit 8 OS=Mus musculus OX=10090 GN=Cops8 PE=1 SV=1	113.942	92.9118	104.644	91.6733	96.6491	97.5897	85.9576	101.148	94.7838	98.0792	100.865	91.1734	93.1035	95.7074	92.302	94.0843	92.0291	98.2859	90.3317	95.9944
Q5SUR0	Phosphoribosylformylglycinamidine synthase OS=Mus musculus OX=10090 GN=Pfas PE=1 SV=1	90.0992	95.5322	89.6327	89.3113	92.8312	87.142	98.1367	86.6668	106.1	93.9565	93.6577	96.9652	88.5881	95.7435	96.1846	109.494	98.2308	100.237	108.984	106.369
Q9Z2U0	Proteasome subunit alpha type-7 OS=Mus musculus OX=10090 GN=Psma7 PE=1 SV=1	95.2091	102.302	98.1664	93.5231	96.3362	101.095	97.9255	93.7965	88.3388	87.5031	93.1578	82.9969	90.6719	95.7627	106.962	107.129	101.348	99.9267	92.3627	92.0108
P42703	Leukemia inhibitory factor receptor OS=Mus musculus OX=10090 GN=Lifr PE=1 SV=1	51.8254	115.537	79.9861	84.8778	128.094	137.889	95.2278	67.1271	132.98	76.0812	94.6164	132.866	88.3914	95.8074	69.7563	68.9403	146.671	103.374	74.5369	80.7907
P61089	Ubiquitin-conjugating enzyme E2 N OS=Mus musculus OX=10090 GN=Ube2n PE=1 SV=1	101.632	111.261	97.6566	100.45	91.2573	101.136	90.5883	89.584	93.7857	90.3909	88.5293	86.019	107.941	95.8844	94.4114	96.0758	105.401	99.59	95.1944	86.9737
Q8BVE3	V-type proton ATPase subunit H OS=Mus musculus OX=10090 GN=Atp6v1h PE=1 SV=1	85.6357	126.355	79.2402	94.1188	101.202	96.1394	105.464	99.5517	89.0786	93.3418	92.0887	83.2023	102.016	95.9488	101.985	85.105	94.3765	96.397	108.86	93.5144
Q3U0B3	Dehydrogenase/reductase SDR family member 11 OS=Mus musculus OX=10090 GN=Dhrs11 PE=1 SV=1	91.2376	106.703	97.5851	89.1893	93.5101	89.3091	103.141	104.117	92.763	99.2723	105.924	90.2883	99.1277	95.9929	87.5041	91.0111	100.051	97.3436	95.2058	97.4447
P13634	Carbonic anhydrase 1 OS=Mus musculus OX=10090 GN=Ca1 PE=1 SV=4	104.018	78.0882	83.1853	125.14	62.2878	87.4094	61.4835	90.035	96.968	89.9115	118.956	100.497	150.828	96.0661	136.35	95.8471	63.0802	99.1294	72.139	87.5417
Q3TVK3	Aspartyl aminopeptidase OS=Mus musculus OX=10090 GN=Dnpep PE=1 SV=1	94.5634	102.543	91.5812	93.3617	100.001	84.9575	100.63	87.5967	92.1768	112.168	101.499	83.0779	82.024	96.1464	98.972	98.5785	106.907	91.0908	95.242	119.651
P40124	Adenylyl cyclase-associated protein 1 OS=Mus musculus OX=10090 GN=Cap1 PE=1 SV=4	96.2371	88.0215	91.8683	115.968	94.4448	108.11	98.8352	88.8825	101.767	87.6018	103.94	92.6001	101.388	96.1736	78.7676	89.587	103.981	95.2784	98.0211	92.3397
Q99L47	Hsc70-interacting protein OS=Mus musculus OX=10090 GN=St13 PE=1 SV=1	89.9787	94.763	86.667	135.72	121.092	115.999	99.8857	74.6004	81.6266	80.1997	87.7304	98.5675	72.189	96.2023	122.512	95.2822	102.401	74.7867	87.0456	98.1467
P23492	Purine nucleoside phosphorylase OS=Mus musculus OX=10090 GN=Pnp PE=1 SV=2	83.8449	109.898	84.4187	108.845	92.8147	100.602	90.515	94.8719	98.6916	89.2813	91.2596	81.4488	88.2594	96.281	126.344	96.3785	94.9306	88.9192	101.095	94.5651
P29699	Alpha-2-HS-glycoprotein OS=Mus musculus OX=10090 GN=Ahsg PE=1 SV=1	73.9938	63.4388	86.5201	79.0532	113.369	91.2399	112.041	99.584	120.5	95.2495	114.817	146.669	84.9439	96.3426	84.0709	91.2824	104.067	98.2965	60.72	94.9407
P62827	GTP-binding nuclear protein Ran OS=Mus musculus OX=10090 GN=Ran PE=1 SV=3	100.868	106.579	104.245	106.514	94.7644	90.9825	85.4111	87.301	85.3779	82.4063	79.9175	89.6654	101.724	96.374	99.9137	110.085	103.894	91.713	109.718	100.905
Q91Z40	Gbp6 protein OS=Mus musculus OX=10090 GN=Gbp7 PE=1 SV=2	106.175	142.674	93.7177	100.617	93.7555	77.3365	99.0856	77.4278	79.7991	101.606	82.1731	89.1468	90.1254	96.5517	126.165	88.4417	94.1805	84.7433	90.711	124.714
Q922B2	Aspartate--tRNA ligase, cytoplasmic OS=Mus musculus OX=10090 GN=Dars1 PE=1 SV=2	68.4524	123.686	117.447	98.7674	108.127	94.6682	95.0515	55.7688	96.9362	93.4649	98.7087	93.5829	53.3678	96.6699	102.542	98.9732	118.096	108.508	100.294	102.246
Q9QYC0	Alpha-adducin OS=Mus musculus OX=10090 GN=Add1 PE=1 SV=2	96.2801	106.408	97.2904	98.0283	92.0362	90.724	93.7132	90.539	96.8742	100.682	95.2986	86.5148	95.0177	96.6727	98.8343	98.8773	93.6684	100.204	103.225	88.256
O88543	COP9 signalosome complex subunit 3 OS=Mus musculus OX=10090 GN=Cops3 PE=1 SV=3	114.042	98.0605	112.592	99.1064	93.0615	97.676	92.7286	88.5146	77.9018	98.343	93.2465	93.0267	108.943	96.7003	93.8284	94.7852	89.4855	93.7353	90.0257	101.981
P68037	Ubiquitin-conjugating enzyme E2 L3 OS=Mus musculus OX=10090 GN=Ube2l3 PE=1 SV=1	115.476	110.796	118.51	97.5875	90.1029	107.79	88.782	96.9725	93.1351	74.024	85.5685	96.7995	91.1995	96.7916	96.3577	98.769	99.622	95.0757	86.6699	82.6557
P10639	Thioredoxin OS=Mus musculus OX=10090 GN=Txn PE=1 SV=3	97.1926	98.9593	100.283	96.2808	89.901	97.2449	91.5964	91.9331	97.4346	85.653	95.3828	91.1914	105.597	96.8203	104.565	114.47	87.562	97.0056	88.523	84.9806
Q8BGS2	BolA-like protein 2 OS=Mus musculus OX=10090 GN=Bola2 PE=1 SV=1	114.088	107.694	106.735	104.721	75.9567	102.59	88.8424	84.6947	95.1803	93.8399	94.2497	113.443	103.709	96.8396	91.3566	72.7481	107.333	88.769	94.8225	103.373
A0A1D5RLV1	Band 4.1 (Fragment) OS=Mus musculus OX=10090 GN=Epb41 PE=1 SV=1	94.0186	102.278	93.8058	104.679	87.9967	99.2059	86.7556	73.8172	94.9842	76.6603	95.0035	92.1574	113.472	96.8856	101.678	109.926	94.7897	105.123	99.5346	96.7405
Q64514	Tripeptidyl-peptidase 2 OS=Mus musculus OX=10090 GN=Tpp2 PE=1 SV=3	98.8965	106.464	104.073	99.1264	86.4199	99.6802	90.7475	98.4569	93.1179	102.268	95.6366	85.3716	104.499	96.9457	102.074	89.7778	93.7864	90.9708	92.775	90.8392
Q9CQ60	6-phosphogluconolactonase OS=Mus musculus OX=10090 GN=Pgls PE=1 SV=1	112.116	99.178	104.551	102.997	82.4518	96.794	89.0709	87.4149	86.0678	95.4355	93.2389	88.8079	109.627	96.9885	96.6349	99.0782	96.0578	96.8038	98.417	94.6705
P14152	Malate dehydrogenase, cytoplasmic OS=Mus musculus OX=10090 GN=Mdh1 PE=1 SV=3	108.771	113.934	111.757	100.352	92.5228	107.68	94.4713	97.9096	85.777	93.8602	91.1175	94.7916	100.803	97.0159	97.4348	88.2586	84.1598	87.2296	95.5684	78.6341
E9PZD8	Ceruloplasmin OS=Mus musculus OX=10090 GN=Cp PE=1 SV=1	85.4774	63.3537	82.2963	104.48	94.1045	92.763	105.153	92.6582	121.315	109.335	143.827	90.7862	67.0146	97.0601	94.1444	106.69	92.0441	106.798	71.788	77.16
P09411	Phosphoglycerate kinase 1 OS=Mus musculus OX=10090 GN=Pgk1 PE=1 SV=4	101.076	89.4166	98.1351	91.2584	88.252	91.1048	93.1806	101.509	89.1207	93.0094	94.0353	94.306	97.5236	97.0843	105.203	107.287	96.1853	98.158	100.283	90.9765
P17183	Gamma-enolase OS=Mus musculus OX=10090 GN=Eno2 PE=1 SV=2	94.0504	111.542	98.1088	104.567	93.4623	101.209	105.029	89.4418	92.0051	95.8422	104.54	93.1313	82.5594	97.1884	102.073	79.488	89.3112	94.0383	99.0769	96.9433
P62192	26S proteasome regulatory subunit 4 OS=Mus musculus OX=10090 GN=Psmc1 PE=1 SV=1	95.6328	87.736	102.85	96.9443	95.1562	99.0899	96.5103	97.4797	92.4804	103.15	93.6705	89.7932	92.7949	97.3107	91.7578	94.3886	99.3143	89.3837	105.326	105.941
Q9WVE8	Protein kinase C and casein kinase substrate in neurons protein 2 OS=Mus musculus OX=10090 GN=Pacsin2 PE=1 SV=1	88.0235	95.1133	88.6538	91.3389	97.8149	89.9022	102.149	88.4057	99.1895	94.0456	93.6728	120.233	98.3476	97.368	100.165	110.108	99.6231	87.4321	91.8006	87.5121
P68510	14-3-3 protein eta OS=Mus musculus OX=10090 GN=Ywhah PE=1 SV=2	92.9109	95.542	89.8089	111.742	98.3748	108.379	104.366	94.6436	96.3571	100.453	107.83	89.52	92.0762	97.3924	88.4674	83.5744	99.853	85.3316	94.7554	93.1365
P17182	Alpha-enolase OS=Mus musculus OX=10090 GN=Eno1 PE=1 SV=3	88.7875	104.998	87.5282	103.84	90.9235	98.4321	98.3391	87.3952	97.9027	92.077	99.6825	95.1325	101.45	97.5098	107.276	83.9651	95.5281	99.4184	90.7902	97.9402
Q99JY9	Actin-related protein 3 OS=Mus musculus OX=10090 GN=Actr3 PE=1 SV=3	106.298	121.175	107.53	95.532	101.194	107.154	89.3308	91.7532	98.855	83.038	84.2201	97.4209	90.8162	97.5296	97.6846	103.112	95.2568	85.9641	89.1213	79.7939
Q01339	Beta-2-glycoprotein 1 OS=Mus musculus OX=10090 GN=Apoh PE=1 SV=1	67.4959	56.741	77.8855	71.4719	118.298	70.0662	98.4719	127.014	123.144	107.563	105.979	123.165	83.5074	97.5618	109.433	98.0565	96.7115	102.848	62.9631	94.5236
P60670	Nuclear protein localization protein 4 homolog OS=Mus musculus OX=10090 GN=Nploc4 PE=1 SV=3	86.3235	133.968	84.8062	96.4411	87.6683	88.0834	87.16	100.734	85.2218	91.2421	90.2094	94.3912	123.267	97.6697	124.285	96.0134	85.8397	77.4153	98.6961	96.9346
B7ZCF1	26S proteasome regulatory subunit 6A OS=Mus musculus OX=10090 GN=Psmc3 PE=1 SV=1	80.174	89.8245	85.2777	89.4858	103.865	93.9843	94.6108	102.806	90.5957	104.58	94.1651	94.032	111.971	97.6808	112.72	94.2032	99.2918	94.403	80.8534	96.9664
Q8BTM8	Filamin-A OS=Mus musculus OX=10090 GN=Flna PE=1 SV=5	93.1445	69.9542	92.3411	115.592	96.1433	106.915	98.173	94.2301	98.7488	100.034	103.615	101.665	102.895	97.7187	80.3469	81.8122	105.075	89.2061	98.1704	97.8904
Q8VDD5	Myosin-9 OS=Mus musculus OX=10090 GN=Myh9 PE=1 SV=4	96.0258	69.1297	99.6995	111.353	94.9455	103.616	95.5596	94.6969	92.768	99.4051	102.043	100.348	99.7459	97.7405	86.9403	84.9862	98.912	94.5938	100.122	97.078
Q3U2G2	Heat shock 70 kDa protein 4 OS=Mus musculus OX=10090 GN=Hspa4 PE=1 SV=1	101.974	97.485	96.931	90.461	88.0857	92.2131	96.0171	101.435	94.3107	99.3604	94.7176	95.3064	100.993	97.7741	104.48	94.6968	98.0339	97.5626	86.1068	90.5444
P63242	Eukaryotic translation initiation factor 5A-1 OS=Mus musculus OX=10090 GN=Eif5a PE=1 SV=2	118.121	114.551	106.985	104.446	95.8196	97.8449	85.0157	95.5687	81.1988	100.533	98.8318	90.8057	96.0171	97.7936	99.2191	91.6761	89.3835	85.4974	94.2151	82.5661
P59325	Eukaryotic translation initiation factor 5 OS=Mus musculus OX=10090 GN=Eif5 PE=1 SV=1	96.8089	117.922	88.1355	88.9857	91.3255	86.4467	90.5888	94.761	94.7813	87.034	99.4085	94.7416	95.562	97.9451	106.407	89.9205	103.813	106.262	95.5852	97.6385
O54890	Integrin beta-3 OS=Mus musculus OX=10090 GN=Itgb3 PE=1 SV=2	105.25	73.2068	94.7449	117.387	92.4523	94.8255	105.308	97.8933	91.9121	100.428	96.3199	121.92	107.014	97.9668	74.1479	73.1213	114.866	81.0586	93.067	104.541
Q02053	Ubiquitin-like modifier-activating enzyme 1 OS=Mus musculus OX=10090 GN=Uba1 PE=1 SV=1	101.875	102.059	95.2492	90.2216	90.8336	89.715	94.9038	98.34	94.7603	92.7568	93.5116	91.7968	102.813	98.0077	100.484	106.766	97.3828	94.3229	90.7497	95.9705
P35441	Thrombospondin-1 OS=Mus musculus OX=10090 GN=Thbs1 PE=1 SV=1	91.1095	77.0788	90.138	104.313	97.6137	94.7721	96.0706	95.9943	109.708	101.753	111.793	113.694	110.932	98.0413	81.5959	70.1055	105.055	100.848	69.6872	99.3973
G3X8Q5	Ceruloplasmin OS=Mus musculus OX=10090 GN=Cp PE=1 SV=1	85.5974	62.3165	82.3087	105.567	94.1358	93.852	105.348	89.3759	121.474	109.283	143.29	89.4095	66.4186	98.0468	94.6265	108.574	91.5253	107.261	72.1909	76.9806
F6Q3W0	WD repeat-containing protein 5 (Fragment) OS=Mus musculus OX=10090 GN=Wdr5 PE=1 SV=1	83.9351	84.6539	73.5612	108.319	102.95	103.937	147.337	65.7551	110.559	103.081	112.476	104.906	36.6825	98.186	29.3614	95.1042	163.295	75.1309	136.962	139.855
Q8BND5	Sulfhydryl oxidase 1 OS=Mus musculus OX=10090 GN=Qsox1 PE=1 SV=1	83.0848	92.3475	92.4471	84.9363	123.003	91.4871	115.573	84.1581	128.13	125.726	103.332	103.299	61.198	98.2437	86.9543	83.0071	89.9914	107.238	65.7396	84.305
P60710	Actin, cytoplasmic 1 OS=Mus musculus OX=10090 GN=Actb PE=1 SV=1	98.728	85.8618	106.369	108.453	95.2995	100.1	98.4549	88.4638	92.436	95.9185	99.0755	97.3198	92.8223	98.2603	84.8261	88.6355	99.8773	94.043	99.7558	101.72
Q9D1A2	Cytosolic non-specific dipeptidase OS=Mus musculus OX=10090 GN=Cndp2 PE=1 SV=1	75.6529	90.6715	66.4277	100.267	112.913	95.1611	107.027	93.4079	106.142	96.6433	103.65	98.6183	99.8595	98.315	120.017	92.6644	91.3292	94.4321	60.815	98.948
Q99JI4	26S proteasome non-ATPase regulatory subunit 6 OS=Mus musculus OX=10090 GN=Psmd6 PE=1 SV=1	73.6388	93.8502	79.7116	100.956	84.7674	96.2078	90.0142	100.536	109.583	91.7775	100.698	91.54	163.462	98.334	116.091	96.0725	71.5778	93.2199	54.4208	94.7698
P14685	26S proteasome non-ATPase regulatory subunit 3 OS=Mus musculus OX=10090 GN=Psmd3 PE=1 SV=3	97.0675	97.254	80.8183	98.0196	96.0662	95.7386	87.6355	102.7	95.4431	96.4627	97.3921	89.046	103.792	98.3561	113.21	92.7586	83.5718	89.65	100.508	101.175
O89053	Coronin-1A OS=Mus musculus OX=10090 GN=Coro1a PE=1 SV=5	96.1178	80.9832	86.9461	124.536	106.861	94.1908	98.3979	82.8751	96.2148	103.153	79.6187	102.361	113.867	98.363	98.7443	73.4677	87.5875	87.4978	92.1375	117.873
P68033	Actin, alpha cardiac muscle 1 OS=Mus musculus OX=10090 GN=Actc1 PE=1 SV=1	98.6719	86.6863	97.7071	108.755	96.5285	100.182	97.8364	87.797	92.2343	95.3771	102.084	97.2781	93.5659	98.4205	84.5388	89.2769	101.366	93.2163	104.105	102.464
Q8BNU0	Armadillo repeat-containing protein 6 OS=Mus musculus OX=10090 GN=Armc6 PE=1 SV=1	95.9747	104.458	107.575	99.5517	111.59	105.355	101.236	85.1603	98.3741	84.0904	95.493	96.6487	70.6508	98.439	76.2209	102.545	100.113	91.5901	109.626	93.5302
P32261	Antithrombin-III OS=Mus musculus OX=10090 GN=Serpinc1 PE=1 SV=1	78.4498	63.2783	90.0591	87.3776	112.147	94.99	105.126	123.536	109.501	104.476	100.633	88.2512	52.7383	98.4394	104.67	97.1802	90.3446	103.862	109.032	79.6003
E9PVP0	START domain-containing protein 10 OS=Mus musculus OX=10090 GN=Stard10 PE=1 SV=1	101.04	90.6709	91.09	73.095	88.8636	74.8558	99.6005	130.624	83.0292	113.491	107.471	109.79	105.47	98.4716	92.8426	84.244	84.2455	98.112	112.932	79.1787
P61759	Prefoldin subunit 3 OS=Mus musculus OX=10090 GN=Vbp1 PE=1 SV=2	89.9763	93.734	95.8135	95.9923	92.2281	105.404	85.2995	96.0339	97.1826	92.7509	95.9499	100.211	104.02	98.4761	108.224	100.016	95.9614	87.7459	93.4457	87.8846
P80314	T-complex protein 1 subunit beta OS=Mus musculus OX=10090 GN=Cct2 PE=1 SV=4	109.127	157.702	138.78	87.385	95.2601	102.425	77.1639	90.2637	85.8751	82.6412	88.5468	110.456	92.7911	98.5626	91.606	86.4474	77.1287	69.0558	106.333	100.306
Q6GSS7	Histone H2A type 2-A OS=Mus musculus OX=10090 GN=Hist2h2aa1 PE=1 SV=3	124.505	47.1846	109.858	92.3444	60.5797	73.7403	73.9895	117.722	100.879	95.5124	72.3337	91.8959	101.538	98.5678	87.1217	88.4109	104.705	102.318	145.473	153.596
A0A1W2P6G5	Myosin light polypeptide 6 OS=Mus musculus OX=10090 GN=Myl6 PE=1 SV=1	100.941	57.7859	95.31	103.776	93.265	95.4639	97.8737	99.8788	94.2011	108.003	91.3102	108.563	104.922	98.671	84.5557	86.3583	106.364	95.5594	100.939	97.1479
P17751	Triosephosphate isomerase OS=Mus musculus OX=10090 GN=Tpi1 PE=1 SV=4	95.0714	93.9432	105.051	95.0076	88.1865	95.6749	91.5239	101.707	99.017	96.7682	96.5574	95.8619	97.6765	98.6952	108.938	96.9042	88.946	89.5809	85.5498	95.3221
Q99J08	SEC14-like protein 2 OS=Mus musculus OX=10090 GN=Sec14l2 PE=1 SV=1	91.3512	110.767	96.0206	98.9465	87.2199	95.5934	96.6049	91.5827	98.0535	94.6725	87.1938	90.3924	101.784	98.76	109.349	100.905	106.906	85.8347	85.472	97.7944
P62334	26S proteasome regulatory subunit 10B OS=Mus musculus OX=10090 GN=Psmc6 PE=1 SV=1	102.837	99.1531	93.239	101.271	91.7281	102.723	102.428	97.2996	93.0034	95.7815	93.3471	88.822	96.1913	98.8668	97.7683	93.2209	92.7082	91.6505	100.226	88.4052
Q9CQ19	Myosin regulatory light polypeptide 9 OS=Mus musculus OX=10090 GN=Myl9 PE=1 SV=3	98.3984	72.6287	89.0835	122.285	95.3213	104.026	104.483	97.346	95.7403	95.0303	101.739	100.712	88.5131	98.9192	67.4648	82.8415	124.553	88.7848	114.535	89.6505
O55023	Inositol monophosphatase 1 OS=Mus musculus OX=10090 GN=Impa1 PE=1 SV=1	106.38	93.3199	96.7658	97.1143	81.4854	87.8713	87.2988	110.987	88.5476	95.6176	93.3932	78.4947	94.809	98.9487	116.496	96.7467	96.6527	105.551	100.13	83.3438
Q61753	D-3-phosphoglycerate dehydrogenase OS=Mus musculus OX=10090 GN=Phgdh PE=1 SV=3	81.2036	104.607	95.3485	101.596	82.4659	91.5956	143.814	82.1423	90.4405	94.0708	87.7085	99.1317	82.5679	98.9947	112.55	113.794	82.2122	88.6789	96.266	85.7552
P43277	Histone H1.3 OS=Mus musculus OX=10090 GN=H1-3 PE=1 SV=2	97.9779	47.4456	76.7715	87.5276	84.0981	66.3056	81.0285	110.099	101.222	92.1843	72.7424	98.381	94.5901	99.0539	105.357	85.8772	92.6962	114.349	160.34	160.233
Q07968	Coagulation factor XIII B chain OS=Mus musculus OX=10090 GN=F13b PE=1 SV=2	68.7988	93.1537	66.0751	94.6454	97.6361	86.1159	114.489	102.209	122.913	102.364	131.62	94.4367	77.8972	99.1515	110.133	99.3492	105.41	89.0707	55.1937	100.6
A2AN08	E3 ubiquitin-protein ligase UBR4 OS=Mus musculus OX=10090 GN=Ubr4 PE=1 SV=1	95.1849	90.2845	109.647	94.192	82.9426	89.1907	91.0342	93.6172	89.2113	98.4647	100.148	106.964	98.8073	99.2205	97.1462	96.931	96.9697	94.8909	105.081	95.2346
P26516	26S proteasome non-ATPase regulatory subunit 7 OS=Mus musculus OX=10090 GN=Psmd7 PE=1 SV=2	89.4652	164.2	89.3665	101.258	91.0437	121.201	81.0764	105.241	103.214	86.4042	93.0343	76.2335	103.485	99.237	93.2326	78.4385	101.421	65.6427	120.641	77.226
Q91XH5	Sepiapterin reductase OS=Mus musculus OX=10090 GN=Spr PE=1 SV=1	101.95	95.7561	96.5288	89.2695	79.3675	94.3054	91.8384	100.078	94.8789	93.1925	94.677	93.6127	105.234	99.3522	107.439	100.617	96.9972	101.19	94.0548	86.2648
Q6ZPJ3	(E3-independent) E2 ubiquitin-conjugating enzyme UBE2O OS=Mus musculus OX=10090 GN=Ube2o PE=1 SV=3	77.9479	104.669	86.6941	81.9392	91.3362	98.3118	102.651	97.9502	96.2489	86.6394	90.7734	88.9797	124.067	99.414	99.3595	80.1644	98.7085	108.822	91.6413	116.523
P06745	Glucose-6-phosphate isomerase OS=Mus musculus OX=10090 GN=Gpi PE=1 SV=4	88.4984	90.3823	103.421	87.8453	94.9594	88.9594	95.1495	89.5829	98.8498	91.5792	87.4097	105.565	91.3384	99.4606	103.649	112.174	97.7886	99.3573	97.6764	91.5638
Q8R5H1	Ubiquitin carboxyl-terminal hydrolase 15 OS=Mus musculus OX=10090 GN=Usp15 PE=1 SV=1	96.5348	84.378	101.313	112.059	99.5597	99.2122	95.6148	92.945	94.8006	98.8103	92.9904	94.6879	84.9055	99.4705	109.066	92.117	92.7914	91.7724	88.6601	88.7231
A0A0R4J093	UMP-CMP kinase OS=Mus musculus OX=10090 GN=Cmpk1 PE=1 SV=1	95.8282	95.4795	92.0048	90.0235	100.101	90.2224	87.6076	87.0144	83.1291	83.9787	85.7125	94.0368	116.542	99.5366	116.97	110.814	80.1871	100.85	94.8659	109.506
Q8BFZ3	Beta-actin-like protein 2 OS=Mus musculus OX=10090 GN=Actbl2 PE=1 SV=1	96.9074	86.6214	100.235	106.298	97.2418	98.6472	100.067	86.9701	93.1487	95.3918	101.334	97.1263	87.6979	99.6147	83.1337	90.0558	104.627	94.0253	104.862	105.665
Q922U2	Keratin, type II cytoskeletal 5 OS=Mus musculus OX=10090 GN=Krt5 PE=1 SV=1	70.0524	65.1858	63.2407	107.809	44.8402	52.6566	47.2244	77.093	40.9841	79.0308	47.0794	176.484	157.613	99.6313	307.841	150.425	85.5391	87.7354	39.3194	51.1908
Q9JLV5	Cullin-3 OS=Mus musculus OX=10090 GN=Cul3 PE=1 SV=1	90.8917	94.417	99.9064	80.153	91.0696	96.2855	78.687	92.6513	99.8507	87.1527	95.8895	99.4929	100.502	99.6867	108.734	108.856	92.3125	95.2546	99.9333	109.964
P56375	Acylphosphatase-2 OS=Mus musculus OX=10090 GN=Acyp2 PE=1 SV=2	90.5267	139.332	90.1817	135.421	80.5511	85.8364	82.8422	82.4795	80.7706	69.3212	80.7833	93.9029	132.014	99.7137	112.169	95.6944	119.188	87.0776	97.4518	73.3543
P57746	V-type proton ATPase subunit D OS=Mus musculus OX=10090 GN=Atp6v1d PE=1 SV=1	98.1928	108.752	94.5807	99.3521	99.0623	101.275	93.7361	99.81	98.2647	96.4324	85.2197	89.4124	100.565	99.7325	110.551	97.2166	87.8313	87.6874	86.0871	77.5204
Q60590	Alpha-1-acid glycoprotein 1 OS=Mus musculus OX=10090 GN=Orm1 PE=1 SV=1	86.3073	66.7278	108.7	97.265	129.365	129.029	102.597	80.5215	127.708	109.073	121.327	77.7631	44.2337	99.7528	93.075	108.124	68.0754	108.984	60.6943	57.9758
Q9WVJ2	26S proteasome non-ATPase regulatory subunit 13 OS=Mus musculus OX=10090 GN=Psmd13 PE=1 SV=1	89.3263	94.6172	91.375	98.6408	95.1303	110.112	93.8726	99.8065	109.558	97.7674	94.8957	91.0232	102.082	99.7655	99.6322	82.882	95.0097	86.2579	86.5093	101.465
Q8BVQ9	26S proteasome AAA-ATPase subunit RPT1 OS=Mus musculus OX=10090 GN=Psmc2 PE=1 SV=1	92.9269	97.5232	90.4623	96.3159	97.6284	95.7215	98.5974	97.0666	94.9819	100.698	97.2177	90.4595	100.09	99.7765	102.395	96.8325	93.1524	89.5934	91.2675	96.657
P12382	ATP-dependent 6-phosphofructokinase, liver type OS=Mus musculus OX=10090 GN=Pfkl PE=1 SV=4	91.6151	104.444	106.511	107.483	100.93	93.9307	78.1262	81.1776	91.9221	98.9278	96.5785	102.07	109.439	99.8046	94.372	87.6637	87.3746	92.5803	103.556	94.8157
Q64727	Vinculin OS=Mus musculus OX=10090 GN=Vcl PE=1 SV=4	96.1488	73.993	100.366	113.56	101.914	111.069	90.9891	86.9838	91.3158	96.2521	103.778	98.5271	94.3927	99.8316	81.9189	89.5883	104.216	90.6234	103.799	94.0066
P34928	Apolipoprotein C-I OS=Mus musculus OX=10090 GN=Apoc1 PE=1 SV=1	98.7011	40.454	77.2665	73.1511	118.526	97.2531	72.8756	129.231	95.2805	114.82	111.2	108.181	64.7905	99.9508	77.8538	104.744	102.119	83.1036	153.998	99.9741
A0A0U1RQA4	Thioredoxin-disulfide reductase OS=Mus musculus OX=10090 GN=Txnrd2 PE=1 SV=1	104.444	98.3808	106.582	84.4607	86.066	86.9939	90.2735	102.452	91.765	112.042	90.1268	84.524	93.0687	100.038	101.616	85.9769	96.4734	100.111	104.354	106.096
Q9D819	Inorganic pyrophosphatase OS=Mus musculus OX=10090 GN=Ppa1 PE=1 SV=1	102.192	121.1	93.8755	94.9504	69.7984	93.8765	73.5812	78.2613	98.451	88.4719	86.6082	94.9255	105.204	100.046	130.767	106.72	80.1287	89.47	115.133	101.499
P47753	F-actin-capping protein subunit alpha-1 OS=Mus musculus OX=10090 GN=Capza1 PE=1 SV=4	66.5167	88.4984	72.1859	101.067	119.246	106.323	111.552	82.324	103.426	77.0645	102.252	104.386	103.357	100.217	109.566	105.196	98.8038	95.1186	59.0938	98.5003
E9PY39	Predicted gene 20431 OS=Mus musculus OX=10090 GN=Gm20431 PE=3 SV=1	95.3307	105.101	109.154	95.1671	98.1199	100.786	80.5206	94.3911	106.128	89.734	87.5082	95.0503	101.095	100.221	86.2982	100.422	113.685	94.3286	88.033	81.3186
Q8BKC5	Importin-5 OS=Mus musculus OX=10090 GN=Ipo5 PE=1 SV=3	87.7701	98.4189	93.0241	105.803	100.437	113.698	94.987	88.4625	103.707	88.7223	91.983	93.7826	91.9769	100.299	107.266	91.4499	86.8721	88.8138	95.6347	89.5295
Q9DB05	Alpha-soluble NSF attachment protein OS=Mus musculus OX=10090 GN=Napa PE=1 SV=1	131.896	78.2776	129.23	94.0504	84.0866	89.7287	81.6969	91.1844	87.3651	94.5917	86.2132	118.547	84.1739	100.302	84.4172	92.6734	92.6658	105.131	112.469	87.5964
P14211	Calreticulin OS=Mus musculus OX=10090 GN=Calr PE=1 SV=1	107.004	85.3983	89.7141	103.378	94.506	81.1942	89.3926	102.331	122.03	101.919	101.11	102.247	83.588	100.37	74.7837	86.6964	91.5053	92.45	114.654	103.885
Q8CC86	Nicotinate phosphoribosyltransferase OS=Mus musculus OX=10090 GN=Naprt PE=1 SV=1	103.03	84.989	97.7356	88.7065	88.0993	72.0943	99.5982	116.282	96.8528	100.457	100.681	118.756	93.903	100.391	100.483	92.9083	94.535	95.1154	87.2736	84.5418
Q9CR00	26S proteasome non-ATPase regulatory subunit 9 OS=Mus musculus OX=10090 GN=Psmd9 PE=1 SV=1	111.197	107.899	81.905	84.8725	108.499	88.6481	86.0949	98.7806	79.5888	97.9655	80.1169	109.285	101.715	100.613	101.409	95.2436	89.8674	94.5486	123.485	81.6888
P54728	UV excision repair protein RAD23 homolog B OS=Mus musculus OX=10090 GN=Rad23b PE=1 SV=2	98.0125	105.693	93.2815	97.4582	82.3697	101.61	99.8408	92.5358	93.7214	87.817	81.7132	95.4057	104.846	100.719	96.2918	96.703	118.737	90.7943	101.572	92.5968
P56812	Programmed cell death protein 5 OS=Mus musculus OX=10090 GN=Pdcd5 PE=1 SV=3	105.749	100.993	109.625	102.633	84.8605	104.954	83.1342	90.4783	90.028	90.331	98.8428	89.1106	102.203	100.812	92.6113	107.143	89.5614	82.3818	110.92	92.9857
P99029	Peroxiredoxin-5, mitochondrial OS=Mus musculus OX=10090 GN=Prdx5 PE=1 SV=2	87.3811	75.3628	73.4323	98.7818	77.788	88.5089	144.253	82.7108	69.1734	93.9302	73.8348	77.5146	85.7632	101.014	139.485	92.5643	143.01	144.224	67.8161	78.1335
D3YZP9	Coiled-coil domain-containing protein 6 OS=Mus musculus OX=10090 GN=Ccdc6 PE=1 SV=1	89.7791	106.27	90.9055	86.0652	82.15	104.131	74.6278	97.3509	77.8411	94.5738	95.9011	92.3143	125.505	101.055	139.749	83.8574	87.9491	94.0159	86.4746	105.496
P48036	Annexin A5 OS=Mus musculus OX=10090 GN=Anxa5 PE=1 SV=1	94.6223	69.6309	103.753	127.583	94.7308	101.883	120.198	97.1764	98.7959	104.56	107.252	105.063	79.8815	101.116	60.4159	70.0584	109.207	98.0328	107.797	67.6129
P33587	Vitamin K-dependent protein C OS=Mus musculus OX=10090 GN=Proc PE=1 SV=2	74.3894	57.1859	85.7438	104.271	95.1646	91.0557	102.231	116.858	106.475	105.322	103.246	95.0207	68.0206	101.143	113.517	99.5844	101.284	97.8815	105.305	70.3283
A0A1B0GR11	Transaldolase OS=Mus musculus OX=10090 GN=Taldo1 PE=1 SV=1	85.5338	85.7252	88.9844	96.5879	90.3658	97.0053	118.247	82.1609	99.0753	90.8159	89.6202	90.6659	76.3468	101.327	94.8255	103.344	134.92	96.9089	91.8288	118.746
P20029	Endoplasmic reticulum chaperone BiP OS=Mus musculus OX=10090 GN=Hspa5 PE=1 SV=3	101.846	97.6805	95.6205	94.8021	91.9406	93.0865	107.882	102.185	88.3115	91.8182	89.9	99.6489	91.7963	101.493	105.243	92.9287	94.9287	95.6668	93.8374	86.9718
P02089	Hemoglobin subunit beta-2 OS=Mus musculus OX=10090 GN=Hbb-b2 PE=1 SV=2	150.896	30.6105	150.422	92.8607	84.8562	91.0343	79.542	87.7795	85.6185	32.608	85.1378	152.818	30.1382	101.544	33.3337	187.267	167.846	109.361	144.225	36.7447
A2AQ07	Tubulin beta-1 chain OS=Mus musculus OX=10090 GN=Tubb1 PE=1 SV=1	92.2144	79.4168	91.4675	103.032	102.111	106.256	99.6151	91.4047	96.9497	105.301	98.5919	102.667	101.389	101.569	81.9744	71.5346	99.4906	92.3982	102.316	107.446
P58252	Elongation factor 2 OS=Mus musculus OX=10090 GN=Eef2 PE=1 SV=2	121.587	107.493	134.117	65.2874	109.287	85.6677	81.441	60.755	93.6347	58.4562	75.1425	79.7125	71.0297	101.652	82.0008	92.7946	102.153	142.188	97.4966	182.776
P42932	T-complex protein 1 subunit theta OS=Mus musculus OX=10090 GN=Cct8 PE=1 SV=3	91.3744	120.467	112.868	83.9224	91.8926	98.3696	84.691	95.2537	94.4529	91.6661	98.7118	110.887	108.541	101.808	102.166	89.9407	74.9215	79.2867	96.1373	102.464
P28474	Alcohol dehydrogenase class-3 OS=Mus musculus OX=10090 GN=Adh5 PE=1 SV=3	79.4793	94.1367	78.714	91.6243	86.4299	83.5843	113.195	100.368	127.685	94.8985	114.22	96.7338	109.04	101.841	92.2195	105.796	111.309	96.3887	45.392	90.9469
O35226	26S proteasome non-ATPase regulatory subunit 4 OS=Mus musculus OX=10090 GN=Psmd4 PE=1 SV=1	101.686	95.817	90.1798	95.3434	98.6824	109.233	88.3574	107.48	87.623	93.7536	96.2585	93.9312	98.9618	101.913	99.7956	87.7723	95.6199	83.5246	106.602	91.0397
P70444	BH3-interacting domain death agonist OS=Mus musculus OX=10090 GN=Bid PE=1 SV=2	94.2504	110.45	99.9009	101.121	76.3885	82.1319	81.929	101.893	100.408	89.6454	94.5406	99.8956	99.1381	102.002	108.692	98.1877	95.9969	90.5707	111.684	83.3004
Q91WE1	Sorting nexin-15 OS=Mus musculus OX=10090 GN=Snx15 PE=1 SV=1	98.658	125.982	120.683	92.7121	84.4302	91.6858	88.8358	70.4984	85.1672	89.9299	105.365	104.343	96.3794	102.153	75.5604	81.0975	102.536	106.57	118.295	103.673
P35235	Tyrosine-protein phosphatase non-receptor type 11 OS=Mus musculus OX=10090 GN=Ptpn11 PE=1 SV=3	99.7234	100.157	88.9632	85.8075	92.557	91.7045	97.3335	90.5178	96.1232	91.2369	104.972	101.441	87.0112	102.265	88.9103	93.2942	113.042	90.4799	101.854	125.268
Q80YC5	Coagulation factor XII OS=Mus musculus OX=10090 GN=F12 PE=1 SV=2	78.5513	77.4234	88.4829	94.3738	111.622	97.5722	120.95	94.7968	107.393	104.026	106.483	92.1904	67.2263	102.32	97.2268	104.342	111.945	94.7772	65.8973	91.1949
Q8CIN4	Serine/threonine-protein kinase PAK 2 OS=Mus musculus OX=10090 GN=Pak2 PE=1 SV=1	95.542	110.818	92.4335	96.0939	93.4676	99.3708	83.1513	91.4541	89.6807	103.857	86.8069	91.1193	120.824	102.448	121.798	87.1945	77.6616	87.0844	89.4355	95.8808
P48722	Heat shock 70 kDa protein 4L OS=Mus musculus OX=10090 GN=Hspa4l PE=1 SV=2	99.908	95.9186	100.128	85.1928	96.3243	85.5015	106.654	101.556	97.7439	100.122	93.7731	109.496	94.617	102.451	88.08	95.7191	110.285	93.1421	78.4215	90.6777
P07724	Albumin OS=Mus musculus OX=10090 GN=Alb PE=1 SV=3	71.8123	65.4824	68.6816	70.6307	103.063	69.9369	114.038	137.346	129.972	109.211	108.723	124.762	83.2893	102.468	101.272	85.3213	98.7748	92.1027	70.6946	97.9846
P54775	26S proteasome regulatory subunit 6B OS=Mus musculus OX=10090 GN=Psmc4 PE=1 SV=2	104.441	101.368	110.031	98.3314	97.4305	95.7386	92.0641	99.6932	90.9665	102.418	86.376	85.2333	103.185	102.476	101.201	90.4561	86.133	88.3097	86.57	97.5918
Q60864	Stress-induced-phosphoprotein 1 OS=Mus musculus OX=10090 GN=Stip1 PE=1 SV=1	107.513	98.8666	114.95	91.0341	92.7265	104.837	87.6933	88.3733	85.9285	82.9255	85.6976	111.542	98.5654	102.535	93.0684	102.138	106.341	90.5482	95.7366	87.5759
P70168	Importin subunit beta-1 OS=Mus musculus OX=10090 GN=Kpnb1 PE=1 SV=2	87.8881	101.792	96.4785	113.089	94.2115	100.004	98.457	86.8909	90.3376	103.927	92.8817	78.4678	114.439	102.664	100.724	93.0041	94.8154	82.0091	89.3051	102.781
Q9DBB9	Carboxypeptidase N subunit 2 OS=Mus musculus OX=10090 GN=Cpn2 PE=1 SV=2	73.3522	79.9744	83.9604	86.9489	97.6938	89.1937	94.7719	112.317	119.623	99.6042	117.801	108.486	72.4321	102.725	91.8804	92.5514	95.9731	90.9821	112.12	93.6606
Q9R111	Guanine deaminase OS=Mus musculus OX=10090 GN=Gda PE=1 SV=1	104.41	93.2527	110.606	84.7718	102.436	92.1525	107.137	86.8002	87.579	93.4205	89.7969	89.5641	87.9593	102.79	87.437	106.834	96.751	106.591	90.6863	100.646
Q7TSI3	Serine/threonine-protein phosphatase 6 regulatory subunit 1 OS=Mus musculus OX=10090 GN=Ppp6r1 PE=1 SV=1	78.4456	87.6895	105.387	117.515	80.8732	100.247	61.9641	87.6808	67.311	94.6412	83.5173	89.0239	110.015	103.091	158.5	84.0858	93.6569	96.24	108.547	94.9952
Q9QUI0	Transforming protein RhoA OS=Mus musculus OX=10090 GN=Rhoa PE=1 SV=1	93.8142	81.1126	96.8785	84.0971	95.7095	89.4631	91.5956	113.113	106.171	90.5953	89.6613	96.2831	103.762	103.441	95.3969	101.126	100.589	98.2984	87.0402	95.9818
P80317	T-complex protein 1 subunit zeta OS=Mus musculus OX=10090 GN=Cct6a PE=1 SV=3	85.3915	134.854	113.947	80.648	102.549	100.819	85.276	91.7599	95.195	92.2814	93.6196	107.01	98.8514	103.499	100.194	93.7327	76.289	75.1206	102.827	97.5452
P51163	Uroporphyrinogen-III synthase OS=Mus musculus OX=10090 GN=Uros PE=1 SV=1	101.848	140.869	120.486	83.9216	94.3758	95.1622	74.835	100.068	89.939	88.4555	93.733	107.067	112.733	103.699	100.625	75.251	97.7948	79.6208	74.0881	105.066
P32921	Tryptophan--tRNA ligase, cytoplasmic OS=Mus musculus OX=10090 GN=Wars1 PE=1 SV=2	103.329	101.715	94.2705	88.4839	82.2322	94.1599	85.0057	98.1573	89.2861	99.8395	89.1411	104.614	118.196	103.811	125.4	88.7779	89.8283	89.6454	77.9613	93.6793
O55135	Eukaryotic translation initiation factor 6 OS=Mus musculus OX=10090 GN=Eif6 PE=1 SV=2	95.9828	108.271	97.3359	99.4334	85.8259	97.805	95.4278	105.085	87.0043	95.7161	92.4597	89.6136	104.006	103.812	113.372	85.4554	93.9346	86.0733	93.9796	90.2006
Q9R0P5	Destrin OS=Mus musculus OX=10090 GN=Dstn PE=1 SV=3	87.9538	74.0461	99.6872	111.34	93.2372	73.2408	116.844	102.963	124.168	120.789	86.7689	83.1142	77.7476	103.822	97.3912	76.7057	74.3453	103.302	93.4737	102.631
P18760	Cofilin-1 OS=Mus musculus OX=10090 GN=Cfl1 PE=1 SV=3	99.7351	98.1791	109.764	107.361	102.64	103.355	100.623	92.3792	92.2673	92.3774	92.9267	98.3567	90.622	103.901	85.1955	83.9847	89.1403	88.3459	100.732	92.1247
Q6PHQ9	Polyadenylate-binding protein OS=Mus musculus OX=10090 GN=Pabpc4 PE=1 SV=1	108.068	89.5282	150.516	88.4794	113.912	93.8372	107.154	98.9573	75.2255	73.2246	81.3179	117.641	79.9623	103.996	83.8934	63.398	95.3651	109.994	66.341	125.888
P24472	Glutathione S-transferase A4 OS=Mus musculus OX=10090 GN=Gsta4 PE=1 SV=3	82.0419	94.7323	102.266	106.626	104.648	94.0054	75.9411	82.8825	105.313	84.6003	111.819	91.9163	92.762	104.006	91.5031	120.647	78.4946	84.66	112.325	97.0399
P63073	Eukaryotic translation initiation factor 4E OS=Mus musculus OX=10090 GN=Eif4e PE=1 SV=1	95.7734	115.97	95.7519	97.7518	98.4171	93.5944	97.5452	96.1735	94.3122	81.921	89.1735	96.3133	112.388	104.152	85.2329	95.4942	96.4967	81.7695	100.232	107.789
P62196	26S proteasome regulatory subunit 8 OS=Mus musculus OX=10090 GN=Psmc5 PE=1 SV=1	106.296	91.9444	99.5013	94.2081	89.0414	93.6784	89.6086	97.203	96.6709	101.603	97.1907	97.9278	89.3401	104.199	88.6583	89.363	102.861	91.0561	111.101	99.9524
Q9Z126	Platelet factor 4 OS=Mus musculus OX=10090 GN=Pf4 PE=1 SV=1	100.605	67.7997	100.808	110.271	103.917	99.2387	88.3873	119.258	92.5525	91.7413	99.1909	105.737	121.358	104.376	85.4236	74.1919	102.841	90.9459	68.6289	85.0863
P80313	T-complex protein 1 subunit eta OS=Mus musculus OX=10090 GN=Cct7 PE=1 SV=1	95.8361	148.581	117.017	75.2623	96.4513	86.1691	80.7065	93.2134	88.1069	91.3365	90.3798	105.822	110.551	104.564	99.9892	95.2487	85.5789	71.4428	94.2092	115.852
Q9JJN5	Carboxypeptidase N catalytic chain OS=Mus musculus OX=10090 GN=Cpn1 PE=1 SV=1	75.1334	81.0128	79.661	80.9778	94.2626	86.7476	92.6484	131.667	119.936	102.195	118.679	101.729	76.7829	104.58	90.8129	95.7592	91.0026	85.0124	121.905	83.7698
P27773	Protein disulfide-isomerase A3 OS=Mus musculus OX=10090 GN=Pdia3 PE=1 SV=2	93.4919	114.702	92.493	103.272	90.0642	104.668	96.9794	93.5721	100.484	82.8885	95.1455	94.0853	96.6057	104.587	94.7565	88.1667	96.4401	87.6371	107.608	89.3429
O55042	Alpha-synuclein OS=Mus musculus OX=10090 GN=Snca PE=1 SV=2	116.336	109.169	107.69	99.5534	88.8896	98.0157	77.7335	84.3054	86.7242	79.1198	91.0563	93.4311	125.076	104.603	79.7682	95.7331	93.6502	97.2265	105.715	102.241
A0A1L1SV25	Alpha-actinin-4 OS=Mus musculus OX=10090 GN=Actn4 PE=1 SV=1	71.9096	84.9869	81.8644	101.429	95.3725	98.45	144.743	92.5107	97.0137	92.7823	107.635	101.13	61.734	104.831	56.6984	83.1666	130.435	94.8408	135.067	106.293
A0A0A0MQA5	Tubulin alpha chain (Fragment) OS=Mus musculus OX=10090 GN=Tuba4a PE=1 SV=1	88.7845	87.6074	99.2179	102.99	107.192	111.599	97.6337	86.9629	96.5807	94.5044	93.0491	105.613	100.383	104.837	79.7577	73.5882	108.684	92.0762	95.0037	101.827
O35930	Platelet glycoprotein Ib alpha chain OS=Mus musculus OX=10090 GN=Gp1ba PE=1 SV=2	92.4181	75.9413	97.6143	114.194	87.693	104.638	97.7874	84.9563	91.7598	96.6483	97.4459	95.9584	90.8321	105.07	78.0249	86.8137	94.9032	88.1585	145.524	107.573
Q3TML0	Protein disulfide-isomerase A6 OS=Mus musculus OX=10090 GN=Pdia6 PE=1 SV=1	90.0528	76.8961	102.312	98.9215	105.118	99.4969	109.34	85.7397	100.923	88.9264	72.2407	95.042	78.5429	105.09	71.9839	92.6258	101.726	110.805	138.22	96.9039
Q62422	Osteoclast-stimulating factor 1 OS=Mus musculus OX=10090 GN=Ostf1 PE=1 SV=2	93.3693	85.4477	98.6385	91.4839	103.632	86.7528	101.396	81.2884	110.544	92.0526	91.3581	99.5136	103.941	105.164	83.7697	110.855	86.6522	107.685	85.1994	92.9768
Q61699	Heat shock protein 105 kDa OS=Mus musculus OX=10090 GN=Hsph1 PE=1 SV=2	95.58	103.511	97.3493	70.4364	92.2631	80.6223	98.9498	99.755	97.1245	89.6811	92.3736	101.46	109.091	105.2	102.406	111.078	102.587	91.2495	71.8272	116.892
Q3U125	Peroxiredoxin-like 2A OS=Mus musculus OX=10090 GN=Prxl2a PE=1 SV=1	119.363	87.7702	112.527	99.5533	82.1656	89.1298	90.3712	96.3705	95.0141	49.2964	95.7965	108.552	68.3498	105.263	59.9452	114.515	139.16	116.572	129.215	76.3303
Q9WU78	Programmed cell death 6-interacting protein OS=Mus musculus OX=10090 GN=Pdcd6ip PE=1 SV=3	96.9513	97.8577	94.9882	96.6523	92.5198	100.556	99.377	98.6097	100.233	93.4178	90.9372	99.3635	90.9168	105.287	107.057	95.275	97.9584	87.9356	87.6147	82.4696
Q921I1	Serotransferrin OS=Mus musculus OX=10090 GN=Tf PE=1 SV=1	71.1424	65.8617	79.3703	76.492	111.95	81.2102	116.668	130.097	117.189	102.198	114.392	111.123	66.6825	105.288	103.334	89.3075	88.8343	99.2338	78.6737	87.5487
Q61268	Apolipoprotein C-IV OS=Mus musculus OX=10090 GN=Apoc4 PE=1 SV=1	89.9146	47.1535	93.4419	83.334	108.471	111.239	67.5612	103.308	97.8036	92.6658	98.0108	115.348	47.1078	105.386	71.8624	91.6482	102.669	96.0938	202.064	106.257
Q8CHP8	Glycerol-3-phosphate phosphatase OS=Mus musculus OX=10090 GN=Pgp PE=1 SV=1	94.661	94.5471	102.347	96.664	91.5706	94.4841	92.9002	86.8565	92.6888	82.2432	97.4973	104.292	93.7251	105.464	83.285	104.582	121.844	93.4038	103.028	98.2898
P50518	V-type proton ATPase subunit E 1 OS=Mus musculus OX=10090 GN=Atp6v1e1 PE=1 SV=2	100.801	109.435	93.8043	96.072	80.3258	87.0004	77.081	90.7012	83.9449	96.9576	84.4568	85.433	133.92	105.717	109.428	95.8147	100.573	96.6583	100.298	98.0969
P19096	Fatty acid synthase OS=Mus musculus OX=10090 GN=Fasn PE=1 SV=2	106.906	93.5374	96.5173	78.7373	94.776	97.551	96.2135	91.2662	102.952	81.0537	90.8877	101.694	92.9216	105.738	94.3245	112.47	97.696	97.9871	89.9548	99.9278
O35593	26S proteasome non-ATPase regulatory subunit 14 OS=Mus musculus OX=10090 GN=Psmd14 PE=1 SV=2	99.1876	103.613	105.499	90.547	91.8112	93.5463	85.709	96.1676	86.5608	95.7187	89.2068	91.4481	104.95	106.025	110.338	96.2278	86.3102	92.3082	98.5754	95.9806
Q6PDI5	Proteasome adapter and scaffold protein ECM29 OS=Mus musculus OX=10090 GN=Ecpas PE=1 SV=3	88.7718	101.811	94.7064	121.239	86.0869	114.032	89.7563	96.3478	116.454	86.5122	97.7434	68.9072	92.422	106.037	97.5967	89.1715	109.63	78.0352	89.2205	99.9537
P24270	Catalase OS=Mus musculus OX=10090 GN=Cat PE=1 SV=4	96.3168	78.0343	94.8242	79.0257	87.5224	77.3307	88.8462	104.733	105.634	92.9438	93.9606	94.0196	108.098	106.265	96.3285	100.435	99.4594	106.148	91.817	120.006
A0A2R8W6P0	Integrin-associated protein OS=Mus musculus OX=10090 GN=Cd47 PE=1 SV=1	7.9731	102.164	6.64846	100.598	5.72737	96.2377	6.73444	93.1408	6.00708	89.9019	7.10672	89.4919	279.518	106.27	321.162	93.8595	298.755	95.4342	7.58929	90.8286
F2Z456	NADH-cytochrome b5 reductase OS=Mus musculus OX=10090 GN=Cyb5r3 PE=1 SV=1	101.679	101.189	108.213	92.5234	114.845	84.6088	106.788	103.692	101.302	102.318	110.902	82.6721	79.12	106.37	87.7596	90.0447	103.947	98.969	43.2981	95.0813
Q9JJZ2	Tubulin alpha-8 chain OS=Mus musculus OX=10090 GN=Tuba8 PE=1 SV=1	87.4034	88.5496	103.254	101.828	112.941	118.593	94.6895	90.9814	92.8661	89.9066	89.1396	100.961	106.546	106.582	80.4291	71.0517	105.075	90.0289	91.5335	103.68
Q9JMH6	Thioredoxin reductase 1, cytoplasmic OS=Mus musculus OX=10090 GN=Txnrd1 PE=1 SV=3	81.8808	93.2717	88.4053	80.2738	105.056	85.7402	113.934	109.086	90.218	101.476	78.0459	96.5708	105.114	106.751	104.217	92.5387	103.8	96.4204	86.0486	96.2932
Q9CZ30	Obg-like ATPase 1 OS=Mus musculus OX=10090 GN=Ola1 PE=1 SV=1	98.8126	114.003	94.209	80.6336	96.1204	83.9515	86.63	96.7229	90.6734	103.039	94.4479	88.8573	99.6655	106.773	117.572	94.6041	90.5622	99.8089	86.0744	93.27
Q9CY64	Biliverdin reductase A OS=Mus musculus OX=10090 GN=Blvra PE=1 SV=1	110.412	93.0499	116.401	93.2801	91.2044	96.6335	88.3879	91.253	91.9881	89.2909	85.9628	96.5506	80.4992	107.035	95.3381	99.4865	98.1779	99.2495	108.598	89.6059
P11983	T-complex protein 1 subunit alpha OS=Mus musculus OX=10090 GN=Tcp1 PE=1 SV=3	90.5737	120.693	111.542	72.9873	99.0625	99.4938	82.3583	90.2455	102.698	92.3678	92.4236	115.552	106.99	107.308	94.4665	89.913	76.0182	77.8338	99.7439	113.301
Q9QUH0	Glutaredoxin-1 OS=Mus musculus OX=10090 GN=Glrx PE=1 SV=3	112.059	86.7242	100.797	77.7976	79.951	70.0073	84.4359	79.0706	96.2893	88.8871	99.9668	93.5207	119.806	107.369	91.6336	104.53	84.4565	127.479	97.0499	121.821
Q62418	Drebrin-like protein OS=Mus musculus OX=10090 GN=Dbnl PE=1 SV=2	87.4899	90.5943	73.3861	91.4359	89.2505	90.1648	82.2059	98.2621	145.094	100.769	112.591	106.882	53.3019	107.536	72.0128	79.0456	85.0093	95.3983	169.02	101.157
P97371	Proteasome activator complex subunit 1 OS=Mus musculus OX=10090 GN=Psme1 PE=1 SV=2	102.855	80.7039	83.6929	70.7988	83.9715	68.9858	92.5218	90.2467	71.2076	99.9952	86.0669	114.882	103.394	107.579	181.306	99.9654	69.9536	119.634	58.8409	101.175
P70697	Uroporphyrinogen decarboxylase OS=Mus musculus OX=10090 GN=Urod PE=1 SV=2	105.883	130.977	103.377	92.9552	104.089	107.597	78.6477	83.8616	94.7405	81.6491	96.1166	96.3999	88.1356	107.606	73.3122	84.0668	120.991	87.582	110.915	99.0324
P49182	Heparin cofactor 2 OS=Mus musculus OX=10090 GN=Serpind1 PE=1 SV=1	82.3951	72.05	85.7191	81.4678	98.3639	93.5291	96.6592	119.434	99.5219	106.421	105.033	96.6942	71.4466	108.003	115.02	86.0395	90.661	99.7448	109.8	84.7278
Q9Z2M7	Phosphomannomutase 2 OS=Mus musculus OX=10090 GN=Pmm2 PE=1 SV=1	90.817	78.2658	100.411	76.6122	93.265	88.8688	95.5727	123.648	89.1023	97.0779	93.4207	90.3226	108.532	108.068	117.083	84.3862	82.2935	109.799	81.3226	90.2622
P22907	Porphobilinogen deaminase OS=Mus musculus OX=10090 GN=Hmbs PE=1 SV=2	113.191	95.2668	127.936	86.2019	135.142	90.4411	83.6293	90.2593	104.804	91.1289	75.8976	121.429	68.3532	108.36	71.9814	82.8545	89.1534	88.6138	89.5884	116.892
Q9WVK4	EH domain-containing protein 1 OS=Mus musculus OX=10090 GN=Ehd1 PE=1 SV=1	109.678	95.1065	111.38	95.7306	82.4385	92.1498	74.1667	88.9982	82.0158	102.13	91.4249	99.785	114.309	108.464	101.791	86.3195	101.651	92.7068	99.2983	101.466
P31938	Dual specificity mitogen-activated protein kinase kinase 1 OS=Mus musculus OX=10090 GN=Map2k1 PE=1 SV=2	80.4095	102.75	95.6992	93.0002	92.9428	93.0051	100.024	99.155	88.1193	91.629	94.4766	95.5535	98.2782	108.525	94.4554	89.779	132.12	91.2429	93.2381	97.6731
P63101	14-3-3 protein zeta/delta OS=Mus musculus OX=10090 GN=Ywhaz PE=1 SV=1	92.7854	86.3661	91.4665	100.888	99.9194	106.211	97.5795	92.0776	94.7303	80.938	100.017	95.7139	101.913	108.663	97.7788	84.7137	98.5299	95.5046	85.6775	109.542
Q9DBD0	Inhibitor of carbonic anhydrase OS=Mus musculus OX=10090 GN=Ica PE=1 SV=1	71.5039	73.0122	79.9418	84.5441	110.119	84.3371	98.777	107.742	120.692	99.361	118.578	100.939	78.4321	108.941	97.1512	96.9562	106.731	104.469	71.6937	88.5771
Q4VAA2	Protein CDV3 OS=Mus musculus OX=10090 GN=Cdv3 PE=1 SV=2	111.106	119.512	121.61	89.3052	95.2779	115.208	77.8899	77.0343	83.2504	87.2521	96.4984	118.656	128.072	109.134	70.9713	78.7115	98.2708	74.5422	90.0971	110.729
O35598	Disintegrin and metalloproteinase domain-containing protein 10 OS=Mus musculus OX=10090 GN=Adam10 PE=1 SV=2	80.8505	68.8195	94.0306	103.232	101.382	100.29	79.6716	73.1549	84.9594	97.603	98.6153	101.394	105.006	109.273	99.5895	104.84	108.643	91.4272	111.387	109.886
E9QP56	Apolipoprotein C-III OS=Mus musculus OX=10090 GN=Apoc3 PE=1 SV=1	101.992	50.6698	88.5895	76.7633	121.327	95.7635	83.6802	121.486	102.533	105.284	102.505	135.825	55.5446	109.366	73.2404	93.6283	93.8427	74.7333	146.327	93.8862
Q8R0F8	Acylpyruvase FAHD1, mitochondrial OS=Mus musculus OX=10090 GN=Fahd1 PE=1 SV=2	89.9383	37.3576	92.4234	96.5381	99.7766	101.362	101.156	104.591	89.2573	105.337	87.2819	99.703	135.775	109.454	106.278	91.5865	77.1208	98.1356	72.3093	102.039
P99024	Tubulin beta-5 chain OS=Mus musculus OX=10090 GN=Tubb5 PE=1 SV=1	102.578	98.7351	111.693	96.7826	112.708	101.813	86.8895	79.9414	89.8298	96.9916	81.3188	101.112	105.845	109.646	79.3182	80.1989	96.0213	93.596	98.9515	107.264
O08997	Copper transport protein ATOX1 OS=Mus musculus OX=10090 GN=Atox1 PE=1 SV=1	109.252	130.337	106.093	98.4892	109.401	114.899	98.2643	75.0601	70.6788	82.8705	83.0514	95.4001	123.472	109.711	85.273	70.3614	88.5833	89.8645	91.0063	107.149
P06728	Apolipoprotein A-IV OS=Mus musculus OX=10090 GN=Apoa4 PE=1 SV=3	86.5711	85.9257	67.8984	71.1259	113.644	73.2995	120.469	104.75	88.2896	105.029	95.1771	118.8	63.2952	109.782	88.4592	104.536	90.2724	93.1826	151.607	93.5886
P35564	Calnexin OS=Mus musculus OX=10090 GN=Canx PE=1 SV=1	104.364	100.539	102.02	90.2162	93.1148	97.269	107.679	83.5992	79.3557	82.4655	97.8894	93.1947	73.9585	109.811	88.9146	100.664	109.826	103.076	116.253	98.1934
P47911	60S ribosomal protein L6 OS=Mus musculus OX=10090 GN=Rpl6 PE=1 SV=3	162.638	94.9774	210.961	91.3926	101.754	100.832	47.7599	84.205	63.2436	88.4804	72.7424	87.046	70.9315	109.888	58.7983	86.2421	89.9403	97.4656	103.761	127.986
E9QPU1	von Willebrand factor OS=Mus musculus OX=10090 GN=Vwf PE=1 SV=2	76.448	82.104	76.2777	70.5012	107.689	75.6289	113.63	87.4706	116.093	97.3887	105.56	127.098	113.154	109.96	77.0531	112.778	111.853	101.223	63.1185	94.8105
Q00612	Glucose-6-phosphate 1-dehydrogenase X OS=Mus musculus OX=10090 GN=G6pdx PE=1 SV=3	104.784	106.67	108.176	93.2661	87.3873	81.911	92.9728	79.8023	82.5004	87.7022	92.1236	86.0591	90.1961	110.085	104.091	104.081	96.2589	109.63	106.816	99.1694
Q5SXR6	Clathrin heavy chain OS=Mus musculus OX=10090 GN=Cltc PE=1 SV=1	80.1647	104.368	87.5638	90.378	100.59	102.292	82.4053	94.5408	104.389	76.697	85.3897	92.3928	98.885	110.837	124.514	100.518	94.5501	90.3637	89.9974	101.008
O35295	Transcriptional activator protein Pur-beta OS=Mus musculus OX=10090 GN=Purb PE=1 SV=3	92.4933	82.0116	88.8805	77.3521	97.5004	91.644	104.477	97.0375	87.8237	81.6876	92.1833	86.3433	98.5146	110.975	104.622	122.812	104.029	72.4797	90.6037	158.717
P80316	T-complex protein 1 subunit epsilon OS=Mus musculus OX=10090 GN=Cct5 PE=1 SV=1	99.0451	118.195	113.614	70.0709	92.8812	97.2035	81.4133	95.7785	112.434	94.7653	90.3781	119.533	98.6298	111.012	87.0619	90.3364	98.1153	76.8613	89.4126	102.559
P70663	SPARC-like protein 1 OS=Mus musculus OX=10090 GN=Sparcl1 PE=1 SV=3	81.0118	114.106	73.3761	66.1495	85.2839	47.8515	112.667	136.11	81.5565	106.557	143.173	99.3078	87.3561	111.013	69.0617	84.8279	84.6627	102.711	160.207	90.6417
P61982	14-3-3 protein gamma OS=Mus musculus OX=10090 GN=Ywhag PE=1 SV=2	94.7995	99.7229	93.4575	98.36	96.8488	105.355	100.199	80.5251	92.8742	89.9969	106.841	95.2051	97.7826	111.508	94.8002	85.8053	94.5283	93.9897	90.0397	103.326
Q63932	Dual specificity mitogen-activated protein kinase kinase 2 OS=Mus musculus OX=10090 GN=Map2k2 PE=1 SV=2	80.4095	99.1691	95.6992	99.7614	92.9428	126.207	100.024	90.1418	88.1193	80.6404	94.4766	108.948	98.2782	111.548	94.4554	71.1632	132.12	74.2115	93.2381	110.589
P46460	Vesicle-fusing ATPase OS=Mus musculus OX=10090 GN=Nsf PE=1 SV=2	99.8362	83.389	99.788	92.3321	95.2479	100.351	88.3417	91.2913	91.2808	84.8076	95.8075	98.6378	109.224	111.599	102.302	92.5546	96.5188	95.6142	81.9495	110.544
P19157	Glutathione S-transferase P 1 OS=Mus musculus OX=10090 GN=Gstp1 PE=1 SV=2	115.681	85.6635	75.5282	93.1571	96.5531	105.357	96.2445	100.678	106.169	89.398	104.502	111.263	91.3509	111.729	84.439	80.8151	85.7729	82.3997	110.897	104.115
A0A0A6YVU8	Predicted pseudogene 9774 OS=Mus musculus OX=10090 GN=Gm9774 PE=3 SV=1	88.8769	84.0983	84.8296	100.777	98.4035	102.959	79.4123	91.4016	85.7772	89.1564	98.533	88.2906	119.065	111.749	99.0268	91.8819	98.3533	87.9386	111.516	115.367
Q8CJG0	Protein argonaute-2 OS=Mus musculus OX=10090 GN=Ago2 PE=1 SV=3	108.501	101.673	121.131	115.563	99.5185	109.429	91.0134	79.9334	95.8213	77.2102	83.1233	91.3753	76.0472	111.778	83.2547	105.896	106.07	81.4027	104.843	85.7945
Q99L45	Eukaryotic translation initiation factor 2 subunit 2 OS=Mus musculus OX=10090 GN=Eif2s2 PE=1 SV=1	106.901	212.292	110.886	88.3901	105.529	123.677	84.0002	64.8259	81.0294	49.2843	90.665	101.766	114.945	112.653	103.791	50.8212	78.5416	94.287	79.2456	90.9159
P55264	Adenosine kinase OS=Mus musculus OX=10090 GN=Adk PE=1 SV=2	135.912	69.3464	127.322	96.9815	91.179	103.342	92.0386	92.3963	86.439	69.422	93.8033	114.787	58.1133	113.034	57.2019	128.43	129.054	97.6912	119.853	53.709
P60766	Cell division control protein 42 homolog OS=Mus musculus OX=10090 GN=Cdc42 PE=1 SV=2	73.7946	68.0239	71.9696	82.0102	110.401	73.1189	114.619	100.854	92.487	92.115	94.8121	108.613	105.054	113.24	109.082	108.723	113.952	105.953	68.1577	98.9216
P07901	Heat shock protein HSP 90-alpha OS=Mus musculus OX=10090 GN=Hsp90aa1 PE=1 SV=4	98.7218	108.674	116.902	89.02	109.26	111.657	93.6408	88.6847	87.9023	73.7558	91.6543	121.056	96.7317	114.104	91.0315	71.6704	85.7199	88.4474	87.2136	102.832
Q9CQV8	14-3-3 protein beta/alpha OS=Mus musculus OX=10090 GN=Ywhab PE=1 SV=3	92.5619	98.1353	91.843	95.2111	97.5754	100.977	102.877	80.5129	92.6794	90.2158	106.569	93.1937	95.0702	114.163	91.3336	88.4852	93.1192	97.0384	99.8241	105.114
P54227	Stathmin OS=Mus musculus OX=10090 GN=Stmn1 PE=1 SV=2	100.241	122.642	124.854	103.453	123.699	132.756	82.5354	72.0658	65.8215	70.9529	82.8218	98.94	107.856	114.214	75.0737	77.4674	98.7853	87.5753	106.712	85.9753
Q7TMM9	Tubulin beta-2A chain OS=Mus musculus OX=10090 GN=Tubb2a PE=1 SV=1	105.075	96.0768	106.921	97.4449	109.251	102.136	84.6556	79.6151	92.9212	99.1749	82.9462	101.218	101.752	114.49	79.9461	75.2962	99.2108	91.4044	104.392	110.57
P63276	40S ribosomal protein S17 OS=Mus musculus OX=10090 GN=Rps17 PE=1 SV=2	106.539	141.222	148.604	91.2565	110.251	105.429	77.6181	94.5305	85.3472	90.3644	80.5257	94.868	98.7022	114.568	88.5236	69.2481	79.7366	80.8055	82.0241	91.4373
Q9CPY7	Cytosol aminopeptidase OS=Mus musculus OX=10090 GN=Lap3 PE=1 SV=3	84.9996	106.182	67.9651	101.893	63.7767	85.7304	70.811	94.2867	76.9799	94.3003	79.1363	109.574	121.867	114.719	206.875	87.5891	77.9559	86.6529	80.6308	79.5416
Q61081	Hsp90 co-chaperone Cdc37 OS=Mus musculus OX=10090 GN=Cdc37 PE=1 SV=1	102.359	118.284	95.0418	96.1048	87.8362	112.968	79.9142	85.558	70.4493	78.6732	87.784	120.467	107.343	114.867	149.552	65.2261	86.5866	82.7311	81.6318	97.4839
P04104	Keratin, type II cytoskeletal 1 OS=Mus musculus OX=10090 GN=Krt1 PE=1 SV=4	64.8111	100.002	67.6008	89.2956	47.996	68.8465	56.2473	91.886	49.5011	95.8252	56.7759	135.43	141.757	114.874	277.654	85.2627	102.844	88.0443	50.2433	99.2131
P06330	Ig heavy chain V region AC38 205.12 OS=Mus musculus OX=10090 PE=1 SV=1	37.8788	81.4882	51.8117	79.5917	176.72	60.5257	102.943	164.461	114.605	98.8987	129.069	106.806	75.7161	115.123	98.0478	94.5251	66.719	81.6572	75.6532	63.0137
P68372	Tubulin beta-4B chain OS=Mus musculus OX=10090 GN=Tubb4b PE=1 SV=1	103.097	104.034	112.699	96.1569	115.339	102.132	87.9929	82.3837	90.0078	88.4745	82.1187	107.452	103.913	115.497	76.3746	76.6814	95.063	92.4622	98.7377	100.77
P80318	T-complex protein 1 subunit gamma OS=Mus musculus OX=10090 GN=Cct3 PE=1 SV=1	96.3162	120.035	121.982	86.3985	100.876	113.006	79.5926	90.1082	93.4653	86.5176	89.654	89.5926	95.5952	115.745	95.0661	99.3781	84.0537	70.9937	102.638	102.412
P17427	AP-2 complex subunit alpha-2 OS=Mus musculus OX=10090 GN=Ap2a2 PE=1 SV=2	105.662	93.8324	102.92	97.0804	117.491	102.714	97.138	89.3626	75.8406	67.6736	87.9644	125.848	93.4923	115.749	104.445	83.5682	97.595	88.3548	74.8995	101.082
O88569	Heterogeneous nuclear ribonucleoproteins A2/B1 OS=Mus musculus OX=10090 GN=Hnrnpa2b1 PE=1 SV=2	102.976	82.9683	107.335	81.0015	115.801	99.9836	100.439	99.7905	99.2893	99.3621	134.402	108.261	65.1964	115.772	60.2102	81.5028	79.7111	71.3542	102.687	139.212
A0A1Y7VJN6	Immunoglobulin heavy constant gamma 3 (Fragment) OS=Mus musculus OX=10090 GN=Ighg3 PE=4 SV=1	70.6412	115.172	86.2393	73.1208	90.8694	92.8234	63.6429	128.56	155.558	78.0845	119.15	77.4346	89.1997	116.66	83.1691	125.955	61.9396	92.3048	132.596	43.3712
Q9D6F9	Tubulin beta-4A chain OS=Mus musculus OX=10090 GN=Tubb4a PE=1 SV=3	102.913	101.378	113.672	95.7849	115.667	105.617	88.2186	83.4649	89.0749	87.414	81.9995	108.659	102.463	117.335	76.9041	77.2452	95.069	90.2961	99.271	98.0271
P68369	Tubulin alpha-1A chain OS=Mus musculus OX=10090 GN=Tuba1a PE=1 SV=1	90.9357	88.7412	100.366	93.135	105.459	105.168	88.6903	78.4926	97.3615	81.6475	96.8238	121.703	107.304	117.52	80.6275	76.1819	106.229	96.1527	92.1261	105.98
H3BKH6	S-formylglutathione hydrolase OS=Mus musculus OX=10090 GN=Esd PE=1 SV=1	96.9014	77.576	87.861	95.2768	72.8402	95.9563	96.4104	99.793	108.89	81.2829	103.884	101.492	109.978	117.658	93.754	93.059	98.1505	93.2406	98.1738	101.695
A0A6I8MX27	L-lactate dehydrogenase B chain OS=Mus musculus OX=10090 GN=Ldhb PE=4 SV=1	75.9527	89.2845	81.4295	91.6467	108.34	94.6217	109.06	84.5143	101.369	77.1861	138.3	114.97	127.412	118.351	93.7071	98.7835	66.9641	95.9314	44.4107	94.0364
Q9D1Q6	Endoplasmic reticulum resident protein 44 OS=Mus musculus OX=10090 GN=Erp44 PE=1 SV=1	106.799	81.6547	92.416	90.7972	100.601	102.477	93.6111	88.1354	103.617	93.6248	91.6015	97.9404	95.5919	118.634	82.6963	85.8596	78.2814	96.4663	118.92	103.608
P60843	Eukaryotic initiation factor 4A-I OS=Mus musculus OX=10090 GN=Eif4a1 PE=1 SV=1	101.726	125.471	124.275	102.094	114.916	113.975	91.6872	75.0871	100.875	65.8597	96.839	102.427	82.7411	120.788	71.2551	64.9889	80.8874	102.314	97.0959	91.5792
Q9R098	Hepatocyte growth factor activator OS=Mus musculus OX=10090 GN=Hgfac PE=1 SV=1	94.9885	71.9923	81.8923	92.0433	94.4478	81.2539	109.846	132.013	126.69	104.277	89.1313	66.8201	64.0832	121.018	102.247	100.705	82.8009	98.4278	108.635	70.2788
Q8BGQ7	Alanine--tRNA ligase, cytoplasmic OS=Mus musculus OX=10090 GN=Aars1 PE=1 SV=1	98.1276	119.046	108.359	74.552	88.44	100.036	80.4908	75.0298	81.839	65.8439	98.4536	112.375	126.027	121.48	73.9175	71.4799	117.507	100.964	104.822	140.763
P07309	Transthyretin OS=Mus musculus OX=10090 GN=Ttr PE=1 SV=1	97.5006	61.9721	83.0121	79.9654	100.61	77.7867	103.021	108.194	84.7278	99.9464	86.1437	109.732	62.5744	121.997	123.12	103.86	85.5446	97.7825	129.879	88.1401
P29341	Polyadenylate-binding protein 1 OS=Mus musculus OX=10090 GN=Pabpc1 PE=1 SV=2	105.19	76.7244	133.671	81.7398	111.534	90.9811	105.389	104.494	77.3553	89.7963	82.7881	126.95	84.0327	122.159	83.7336	62.3649	99.5862	101.849	81.2197	101.567
P01670	Ig kappa chain V-III region PC 6684 OS=Mus musculus OX=10090 PE=1 SV=1	52.796	75.6656	72.8852	48.5829	162.517	49.5239	113.467	102.684	113.882	58.4205	112.07	129.528	47.4207	122.635	106.997	173.343	94.1734	94.447	58.4442	105.601
P01654	Ig kappa chain V-III region PC 2880/PC 1229 OS=Mus musculus OX=10090 PE=1 SV=1	54.4641	75.6656	72.0643	48.5829	156.279	49.5239	116.211	102.684	111.459	58.4205	111.268	129.528	45.9613	122.635	111.279	173.343	95.0781	94.447	61.5538	105.601
Q64339	Ubiquitin-like protein ISG15 OS=Mus musculus OX=10090 GN=Isg15 PE=1 SV=4	96.3065	143.68	119.171	90.802	95.4469	64.2948	148.552	94.5422	97.7802	95.3938	66.1026	82.0885	82.6059	122.96	86.0693	92.1946	88.2579	89.4548	78.9249	96.4114
P50247	Adenosylhomocysteinase OS=Mus musculus OX=10090 GN=Ahcy PE=1 SV=3	97.032	119.585	95.1845	104.904	94.2554	115.244	66.3747	61.5813	112.282	77.5282	110.314	87.2133	100.194	124.039	91.2765	122.159	69.2802	57.1682	123.466	111.976
G5E8T9	Hydroxyacylglutathione hydrolase, mitochondrial OS=Mus musculus OX=10090 GN=Hagh PE=1 SV=1	99.9542	90.6655	84.7202	91.325	101.424	87.7772	84.7038	85.2115	109.626	85.7077	95.8988	104.834	100.764	124.661	86.1179	105.378	93.2903	88.5662	107.298	98.2013
P01887	Beta-2-microglobulin OS=Mus musculus OX=10090 GN=B2m PE=1 SV=2	77.374	78.03	98.6616	89.712	180.583	79.5818	96.6317	100.728	96.6291	90.3577	75.6751	99.3309	56.3599	125.729	83.3618	84.0135	80.6263	110.889	97.1483	90.9425
Q08093	Calponin-2 OS=Mus musculus OX=10090 GN=Cnn2 PE=1 SV=1	96.4102	66.9232	111.186	100.809	91.935	102.252	99.2904	85.9242	111.292	75.185	97.2411	149.428	105.544	126.035	73.7808	82.9372	90.717	86.1589	87.7442	80.3659
O35744	Chitinase-like protein 3 OS=Mus musculus OX=10090 GN=Chil3 PE=1 SV=2	129.483	73.0119	154.499	129.939	95.7265	100.233	127.134	45.0401	53.9967	123.508	89.0294	40.5721	68.0578	126.094	73.9034	146.304	112.854	105.772	74.2135	38.0144
P01837	Immunoglobulin kappa constant OS=Mus musculus OX=10090 GN=Igkc PE=1 SV=2	47.9165	76.8743	71.9691	64.9218	156.448	53.4466	96.091	146.111	118.226	107.373	118.762	121.007	71.3581	127.202	103.801	88.3375	82.6855	88.5678	66.8826	78.7371
P62751	60S ribosomal protein L23a OS=Mus musculus OX=10090 GN=Rpl23a PE=1 SV=1	131.677	139.692	154.964	73.0221	135.603	92.0541	61.135	85.3051	75.5344	68.288	68.2198	106.507	102.579	127.218	76.6533	56.8253	65.7541	104.772	86.2356	126.423
G3UZP7	H-2 class I histocompatibility antigen, D-K alpha chain OS=Mus musculus OX=10090 GN=H2-D1 PE=1 SV=2	73.1853	74.2188	72.8843	75.7532	103.433	89.0053	85.6406	123.649	129.32	112.46	96.2861	93.8833	62.401	128.36	147.239	88.4848	89.6509	86.3056	75.0848	78.9855
Q642K5	40S ribosomal protein S30 OS=Mus musculus OX=10090 GN=Fau PE=1 SV=1	130.712	136.644	154.799	82.1425	128.133	98.3646	64.3159	85.445	77.4049	70.1409	69.2961	99.1007	106.649	128.412	77.6465	79.5503	78.3124	90.6037	73.3099	104.393
Q9D020	Cytosolic 5'-nucleotidase 3A OS=Mus musculus OX=10090 GN=Nt5c3a PE=1 SV=4	102.272	130.862	110.377	85.6045	97.5871	97.0614	81.0873	85.4117	84.7168	86.4005	94.0151	78.2129	113.108	128.509	99.5738	78.1651	82.1528	96.5631	94.8287	102.421
P10126	Elongation factor 1-alpha 1 OS=Mus musculus OX=10090 GN=Eef1a1 PE=1 SV=3	103.354	121.906	141.887	77.5409	112.398	117.615	101.441	75.7971	76.898	63.3328	80.8923	119.226	111.717	128.934	70.1006	54.2701	84.9558	94.7911	80.8484	127.42
Q9DBK7	E1 ubiquitin-activating enzyme OS=Mus musculus OX=10090 GN=Uba7 PE=1 SV=1	104.629	123.527	80.2662	83.6873	81.6008	76.0417	93.929	87.4488	83.7842	83.9981	94.3253	86.0884	93.1	130.833	112.335	101.623	69.8438	93.0337	149.104	102.411
P99027	60S acidic ribosomal protein P2 OS=Mus musculus OX=10090 GN=Rplp2 PE=1 SV=3	124.53	138.209	158.268	91.6559	108.89	106.676	96.7754	78.4866	67.4981	65.6691	71.1601	107.017	124.383	131.109	68.0914	62.3415	71.9333	88.8065	74.148	108.007
P28271	Cytoplasmic aconitate hydratase OS=Mus musculus OX=10090 GN=Aco1 PE=1 SV=3	94.2543	50.0356	139.298	48.7002	88.6237	57.2446	110.032	109.84	65.2395	118.931	83.3293	137.314	95.1995	131.456	94.4699	69.8397	108.097	121.645	89.717	106.894
Q9CY58	Plasminogen activator inhibitor 1 RNA-binding protein OS=Mus musculus OX=10090 GN=Serbp1 PE=1 SV=2	127.46	130.049	161.981	78.5431	128.535	108.226	55.6408	81.5918	59.5576	70.8462	72.6448	107.988	95.9433	134.292	67.0618	57.4697	78.6767	93.3994	123.366	115.7
Q06770	Corticosteroid-binding globulin OS=Mus musculus OX=10090 GN=Serpina6 PE=1 SV=1	92.821	71.4736	65.5692	72.0958	103.59	84.9603	120.314	120.573	95.8057	101.354	100.414	74.2206	75.409	135.245	110.287	96.688	84.9867	108.127	106.225	76.1977
Q9DCT8	Cysteine-rich protein 2 OS=Mus musculus OX=10090 GN=Crip2 PE=1 SV=1	96.8926	112.821	93.4317	80.5274	96.6021	109.002	101.997	47.7958	85.4972	72.6479	86.4703	112.979	97.1701	136.595	119.023	92.2686	95.2099	101.093	82.574	105.067
A0A0A6YWR2	Ig gamma-1 chain C region secreted form (Fragment) OS=Mus musculus OX=10090 GN=Ighg1 PE=1 SV=1	37.9857	45.1792	62.3291	65.4327	188.719	41.8844	91.1835	195.555	112.166	111.868	120.16	130.043	82.4821	137.414	73.2431	49.9457	64.326	74.0568	103.805	103.944
P25444	40S ribosomal protein S2 OS=Mus musculus OX=10090 GN=Rps2 PE=1 SV=3	132.766	130.178	156.514	75.7529	133.334	94.9855	69.2608	83.5707	80.9792	63.2656	72.6477	119.393	86.4804	137.63	69.5514	61.5573	77.8031	105.498	83.5267	98.1136
A0A140T8N3	Immunoglobulin kappa chain variable 13-84 (Fragment) OS=Mus musculus OX=10090 GN=Igkv13-84 PE=4 SV=2	50.1026	113.846	39.1944	78.1728	97.9536	84.5429	79.8387	117.509	93.0085	75.6423	235.262	94.9708	86.5845	139.287	111.01	88.5044	88.8018	75.3926	72.7653	102.792
Q9CY02	Alpha-hemoglobin-stabilizing protein OS=Mus musculus OX=10090 GN=Ahsp PE=1 SV=1	113.166	96.6045	177.172	126.025	114.189	110.504	88.5435	70.2271	61.5905	61.6788	71.7505	162.71	56.5263	140.419	70.3462	46.6425	127.587	87.3206	97.0554	54.3447
P01898	H-2 class I histocompatibility antigen, Q10 alpha chain OS=Mus musculus OX=10090 GN=H2-Q10 PE=1 SV=3	75.6159	69.9942	74.2634	72.5906	103.27	89.4971	85.5325	122.17	126.087	109.76	96.1061	95.2493	63.2266	142.256	142.358	86.4472	88.8347	85.8269	82.6397	76.2595
Q9QZU9	Ubiquitin/ISG15-conjugating enzyme E2 L6 OS=Mus musculus OX=10090 GN=Ube2l6 PE=1 SV=3	148.346	230.81	175.541	108.408	82.3274	100.117	65.6384	101.529	75.2095	66.1721	77.6015	78.5444	107.521	143.997	71.8912	102.44	99.9867	27.9314	74.5718	25.9496
P18528	Ig heavy chain V region 6.96 OS=Mus musculus OX=10090 PE=4 SV=1	70.3058	86.2287	79.9436	45.8395	172.826	33.1468	109.255	222.084	117.061	91.813	88.5736	147.986	53.9972	144.115	102.13	83.743	97.4393	56.3111	42.7312	37.9945
P62242	40S ribosomal protein S8 OS=Mus musculus OX=10090 GN=Rps8 PE=1 SV=2	111.75	126.42	170.623	79.9858	133.975	96.1211	61.841	80.002	91.1622	63.8747	75.5637	108.294	96.729	145.187	66.813	70.0885	64.5508	95.2606	82.8956	109.081
P01867	Ig gamma-2B chain C region OS=Mus musculus OX=10090 GN=Igh-3 PE=1 SV=3	48.1041	74.3888	65.0634	55.2678	126.382	33.5258	56.9029	113.218	133.501	88.5236	158.112	163.582	93.2543	148.35	66.2315	65.325	66.5714	117.206	140.937	98.5238
P55065	Phospholipid transfer protein OS=Mus musculus OX=10090 GN=Pltp PE=1 SV=1	86.4194	38.8814	90.1611	64.3342	74.4939	63.7705	66.3734	170.914	106.145	105.555	82.5821	112.965	65.6689	150.094	167.739	78.2455	75.5277	83.8519	125.685	71.6637
O09167	60S ribosomal protein L21 OS=Mus musculus OX=10090 GN=Rpl21 PE=1 SV=3	143.251	128.721	159.705	73.4028	122.218	92.5851	56.7127	86.4087	72.8601	67.6144	66.5754	112.769	112.126	153.371	81.1701	57.1985	72.4375	89.4348	74.6883	119.301
Q19LI2	Alpha-1B-glycoprotein OS=Mus musculus OX=10090 GN=A1bg PE=1 SV=1	78.0786	137.527	93.138	52.4141	219.61	141.303	46.5487	95.2068	159.492	98.6325	52.485	111.483	63.2979	153.822	57.5801	29.4042	78.8652	82.593	83.8378	69.0615
P50295	Arylamine N-acetyltransferase 2 OS=Mus musculus OX=10090 GN=Nat2 PE=1 SV=1	84.7321	113.662	76.6047	15.7543	115.646	131.949	110.366	102.079	116.59	92.8094	73.1399	148.575	121.431	156.634	88.2006	13.89	53.571	104.906	106.972	91.9342
P62264	40S ribosomal protein S14 OS=Mus musculus OX=10090 GN=Rps14 PE=1 SV=3	113.811	110.091	160.842	73.0225	121.57	79.1279	63.0463	83.2826	81.8498	69.3421	81.6822	117.256	87.4107	157.354	77.9543	73.2324	74.1164	91.0039	98.4841	124.207
P80315	T-complex protein 1 subunit delta OS=Mus musculus OX=10090 GN=Cct4 PE=1 SV=3	86.8113	134.997	117.273	81.3073	102.85	86.9455	84.7302	71.2521	93.0327	78.4891	92.5335	106.902	94.7937	160.592	95.1878	91.8571	87.2415	63.9204	104.094	110.837
P70297	Signal transducing adapter molecule 1 OS=Mus musculus OX=10090 GN=Stam PE=1 SV=3	91.5392	110.734	90.4665	75.4989	92.8934	91.3307	105.136	85.8933	109.837	77.6209	94.1118	94.866	82.0133	164.858	95.4713	128.714	101.416	67.8689	99.1193	65.3421
P09813	Apolipoprotein A-II OS=Mus musculus OX=10090 GN=Apoa2 PE=1 SV=2	37.9356	68.1709	33.1761	152.056	39.5787	59.9661	131.698	68.2904	40.4322	146.657	37.7508	76.4874	25.9306	168.072	190.591	55.5135	30.0318	49.3894	391.181	134.374
Q9CPU0	Lactoylglutathione lyase OS=Mus musculus OX=10090 GN=Glo1 PE=1 SV=3	155.878	50.7413	115.695	28.5138	80.8729	46.0923	117.619	99.894	46.29	91.037	52.0555	133.142	84.3806	184.217	120.123	115.617	134.957	107.437	68.9256	96.9078
A0A0A6YVP0	Immunoglobulin heavy constant gamma 2B (Fragment) OS=Mus musculus OX=10090 GN=Ighg2b PE=1 SV=2	37.9951	88.1497	62.0268	68.5394	176.373	45.0776	87.5056	88.0425	110.698	100.363	119.382	144.786	86.0743	199.387	108.575	76.769	96.2953	67.4341	44.6872	97.567
F6TQW2	Immunoglobulin heavy constant gamma 2C (Fragment) OS=Mus musculus OX=10090 GN=Ighg2c PE=1 SV=2	38.4186	94.1805	63.8862	76.1776	171.949	50.047	115.568	87.76	89.9107	104.081	85.6232	110.223	76.7286	219.069	149.156	98.8956	98.0621	55.8145	29.0496	72.7536

## Sheet: Spleen
Protein	DESCRIPTION	WT_1	WT_2	WT_3	WT_4	WT_5	WT_6	D_10	D_11	D_12	D_7	D_8	D_9	Rev_13	Rev_14	Rev_15	Rev_16	Rev_17	Rev_18	PBS_19	PBS_20
O54962	Barrier-to-autointegration factor OS=Mus musculus OX=10090 GN=Banf1 PE=1 SV=1	111.861	87.0761	64.9044	5.44361	5.40753	6.32209	5.23923	6.52902	9.10491	104.27	141.281	122.753	184.244	257.147	98.1741	6.73759	395.396	301.441	144.7	585.251
Q60823	RAC-beta serine/threonine-protein kinase OS=Mus musculus OX=10090 GN=Akt2 PE=1 SV=1	158.505	161.799	46.3027	8.46237	8.40628	9.82803	8.14466	10.1497	14.1541	73.6675	150.188	83.3594	169.374	132.426	127.196	10.4739	415.929	406.329	187.039	447.874
P17141	Zinc finger protein 37 OS=Mus musculus OX=10090 GN=Zfp37 PE=2 SV=4	203.58	129.638	76.1099	1.05819	71.7956	119.947	85.9585	16.4995	635.226	279.232	81.2703	90.9238	0.222686	7.78234	363.762	183.101	306.497	93.3224	221.158	1.17166
A0A075B5R2	Immunoglobulin heavy variable 7-3 (Fragment) OS=Mus musculus OX=10090 GN=Ighv7-3 PE=4 SV=2	104.37	79.6704	280.137	172.147	137.794	129.706	80.1036	23.0362	378.357	172.046	188.325	120.591	20.3198	97.807	242.031	252.688	117.762	84.9617	55.0342	7.87628
E9PV48	Interferon-induced protein with tetratricopeptide repeats 3B OS=Mus musculus OX=10090 GN=Ifit3b PE=1 SV=1	305.043	232.138	149.495	244.835	166.762	150.655	45.0093	44.7148	125.806	137.482	52.479	33.6621	145.384	75.3567	69.7748	92.1514	178.362	212.261	31.662	37.1749
Q9WV85	Nucleoside diphosphate kinase 3 OS=Mus musculus OX=10090 GN=Nme3 PE=1 SV=3	112.339	109.729	165.828	29.9946	55.1665	55.1844	96.6094	45.5925	456.981	118.696	124.416	174.8	103.386	124.756	145.19	156.952	339.95	139.372	150.331	80.5608
P02089	Hemoglobin subunit beta-2 OS=Mus musculus OX=10090 GN=Hbb-b2 PE=1 SV=2	125.71	120.488	226.453	54.9986	78.8189	108.729	151.606	45.7561	410.93	239.329	67.3599	118.828	45.2927	87.0311	209.146	163.596	244.586	105.473	136.95	49.9762
Q8K1K6	Serpin B10 OS=Mus musculus OX=10090 GN=Serpinb10 PE=2 SV=1	88.3454	39.7407	265.264	116.424	61.915	77.8497	123.749	47.0162	255.706	225.568	100.545	110.062	87.2739	256.815	61.4897	136.336	239.454	71.8841	97.3583	223.527
P11087	Collagen alpha-1(I) chain OS=Mus musculus OX=10090 GN=Col1a1 PE=1 SV=4	114.58	97.7259	94.254	46.11	387.666	82.1655	31.9985	49.0141	52.7946	101.881	116.295	132.43	195.193	114.61	128.15	83.4016	152.758	73.0573	241.533	293.288
F8VQ90	Olfactory receptor OS=Mus musculus OX=10090 GN=Olfr180 PE=3 SV=1	34.5947	36.2391	17.1937	3.45727	22.3233	40.5535	54.9032	51.4181	30.0694	37.448	83.6724	24.7285	450.878	100.393	737.469	30.3815	149.961	66.3182	87.8535	829.905
Q01149	Collagen alpha-2(I) chain OS=Mus musculus OX=10090 GN=Col1a2 PE=1 SV=2	90.5937	55.6533	39.3274	34.5666	473.367	101.079	14.8522	55.5254	58.8481	63.6277	139.239	114.33	270.911	114.224	88.0671	55.0071	148.129	89.362	364.515	216.653
Q6PR54	Telomere-associated protein RIF1 OS=Mus musculus OX=10090 GN=Rif1 PE=1 SV=2	140.492	171.502	68.5388	90.0297	35.3906	73.247	71.3585	60.631	281.034	67.1316	181.956	66.4182	103.498	229.603	92.9979	288.408	132.217	200.385	134.165	156.188
Q62481	Vacuolar protein sorting-associated protein 72 homolog OS=Mus musculus OX=10090 GN=Vps72 PE=2 SV=2	114.474	130.345	110.674	101.199	245.315	112.357	77.7974	64.8875	86.2292	125.923	137.561	175.384	119.519	96.2449	166.586	107.924	156.006	87.5363	158.074	234.672
Q9CX97	WD repeat-containing protein 55 OS=Mus musculus OX=10090 GN=Wdr55 PE=1 SV=2	121.233	152.942	228.806	138.586	56.7358	88.2794	111.961	64.9767	159.449	207.401	68.4262	93.9866	28.2147	32.0062	220.629	153.337	253.299	92.7172	212.824	209.245
P10810	Monocyte differentiation antigen CD14 OS=Mus musculus OX=10090 GN=Cd14 PE=1 SV=1	158.158	168.554	141.12	259.741	185.881	160.646	53.2522	65.4401	99.6128	132.715	76.6706	142.966	160.949	153.175	125.383	104.625	177.511	137.211	37.4931	37.0126
Q99P91	Transmembrane glycoprotein NMB OS=Mus musculus OX=10090 GN=Gpnmb PE=1 SV=2	106.135	100.59	207.705	86.2434	217.353	183.798	111.792	68.9598	133.565	246.644	115.625	115.49	106.573	124.149	196.097	102.611	128.377	153.968	49.083	107.709
F8VPN4	4-alpha-glucanotransferase OS=Mus musculus OX=10090 GN=Agl PE=1 SV=1	122.889	111.582	164.036	132.428	68.7203	135.435	214.012	69.934	178.52	169.223	105.968	219.531	125.602	98.793	137.761	168.8	125.556	95.3823	81.837	117.083
Q792Y9	Predicted gene 5771 OS=Mus musculus OX=10090 GN=Gm5771 PE=1 SV=1	169.796	101.236	53.839	358.063	99.2441	67.7599	68.1327	70.1129	23.9255	62.9044	152.96	126.159	148.153	242.699	93.1771	254.837	114.406	50.4134	142.051	141.672
P04444	Hemoglobin subunit beta-H1 OS=Mus musculus OX=10090 GN=Hbb-bh1 PE=2 SV=3	78.9995	71.9295	284.462	121.707	83.7771	96.7732	150.674	70.2613	253.4	261.977	68.8347	153.935	86.3119	195.713	78.9063	177.514	152.946	98.6994	59.6588	137.552
Q91X79	Chymotrypsin-like elastase family member 1 OS=Mus musculus OX=10090 GN=Cela1 PE=1 SV=1	256.455	91.6773	20.3437	187.217	174.678	71.3564	67.031	71.2275	20.0884	20.91	160.922	111.711	243.537	145.588	90.1272	292.005	175.076	67.4208	140.471	144.902
P02088	Hemoglobin subunit beta-1 OS=Mus musculus OX=10090 GN=Hbb-b1 PE=1 SV=2	93.793	90.6937	230.288	97.7552	77.6414	104.144	167.964	72.3966	297.603	245.386	67.0424	112.622	86.2692	183.254	155.073	151.85	179.837	113.337	101.509	99.0847
A0A1D5RLV1	Band 4.1 (Fragment) OS=Mus musculus OX=10090 GN=Epb41 PE=1 SV=1	115.983	127.124	195.972	129.841	125.852	145.511	79.0725	72.7233	178.683	163.99	110.704	96.3386	125.144	134.472	114.255	158.648	144.618	123.606	127.835	165.948
O08583	THO complex subunit 4 OS=Mus musculus OX=10090 GN=Alyref PE=1 SV=3	150.091	115.62	168.17	100.901	260.963	108.452	73.6669	74.8485	61.3695	137.745	130.047	98.1928	127.006	130.88	141.041	176.255	141.644	82.5444	118.352	189.142
Q9Z1R9	Protease, serine 1 (trypsin 1) OS=Mus musculus OX=10090 GN=Prss1 PE=1 SV=1	121.432	92.1624	158.402	326.42	102.795	76.5866	76.0409	75.0746	56.6922	134.649	108.508	215.813	124.936	167.451	118.026	236.145	113.043	60.4004	87.5401	137.697
O35290	Eosinophil cationic-type ribonuclease 3 OS=Mus musculus OX=10090 GN=Ear3 PE=1 SV=1	72.4773	103.495	131.465	232.66	137.53	66.2183	270.036	75.1783	100.614	240.107	109.05	170.448	94.4312	116.48	196.366	69.3388	104.206	86.4224	153.715	93.2977
P20040	H-2 class II histocompatibility antigen, E-Q beta chain OS=Mus musculus OX=10090 PE=1 SV=1	118.489	104.486	138.865	70.5298	84.7265	215.257	78.9324	75.4123	215.816	175.486	138.636	167.474	146.005	105.047	146.897	282.187	99.6322	78.4933	97.9283	153.763
O55042	Alpha-synuclein OS=Mus musculus OX=10090 GN=Snca PE=1 SV=2	92.1349	87.1496	285.613	130.484	75.7677	105.221	129.666	75.4314	283.748	210.476	78.8874	181.266	62.5109	141.529	127.53	190.623	102.523	97.2788	77.7317	161.095
Q64285	Bile salt-activated lipase OS=Mus musculus OX=10090 GN=Cel PE=1 SV=1	234.407	78.9033	24.3342	109.428	192.659	72.6776	73.7039	76.1347	33.1073	25.1227	126.587	45.9427	251.153	170.875	67.7011	261.702	185.711	59.4687	266.672	214.136
Q02788	Collagen alpha-2(VI) chain OS=Mus musculus OX=10090 GN=Col6a2 PE=1 SV=3	109.459	93.421	54.263	81.3568	304.87	143.627	73.2337	76.669	128.483	80.5753	140.016	81.8119	267.913	153.34	92.3271	97.0996	127.477	97.4942	242.206	152.011
A2AWA9	Rab GTPase-activating protein 1 OS=Mus musculus OX=10090 GN=Rabgap1 PE=1 SV=1	78.9684	80.3683	200.946	85.6769	79.5342	71.6946	67.3365	77.1823	160.198	456.716	61.0645	95.8465	84.9155	129.636	101.305	190.321	211.256	176.936	106.03	223.696
Q61878	Bone marrow proteoglycan OS=Mus musculus OX=10090 GN=Prg2 PE=1 SV=1	128.619	133.457	67.5333	136.795	151.147	158.535	184.1	77.343	136.942	96.6726	148.602	94.3565	149.113	155.72	179.324	89.3195	119.203	128.846	175.089	99.3175
Q792Z1	Trypsin 10 OS=Mus musculus OX=10090 GN=Try10 PE=1 SV=1	201.36	92.8634	17.999	361.293	108.679	74.7743	78.0668	77.7378	41.1139	15.0414	163.536	95.3225	183.185	286.595	65.8625	217.496	120.036	48.7983	149.609	121.076
Q9DCM2	Glutathione S-transferase kappa 1 OS=Mus musculus OX=10090 GN=Gstk1 PE=1 SV=3	114.368	99.5949	154.122	122.362	81.9942	125.047	119.257	78.133	269.002	177.554	92.7841	103.293	118.515	204.851	167.426	152.884	180.842	124.767	121.583	104.448
E9PWG6	Non-SMC condensin I complex, subunit G OS=Mus musculus OX=10090 GN=Ncapg PE=1 SV=1	161.961	218.704	59.8485	162.592	95.7239	148.003	125.674	78.6825	93.45	57.8104	179.308	42.9784	76.7349	244.397	65.6884	218.335	96.2713	137.082	111.801	134.151
Q3SYP2	Chymotrypsin-C OS=Mus musculus OX=10090 GN=Ctrc PE=1 SV=1	234.181	113.094	22.689	217.651	177.89	80.813	80.3537	79.1115	31.1949	27.7913	159.147	100.776	203.938	191.424	91.4653	275.432	149.989	49.2272	130.068	121.821
Q9CQ52	Chymotrypsin-like elastase family member 3B OS=Mus musculus OX=10090 GN=Cela3b PE=1 SV=1	211.05	76.4522	10.0931	210.469	148.13	68.8546	64.7951	79.3382	41.3713	12.0915	184.747	112.277	227.214	233.236	84.4752	278.688	187.908	70.0848	130.28	130.526
D3Z5I1	Zinc finger CCCH-type antiviral protein 1 OS=Mus musculus OX=10090 GN=Zc3hav1 PE=1 SV=1	140.195	161.53	121.968	55.8941	137.933	90.5384	75.314	79.3883	189.19	122.685	130.05	112.15	118.094	115.336	139.971	133.264	168.941	190.053	140.649	218.723
A0A2R8W6P0	Integrin-associated protein OS=Mus musculus OX=10090 GN=Cd47 PE=1 SV=1	121.497	124.878	144.808	61.2093	85.2387	78.6167	64.784	81.1899	73.3549	122.952	95.7424	116.742	190.688	176.449	135.863	68.9149	278.228	254.431	89.2758	274.257
A0A2R8VK70	Integrin-associated protein OS=Mus musculus OX=10090 GN=Cd47 PE=1 SV=1	115.839	124.964	152.463	61.2093	85.2387	78.6167	64.784	81.1899	73.3549	125.49	86.0801	114.505	198.278	183.481	142.196	68.9149	278.228	254.431	79.6753	274.257
P05208	Chymotrypsin-like elastase family member 2A OS=Mus musculus OX=10090 GN=Cela2a PE=1 SV=1	228.567	93.4899	50.6469	159.531	180.769	72.0475	76.545	81.4268	29.355	51.0752	147.16	93.3016	216.667	180.729	93.447	265.856	181.888	72.039	133.654	154.891
Q04857	Collagen alpha-1(VI) chain OS=Mus musculus OX=10090 GN=Col6a1 PE=1 SV=1	107.717	82.6261	60.0715	62.7683	338.034	137.09	75.0748	81.9351	74.2033	81.4934	144.749	98.0129	241.947	142.547	114.598	87.4187	133.886	106.163	256.138	165.987
Q9Z2D0	Myotubularin-related protein 9 OS=Mus musculus OX=10090 GN=Mtmr9 PE=1 SV=2	167.993	132.879	55.0406	166.913	133.344	131.957	93.8715	82.0071	76.5212	71.1189	182.647	81.1868	161.47	113.888	137.377	108.272	185.811	164.37	194.242	143.617
Q9CR35	Chymotrypsinogen B OS=Mus musculus OX=10090 GN=Ctrb1 PE=1 SV=1	220.383	89.1843	19.4192	244.666	130.758	64.6784	84.0238	82.1905	33.4432	15.4436	194.289	111.222	236.873	159.735	91.1884	247.612	153.075	60.9278	140.999	162.759
Q8BFY6	Peflin OS=Mus musculus OX=10090 GN=Pef1 PE=1 SV=1	127.395	121.401	98.4409	74.9021	123.269	95.4291	166.775	82.4623	195.4	78.1726	136.691	101.156	145.555	271.99	77.7677	155.664	203.004	104.526	122.812	126.257
P18608	Non-histone chromosomal protein HMG-14 OS=Mus musculus OX=10090 GN=Hmgn1 PE=1 SV=2	132.61	146.043	80.7218	68.0036	61.05	84.6517	107.486	82.7935	140.625	141.113	126.887	64.1343	87.8264	112.456	277.934	134.476	232.028	162.905	207.24	258.016
Q9QUK9	TESP4 OS=Mus musculus OX=10090 GN=Try5 PE=1 SV=1	196.137	95.9486	37.7153	340.596	112.032	78.4211	76.3695	82.8306	56.7953	31.0693	163.961	121.587	171.983	262.574	71.5762	215.87	115.181	58.0707	121.864	120.781
P49290	Eosinophil peroxidase OS=Mus musculus OX=10090 GN=Epx PE=1 SV=2	105.477	122.451	53.5473	160.601	153.494	116.222	257.47	83.0357	76.9491	85.4688	128.119	82.5453	155.273	234.401	181.752	79.6085	89.2679	106.87	189.197	115.42
Q8K009	Mitochondrial 10-formyltetrahydrofolate dehydrogenase OS=Mus musculus OX=10090 GN=Aldh1l2 PE=1 SV=2	206.648	88.719	28.9556	150.68	137.041	63.8059	123.834	83.0947	79.3916	36.0821	176.051	125.578	190.429	105.177	88.6078	266.747	184.814	82.364	249.128	119.425
A0A0B4J1G0	Low affinity immunoglobulin gamma Fc region receptor IV OS=Mus musculus OX=10090 GN=Fcgr4 PE=1 SV=1	114.662	125.725	113.536	199.053	166.19	221.544	91.9127	83.2757	101.862	148.76	97.1721	126.668	120.48	224.919	148.02	71.2711	123.769	116.927	112.672	100.49
Q9ET22	Dipeptidyl peptidase 2 OS=Mus musculus OX=10090 GN=Dpp7 PE=1 SV=2	91.5028	80.4184	138.794	133.275	122.137	119.811	111.752	83.4406	359.093	152.212	138.459	316.676	122.116	127.692	94.3275	124.056	126.353	84.6672	69.5648	106.312
Q99P81	ATP-binding cassette sub-family G member 3 OS=Mus musculus OX=10090 GN=Abcg3 PE=1 SV=2	203.155	140.429	58.0838	106.349	203.58	169.099	102.136	83.4848	72.9069	88.8265	135.866	65.7475	165.164	153.246	140.416	140.102	190.658	99.9438	149.411	114.972
P15327	Bisphosphoglycerate mutase OS=Mus musculus OX=10090 GN=Bpgm PE=1 SV=2	90.1472	75.4809	210.952	127.501	94.2776	108.976	146.259	83.5851	228.119	233.068	87.8181	209.439	94.7446	115.339	142.652	147.886	146.182	103.035	110.81	145.675
Q7TPZ8	Carboxypeptidase A1 OS=Mus musculus OX=10090 GN=Cpa1 PE=1 SV=1	254.226	85.8363	22.2691	205.259	168.529	72.0005	78.2243	83.6242	34.3501	27.0091	127.789	102.995	264.834	162.997	90.6524	268.42	158.748	66.4574	153.999	133.474
H3BLH0	Probable global transcription activator SNF2L2 OS=Mus musculus OX=10090 GN=Smarca2 PE=1 SV=1	142.836	142.05	70.9105	114.475	166.668	125.845	115.223	83.8475	105.235	96.097	136.753	128.242	142.867	119.318	155.893	149.257	128.963	117.021	184.137	180.932
Q01279	Epidermal growth factor receptor OS=Mus musculus OX=10090 GN=Egfr PE=1 SV=1	84.5634	209.329	147.407	157.892	149.836	133.176	99.3285	84.6366	293.595	137.568	108.281	209.429	80.5222	72.5069	159.914	96.0743	142.628	85.1333	95.8428	102.549
O35143	ATPase inhibitor, mitochondrial OS=Mus musculus OX=10090 GN=ATP5IF1 PE=1 SV=2	123.275	101.878	289.552	141.275	100.505	136.131	87.8766	85.0922	177.479	163.621	86.473	59.3564	91.1609	172.693	146.254	226.016	102.921	116.851	91.0351	151.642
Q6IMF0	Keratin, type II cuticular 87 OS=Mus musculus OX=10090 GN=Krt87 PE=2 SV=2	141.042	223.18	106.726	82.9109	189.889	121.072	95.7708	85.55	251.86	101.939	90.0076	148.295	109.376	92.7894	204.682	115.447	155.688	103.132	90.608	138.227
Q91XF0	Pyridoxine-5'-phosphate oxidase OS=Mus musculus OX=10090 GN=Pnpo PE=1 SV=1	89.5503	121.834	203.181	188.459	62.4034	97.9524	111.126	85.8103	309.378	170.17	105.773	222.265	74.2934	118.66	155.673	190.062	120.925	103.156	78.1967	92.7409
B2RS76	carboxypeptidase B1 (Tissue) OS=Mus musculus OX=10090 GN=Cpb1 PE=1 SV=1	265.151	88.5516	13.3863	197.169	145.642	67.3234	59.6112	85.812	35.0212	16.6152	178.41	161.914	221.583	146.563	99.8554	318.84	177.907	69.8619	89.6721	126.591
O35969	Guanidinoacetate N-methyltransferase OS=Mus musculus OX=10090 GN=Gamt PE=1 SV=1	118.362	76.1188	74.8985	102.475	86.4623	80.6693	119.261	85.8809	59.5231	91.1792	172.193	95.2257	214.112	266.88	80.6844	318.941	161.769	82.2467	109.431	202.239
Q6P8U6	Pancreatic triacylglycerol lipase OS=Mus musculus OX=10090 GN=Pnlip PE=1 SV=1	237.674	109.915	17.7064	155.547	179.315	79.5907	92.6525	85.8871	27.339	18.1801	125.13	103.171	227.707	165.969	90.2645	197.47	174.618	76.9942	189.81	195.32
P70665	Sialate O-acetylesterase OS=Mus musculus OX=10090 GN=Siae PE=1 SV=3	106.341	94.086	208.502	273.89	120.033	119.544	87.0076	86.4195	252.257	191.984	117.885	195.527	115.448	113.842	99.256	126.846	84.4249	83.1473	83.525	84.7338
Q62351	Transferrin receptor protein 1 OS=Mus musculus OX=10090 GN=Tfrc PE=1 SV=1	163.593	218.643	211.294	172.646	82.55	152.794	94.4714	86.4881	133.564	100.441	120.238	66.5585	63.4514	136.349	67.6707	256.45	54.1437	117.792	79.8651	155.226
A0A087WS16	Collagen, type VI, alpha 3 OS=Mus musculus OX=10090 GN=Col6a3 PE=1 SV=1	107.296	95.8873	66.0847	78.0813	289.414	141.001	85.1554	86.6344	64.0966	84.0511	140.588	100.705	241.074	161.749	124.012	96.2414	141.136	117.56	203.884	165.645
Q6ZPJ3	(E3-independent) E2 ubiquitin-conjugating enzyme UBE2O OS=Mus musculus OX=10090 GN=Ube2o PE=1 SV=3	140.838	148.622	121.055	163.633	96.2929	132.233	125.093	87.1603	100.11	106.952	120.481	96.4461	122.406	180.794	109.737	195.445	100.763	111.016	144.802	176.356
Q9CY02	Alpha-hemoglobin-stabilizing protein OS=Mus musculus OX=10090 GN=Ahsp PE=1 SV=1	129.487	164.846	252.746	215.826	51.8542	117.647	80.9705	87.3581	235.354	130.638	101.73	96.9191	55.0532	196.685	79.9526	286.675	35.1524	103.297	55.6291	125.132
P00920	Carbonic anhydrase 2 OS=Mus musculus OX=10090 GN=Ca2 PE=1 SV=4	106.688	96.2632	251.802	166.862	77.5504	105.92	140.28	87.5655	248.776	163.868	106.554	218.563	91.5888	130.541	85.6108	201.62	85.5908	109.544	60.2594	111.416
O70423	Membrane primary amine oxidase OS=Mus musculus OX=10090 GN=Aoc3 PE=1 SV=3	133.285	129.141	76.9579	61.0259	388.271	161.868	68.5871	87.5968	96.3092	81.919	134.365	101.765	268.431	109.198	68.536	105.136	88.4198	77.1861	181.987	125.875
A0A140T8M5	Immunoglobulin kappa variable 6-15 (Fragment) OS=Mus musculus OX=10090 GN=Igkv6-15 PE=1 SV=2	124.405	106.948	184.761	114.447	116.785	504.124	98.792	87.7276	100.552	169.41	172.6	180.47	76.3253	92.9896	140.512	21.0823	97.151	47.5462	73.0355	100.216
Q9R111	Guanine deaminase OS=Mus musculus OX=10090 GN=Gda PE=1 SV=1	101.273	96.1197	222.654	153.184	99.7509	109.448	130.01	87.7513	236.057	286.392	69.6846	197.347	97.3201	92.3077	120.97	150.123	118.932	135.988	78.5227	111.547
G3X8X3	Large neutral amino acids transporter small subunit 3 OS=Mus musculus OX=10090 GN=Slc43a1 PE=1 SV=1	130.394	164.408	198.786	147.929	127.853	158.536	122.802	87.877	127.673	138.515	100.778	93.3233	94.4762	168.082	102.476	204.471	87.5897	101.837	91.8498	128.935
P43276	Histone H1.5 OS=Mus musculus OX=10090 GN=H1-5 PE=1 SV=2	136.984	100.347	55.5326	67.4189	204.314	139.236	103.787	87.9143	74.6864	82.4862	129.975	65.4832	162.798	103.807	177.807	119.37	165.788	125.97	338.301	194.683
E9QK89	Mediator of DNA damage checkpoint protein 1 OS=Mus musculus OX=10090 GN=Mdc1 PE=1 SV=1	146.486	168.101	130.925	149.479	117.376	126.894	123.999	87.9344	123.222	109.341	124.09	91.4984	92.303	135.884	138.939	140.52	140.216	121.512	158.346	164.324
P00329	Alcohol dehydrogenase 1 OS=Mus musculus OX=10090 GN=Adh1 PE=1 SV=2	127.099	131.399	105.941	96.6643	183.878	128.704	85.12	88.1261	166.415	158.382	147.302	121.921	167.41	102.193	192.776	139.165	149.309	167.04	86.5942	114.493
Q9ER05	Chymopasin OS=Mus musculus OX=10090 GN=Ctrl PE=1 SV=1	217.776	92.2628	17.4997	174.216	184.431	70.6163	51.1919	88.1313	27.0655	21.0224	195.376	87.1172	224.737	200.973	96.627	272.955	212.727	72.0112	124.068	127.475
P28666	Murinoglobulin-2 OS=Mus musculus OX=10090 GN=Mug2 PE=1 SV=2	97.0459	132.531	115.821	121.622	164.475	114.24	149.004	88.2147	265.883	156.525	90.7923	365.467	87.3104	72.7931	90.0976	82.1028	159.876	106.173	119.52	80.6458
P12710	Fatty acid-binding protein, liver OS=Mus musculus OX=10090 GN=Fabp1 PE=1 SV=2	114.029	156.683	40.7466	59.1761	196.047	161.708	84.0479	88.2201	163.528	210.058	134.943	224.023	117.963	156.722	189.254	130.188	132.071	242.66	3.59148	67.5322
Q8R2K3	Single-stranded DNA-binding protein, mitochondrial OS=Mus musculus OX=10090 GN=Ssbp1 PE=1 SV=1	105.629	108.641	223.559	117.953	88.6921	118.913	161.615	88.42	228.798	169.126	106.271	213.801	100.162	93.7675	112.863	165.254	109.322	129.456	90.6563	122.438
P23780	Beta-galactosidase OS=Mus musculus OX=10090 GN=Glb1 PE=1 SV=1	68.7385	107.373	252.43	91.6002	160.298	174.551	135.405	88.4265	186.063	138.241	109.565	253.138	79.4893	84.7084	149.33	77.5493	199.979	138.334	94.1313	69.2888
P97298	Pigment epithelium-derived factor OS=Mus musculus OX=10090 GN=Serpinf1 PE=1 SV=2	81.7827	131.726	217.531	141.802	66.9179	89.971	177.649	88.4721	316.611	194.684	76.0719	145.88	84.1212	165.67	187.561	145.91	127.512	94.2739	68.0024	105.169
P16015	Carbonic anhydrase 3 OS=Mus musculus OX=10090 GN=Ca3 PE=1 SV=3	109.601	122.213	148.996	106.372	270.498	157.823	67.1487	88.5598	287.371	167.209	130.565	244.548	133.922	99.1826	68.455	106.338	69.1677	83.5902	77.8296	94.7385
P60202	Myelin proteolipid protein OS=Mus musculus OX=10090 GN=Plp1 PE=1 SV=2	706.776	60.1254	62.6665	189.851	120.366	326.116	117.734	88.7934	120.681	308.068	19.0538	34.4909	26.9091	24.1794	27.2458	81.7868	88.3252	84.4301	23.4608	65.8002
Q6P6I6	DNA-directed RNA polymerase II subunit GRINL1A OS=Mus musculus OX=10090 GN=Polr2m PE=2 SV=2	63.3222	132.752	235.807	137.678	43.2542	101.14	118.939	89.0311	258.024	223.121	100.036	164.509	71.0634	127.925	170.227	165.273	203.824	102.061	58.8156	140.962
Q6NS46	Protein RRP5 homolog OS=Mus musculus OX=10090 GN=Pdcd11 PE=1 SV=2	162.414	149.059	48.5802	56.1823	104.644	93.2128	164.15	89.044	354.065	78.0899	164.692	86.973	172.685	147.324	93.5131	147.767	251.058	122.246	174.073	11.1083
P43274	Histone H1.4 OS=Mus musculus OX=10090 GN=H1-4 PE=1 SV=2	131.906	96.4317	42.738	64.6218	208.965	137.36	107.66	89.5404	51.6508	72.3533	127.099	65.5154	170.895	103.81	203.049	106.401	185.39	127.523	353.217	196.939
P28665	Murinoglobulin-1 OS=Mus musculus OX=10090 GN=Mug1 PE=1 SV=3	100.233	135.226	121.91	89.0927	176.248	102.571	113.353	89.5804	267.463	162.262	104.202	325.719	102.475	77.1345	109.908	77.2523	201.988	129.088	89.0549	100.346
P11247	Myeloperoxidase OS=Mus musculus OX=10090 GN=Mpo PE=1 SV=2	92.1125	113.087	100.259	106.411	199.518	124.698	128.597	90.0334	113.556	145.579	124.636	126.56	157.063	227.144	126.732	114.98	193.572	122.892	113.344	97.2656
P00375	Dihydrofolate reductase OS=Mus musculus OX=10090 GN=Dhfr PE=1 SV=3	157.788	203.522	65.9628	177.423	80.1686	147.113	125.519	90.0594	123.851	67.4824	131.398	56.8294	127.628	188.097	90.6359	165.277	165.227	127.225	164.221	102.484
Q9D735	Telomerase RNA component interacting RNase OS=Mus musculus OX=10090 GN=Trir PE=1 SV=1	151.378	75.1804	123.808	62.5617	258.758	78.3196	58.8054	90.2382	136.712	137.657	149.769	73.6777	139.378	135.864	90.3478	183.225	126.789	56.0683	242.615	246.673
Q8K0G5	EARP and GARP complex-interacting protein 1 OS=Mus musculus OX=10090 GN=Eipr1 PE=1 SV=2	106.372	107.401	217.804	129.744	97.9996	172.903	117.968	90.3567	164.007	170.002	106.635	220.112	106.431	92.8365	122.135	158.365	95.1434	113.969	79.3436	171.46
P33610	DNA primase large subunit OS=Mus musculus OX=10090 GN=Prim2 PE=1 SV=1	132.833	147.141	122.935	189.386	99.861	127.175	139.083	90.4288	96.0804	142.792	146.725	128.621	101.909	124.817	134.511	202.188	85.2366	144.019	124.832	109.319
Q8CGP5	Histone H2A type 1-F OS=Mus musculus OX=10090 GN=Hist1h2af PE=1 SV=3	138.269	93.6525	65.9851	79.122	184.985	141.337	117.962	90.5408	79.9515	72.6662	125.812	67.6693	184.016	108.978	177.063	100.461	157.503	130.123	318.485	199.301
Q9JLM8	Serine/threonine-protein kinase DCLK1 OS=Mus musculus OX=10090 GN=Dclk1 PE=1 SV=1	136.099	130.894	116.444	93.9775	178.292	149.401	99.3459	90.5423	85.0349	144.31	112.283	105.97	147.336	88.8599	146.867	102.969	165.086	166.349	202.672	158.64
Q8R1F5	Putative hydroxypyruvate isomerase OS=Mus musculus OX=10090 GN=Hyi PE=1 SV=2	103.781	124.067	178.804	118.733	82.7823	99.0101	158.708	90.575	282.716	248.484	111.52	124.782	118.215	107.583	147.288	139.838	89.9082	137.906	80.8132	144.529
A2A841	Band 4.1 OS=Mus musculus OX=10090 GN=Epb41 PE=1 SV=1	116.021	122.743	189.25	129.96	116.08	133.669	98.2446	90.6227	175.882	168.526	109.522	128.164	114.537	130.709	120.03	164.064	133.535	122.618	119.619	156.897
E9Q1Y9	Keratin 83 OS=Mus musculus OX=10090 GN=Krt83 PE=1 SV=1	135.526	217.143	109.59	87.6517	187.439	126.829	99.7919	90.7972	221.109	104.569	91.4883	150.668	104.431	91.9817	210.347	115.695	153.925	103.465	98.977	142.1
S4R2K9	Ankyrin-3 (Fragment) OS=Mus musculus OX=10090 GN=Ank3 PE=1 SV=1	144.872	172.751	150.239	147.267	117.994	140.646	127.588	90.839	116.566	128.35	117.547	63.1717	110.423	157.572	104.232	167.309	120.469	115.82	129.903	148.868
Q921X9	Protein disulfide-isomerase A5 OS=Mus musculus OX=10090 GN=Pdia5 PE=1 SV=1	143.547	124.601	60.0302	116.809	170.999	149.464	110.057	90.9423	86.3759	100.067	133.392	86.0457	188.176	154.868	129.297	131.894	129.389	120.155	195.433	175.169
Q9CQC2	Colipase OS=Mus musculus OX=10090 GN=Clps PE=1 SV=1	283.103	85.2245	26.818	152.428	209.772	80.7946	69.5351	91.009	39.6314	33.4655	91.057	41.4278	241.44	202.836	83.3059	200.183	157.105	59.5966	205.337	206.056
Q6GSS7	Histone H2A type 2-A OS=Mus musculus OX=10090 GN=Hist2h2aa1 PE=1 SV=3	131.127	86.6264	46.1367	77.5663	190.164	135.344	117.669	91.0585	74.9458	64.0393	137.768	57.9367	199.528	105.094	167.37	99.1076	161.941	129.923	356.461	201.702
Q544X6	Ferrochelatase OS=Mus musculus OX=10090 GN=Fech PE=1 SV=1	155.926	178.607	180.047	142.394	91.3649	146.373	101.528	91.1186	140.657	118.868	128.813	59.3297	88.7071	132.278	102.088	236.851	65.5805	98.4852	122.694	193.314
Q9JM90	Signal-transducing adaptor protein 1 OS=Mus musculus OX=10090 GN=Stap1 PE=1 SV=1	105.504	157.268	71.2321	125.476	184.453	140.828	94.2784	91.3091	72.4847	92.7389	152.138	96.4919	153.015	125.587	130.017	106.885	147.222	130.262	218.445	183.529
Q91VB8	Alpha globin 1 OS=Mus musculus OX=10090 GN=Hba-a1 PE=1 SV=1	86.5802	79.9344	213.729	128.049	67.4988	105.141	160.175	91.331	237.241	240.613	66.4325	112.898	97.1501	224.829	142.455	155.522	147.339	114.393	101.076	131.121
Q2V6D6	Guanylate-binding protein 8 OS=Mus musculus OX=10090 GN=Gbp8 PE=1 SV=1	149.768	133.087	55.3175	203.706	169.072	213.045	152.524	91.4617	43.593	22.5338	226.112	149.998	184.135	180.325	172.556	62.9622	160.496	83.5255	12.1399	67.9176
Q8C5V4	RING-type E3 ubiquitin transferase OS=Mus musculus OX=10090 GN=Mkrn1 PE=1 SV=1	136.591	156.69	180.498	133.281	103.796	135.175	134.348	91.5209	199.271	154.098	105.901	110.539	90.6627	161.821	112.035	164.082	130.695	107.033	85.1951	124.366
Q8BJL1	F-box only protein 30 OS=Mus musculus OX=10090 GN=Fbxo30 PE=1 SV=2	135.675	151.136	178.355	177.059	93.8282	143.511	114.042	91.7671	103.623	103.395	121.565	132.57	104.55	148.721	108.001	205.739	90.8013	131.515	100.422	140.193
P15864	Histone H1.2 OS=Mus musculus OX=10090 GN=H1-2 PE=1 SV=2	136.523	89.4878	40.4284	58.5777	219.283	134.577	109.302	91.7759	48.4441	73.72	143.152	66.2668	208.99	99.1689	178.504	105.835	179.257	122.254	318.167	203.588
A0A1W2P788	alpha-1,2-Mannosidase (Fragment) OS=Mus musculus OX=10090 GN=Man1a PE=1 SV=1	106.37	88.0169	111.441	169.48	55.9861	92.3521	165.05	92.003	221.896	202.655	120.974	199.007	119.722	155.184	163.393	183.919	136.063	66.056	99.6957	142.889
Q61171	Peroxiredoxin-2 OS=Mus musculus OX=10090 GN=Prdx2 PE=1 SV=3	104.042	109.352	239.097	162.356	86.7188	128.199	136.593	92.0515	213.683	185.756	90.6207	175.913	78.0719	165.352	100.447	184.57	98.8764	105.223	70.188	116.031
P02802	Metallothionein-1 OS=Mus musculus OX=10090 GN=Mt1 PE=1 SV=1	195.508	184.683	213.151	296.623	165.008	160.554	82.3585	92.0682	29.7676	131.833	120.366	87.76	101.354	78.2621	117.018	115.925	141.881	88.4878	35.3185	73.0504
P84444	C-C motif chemokine 21a OS=Mus musculus OX=10090 GN=Ccl21a PE=1 SV=1	112.808	100.439	110.215	70.0434	154.309	137.765	109.276	92.1395	136.994	195.452	119.284	168.289	129.49	88.5644	132.203	116.756	184.848	171.731	196.314	141.348
P01878	Ig alpha chain C region OS=Mus musculus OX=10090 PE=1 SV=1	65.6552	138.891	143.354	197.691	113.147	81.5276	192.527	92.1701	265.244	65.9307	64.9147	375.419	115.648	95.7812	134.368	103.706	64.7417	111.701	132.946	89.2009
E9Q912	RAP1, GTP-GDP dissociation stimulator 1 OS=Mus musculus OX=10090 GN=Rap1gds1 PE=1 SV=1	145.731	147.059	97.0713	145.948	149.013	127.184	132.361	92.2717	80.4647	115.246	136.179	108.98	132.395	150.186	134.381	124.489	177.787	175.341	136.916	79.8994
P10922	Histone H1.0 OS=Mus musculus OX=10090 GN=H1-0 PE=2 SV=4	126.647	74.1837	47.2745	64.8729	253.478	137.457	99.4304	92.366	35.0407	83.7998	124.486	75.9855	281.543	107.578	135.095	88.3539	169.526	109.19	291.361	211.467
Q9QXH4	Integrin alpha-X OS=Mus musculus OX=10090 GN=Itgax PE=1 SV=1	144.054	100.843	93.4474	170.157	98.0171	136.578	213.384	92.7441	190.97	152.425	151.097	100.874	166.916	103.891	164.167	123.372	100.266	86.7291	165.576	83.3876
A0A1Y7VJN6	Immunoglobulin heavy constant gamma 3 (Fragment) OS=Mus musculus OX=10090 GN=Ighg3 PE=4 SV=1	121.387	168.991	78.3706	145.204	127.913	142.122	179.086	92.829	96.9941	66.2961	133.699	230.619	143.272	47.7562	96.6529	92.9686	179.895	156.725	201.31	68.2531
Q91WT9	Cystathionine beta-synthase OS=Mus musculus OX=10090 GN=Cbs PE=1 SV=3	212.88	99.2613	36.5746	169.629	203.19	71.6959	101.499	93.1899	61.8212	42.0857	173.488	160.572	113.132	168.162	116.036	271.856	152.592	42.6939	175.68	104.837
O54879	High mobility group protein B3 OS=Mus musculus OX=10090 GN=Hmgb3 PE=1 SV=3	118.335	124.582	242.984	134.57	103.7	128.562	119.647	93.5833	157.973	148.442	116.939	139.91	74.6471	91.3116	130.144	167.759	127.475	128.241	126.33	151.723
Q99JR5	Tubulointerstitial nephritis antigen-like OS=Mus musculus OX=10090 GN=Tinagl1 PE=1 SV=1	88.8005	77.2232	62.368	67.3442	260.176	133.715	74.1869	93.6179	68.9406	86.7614	130.342	77.8434	291.837	161.498	126.612	131.858	125.782	124.708	237.034	194.858
P15947	Kallikrein-1 OS=Mus musculus OX=10090 GN=Klk1 PE=1 SV=3	237.497	92.7704	16.3639	187.285	172.739	71.9756	60.8336	93.702	27.6637	14.9265	168.825	153.232	198.431	215.362	84.6421	271.18	191.359	71.9898	93.8248	128.154
O09159	Lysosomal alpha-mannosidase OS=Mus musculus OX=10090 GN=Man2b1 PE=1 SV=4	89.139	105.197	167.421	204.363	123.6	99.4192	146.8	93.7652	228.219	181.418	107.382	250.82	108.65	110.433	124.033	104.058	93.7414	117.502	97.4904	98.0898
Q8CGP0	Histone H2B type 3-B OS=Mus musculus OX=10090 GN=H2bu1 PE=1 SV=3	136.002	97.8809	37.539	64.2424	219.849	139.046	114.782	93.7967	43.3054	72.2497	151.974	63.3236	194.522	113.757	157.607	105.405	158.797	126.659	314.752	201.651
Q64524	Histone H2B type 2-E OS=Mus musculus OX=10090 GN=H2bc21 PE=1 SV=3	136.912	98.6336	37.602	63.3779	223.599	139.761	113.331	94.087	41.7179	72.4053	153.251	63.7322	196.294	114.216	145.222	103.401	158.191	127.54	315.623	201.706
Q8VCK7	Syncollin OS=Mus musculus OX=10090 GN=Sycn PE=1 SV=3	302.947	76.4336	16.286	99	200.954	66.9658	81.6418	94.142	28.5556	20.9047	163.345	39.696	196.336	236.687	53.0973	325.603	145.236	47.9302	156.394	187.487
Q8K0C5	Zymogen granule membrane protein 16 OS=Mus musculus OX=10090 GN=Zg16 PE=1 SV=1	244.036	107.9	32.3108	234.621	159.03	74.2358	75.0845	94.2018	41.1405	33.6463	163.821	86.7497	219.135	145.722	94.3492	229.635	163.719	65.0801	150.252	130.444
P52760	2-iminobutanoate/2-iminopropanoate deaminase OS=Mus musculus OX=10090 GN=Rida PE=1 SV=3	90.0787	75.6703	209.968	119.125	143.374	130.336	151.244	94.2386	175.46	244.878	90.9633	168.252	98.3362	157.285	118.927	127.748	153.054	112.799	104.118	102.276
A0A0A6YXW6	Immunoglobulin heavy constant alpha (Fragment) OS=Mus musculus OX=10090 GN=Igha PE=1 SV=1	63.1703	127.64	172.631	209.437	115.367	77.9688	185.89	94.2851	264.694	85.2667	62.9297	346.288	113.259	116.037	167.715	108.376	64.0632	103.145	93.429	87.4209
Q01320	DNA topoisomerase 2-alpha OS=Mus musculus OX=10090 GN=Top2a PE=1 SV=2	168.191	182.752	96.0054	146.228	110.995	152.56	106.566	94.3627	79.8686	75.415	169.535	75.5875	99.5002	144.887	102.352	231.257	76.8538	139.292	143.17	150.567
Q8CGP1	Histone H2B type 1-K OS=Mus musculus OX=10090 GN=H2bc12 PE=1 SV=3	138.533	99.2795	38.7263	64.0563	225.538	139.206	113.866	94.4924	42.5809	74.6731	156.915	65.9121	197.026	113.737	144.519	103.798	157.15	127.08	302.699	198.728
A0A075B5T3	Immunoglobulin heavy variable 6-6 (Fragment) OS=Mus musculus OX=10090 GN=Ighv6-6 PE=4 SV=1	104.764	131.548	131.954	156.492	89.6354	123.021	101.53	94.6318	243.519	147.277	142.58	162.485	172.85	86.795	107.191	134.882	147.683	114.645	121.713	136.108
Q9QZQ8	Core histone macro-H2A.1 OS=Mus musculus OX=10090 GN=Macroh2a1 PE=1 SV=3	123.946	80.1787	37.6314	54.6073	248.121	127.711	118.996	94.6651	56.7137	81.616	157.229	70.7435	226.062	90.8219	160.708	84.2011	177.601	124.173	323.061	182.113
Q0VGY9	Ank1 protein OS=Mus musculus OX=10090 GN=Ank1 PE=1 SV=1	139.456	166.643	152.647	149.675	109.37	143.311	119.337	94.7001	124.294	127.654	114.278	72.9427	103.381	170.419	109.43	184.98	117.681	111.832	127.868	144.343
A0A2I3BQP6	Calcium/calmodulin-dependent protein kinase OS=Mus musculus OX=10090 GN=Camk2g PE=1 SV=1	168.979	145.757	76.5605	128.703	144.742	136.307	161.738	94.7786	141.095	100.415	139.814	92.9823	164.607	109.523	127.472	108.949	116.385	139.985	174.253	118.137
Q60949	TBC1 domain family member 1 OS=Mus musculus OX=10090 GN=Tbc1d1 PE=1 SV=3	130.28	143.067	78.3908	140.989	79.7418	97.4876	141.774	94.8137	137.673	95.0916	131.663	83.0568	149.534	139.018	161.552	127.094	200.018	117.984	209.507	170.995
Q504N0	Carboxypeptidase A2 OS=Mus musculus OX=10090 GN=Cpa2 PE=1 SV=1	288.158	86.4717	8.92701	220.085	149.263	73.9743	83.3921	94.8437	37.3874	10.7645	155.692	129.783	213.948	179.52	87.4642	239.295	160.591	71.4766	117.396	138.196
Q9D6K8	FUN14 domain-containing protein 2 OS=Mus musculus OX=10090 GN=Fundc2 PE=1 SV=1	136.447	144.881	89.5493	97.9985	79.0078	124.888	238.825	94.907	236.874	96.5022	147.446	79.4502	126.883	204.288	118.483	149.671	124.46	100.36	147.848	77.0553
P62806	Histone H4 OS=Mus musculus OX=10090 GN=H4c1 PE=1 SV=2	143.283	103.222	47.8762	65.785	238.52	141.154	127.091	95.0515	41.833	80.5855	158.945	67.5676	209.515	125.703	121.626	101.841	142.605	123.542	258.877	182.797
P08122	Collagen alpha-2(IV) chain OS=Mus musculus OX=10090 GN=Col4a2 PE=1 SV=4	102.011	85.4387	78.4044	70.9984	289.002	145.1	81.0048	95.2581	77.7861	76.849	134.907	108.296	261.14	116.44	103.298	91.4674	130.991	120.668	258.757	167.96
P07146	Anionic trypsin-2 OS=Mus musculus OX=10090 GN=Prss2 PE=1 SV=1	230.054	94.848	23.4244	225.26	146.17	70.2303	73.1902	95.4151	38.4863	25.6961	163.081	110.005	179.488	261.619	77.5712	284.97	165.199	61.6137	106.877	114.182
P02301	Histone H3.3C OS=Mus musculus OX=10090 GN=H3-5 PE=3 SV=3	125.828	96.5183	43.6582	66.6043	224.859	143.592	110.457	95.5699	46.1994	63.8107	147.215	55.976	173.548	107.003	167.997	102.75	155.963	128.668	365.786	193.517
P27661	Histone H2AX OS=Mus musculus OX=10090 GN=H2ax PE=1 SV=2	135.266	102.817	70.8966	83.0089	173.398	161.014	113.253	95.5798	98.691	75.414	109.401	74.5056	159.251	110.294	183.922	102.702	147.173	134.572	334.986	180.337
P02463	Collagen alpha-1(IV) chain OS=Mus musculus OX=10090 GN=Col4a1 PE=1 SV=4	116.609	92.5376	103.719	83.5182	201.755	177.459	100.478	95.6179	146.041	95.155	145.046	121.076	212.281	92.9772	132.903	136.262	141.281	111.064	218.534	112.439
Q8CJ91	CD209 antigen-like protein B OS=Mus musculus OX=10090 GN=Cd209b PE=1 SV=2	204.542	121.674	33.9836	104.751	169.668	104.276	114.475	95.6203	69.4776	66.2295	139.155	99.0064	341.429	67.3389	70.5134	92.2881	123.831	170.263	136.315	229.108
A0A1W2P768	Histone H3.2 OS=Mus musculus OX=10090 GN=H3c14 PE=1 SV=1	134.548	106.877	39.6139	72.7996	206.107	149.237	110.728	95.7081	46.7591	61.8957	152.653	53.1283	163.485	118.292	158.441	122.659	137.431	130.857	346.286	197.537
A0A0R4J0R3	Interferon-stimulated 20 kDa exonuclease-like 2 OS=Mus musculus OX=10090 GN=Isg20l2 PE=1 SV=1	172.332	135.177	78.2089	112.856	200.906	149.885	172.07	95.8232	46.7232	60.8325	171.797	84.1085	83.1225	77.8612	185.278	84.3628	100.376	119.976	271.424	163.929
Q61554	Fibrillin-1 OS=Mus musculus OX=10090 GN=Fbn1 PE=1 SV=2	104.137	78.6979	52.1242	72.7605	260.248	127.429	74.7272	95.9116	85.1499	70.2401	177.961	121.276	220.076	125.822	109.826	127.747	172.726	126.483	263.531	142.85
Q07797	Galectin-3-binding protein OS=Mus musculus OX=10090 GN=Lgals3bp PE=1 SV=1	108.43	111.275	201.581	139.179	140.999	157.619	100.296	96.0268	174.665	188.044	95.8586	166.414	141.512	122.718	125.64	147.042	117.423	132.594	70.3233	109.512
P28293	Cathepsin G OS=Mus musculus OX=10090 GN=Ctsg PE=1 SV=2	100.29	99.9407	80.4941	127.664	165.219	102.713	116.156	96.1235	126.162	117.797	125.614	106.472	179.023	248.869	131.438	148.441	219.006	102.603	139.501	100.012
P82343	N-acylglucosamine 2-epimerase OS=Mus musculus OX=10090 GN=Renbp PE=1 SV=3	77.0785	86.93	203.134	181.455	67.9791	97.817	108.183	96.1905	477.002	235.583	118.744	298.732	105.666	66.5589	111.72	132.99	92.1908	98.2494	47.0069	57.5992
P22599	Alpha-1-antitrypsin 1-2 OS=Mus musculus OX=10090 GN=Serpina1b PE=1 SV=2	105.178	164.846	160.365	98.7745	159.474	120.639	98.6512	96.2192	283.369	200.132	110.109	257.215	71.5978	88.0825	92.5161	98.3618	198.036	132.978	53.9277	72.3077
Q80Y55	BSD domain-containing protein 1 OS=Mus musculus OX=10090 GN=Bsdc1 PE=1 SV=1	89.4832	147.13	200.102	160.907	85.6995	111.4	101.059	96.3254	223.09	132.792	143.174	128.351	120.689	146.216	106.788	195.995	88.861	112.64	73.0482	157.108
Q64339	Ubiquitin-like protein ISG15 OS=Mus musculus OX=10090 GN=Isg15 PE=1 SV=4	148.158	149.423	225.201	204.147	96.0529	113.614	112.003	96.4467	144.917	188.886	84.6229	126.015	108.462	117.147	69.7658	138.603	138.44	138.858	68.6339	119.132
Q6DTY7	6-phosphofructo-2-kinase/fructose-2,6-bisphosphatase 4 OS=Mus musculus OX=10090 GN=Pfkfb4 PE=2 SV=4	126.812	134.852	161.071	153.158	197.675	163.593	111.901	96.5413	86.0134	108.247	132.4	110.432	161.538	148.014	99.5701	102.393	124.815	126.78	105.389	108.928
P01867	Ig gamma-2B chain C region OS=Mus musculus OX=10090 GN=Igh-3 PE=1 SV=3	61.5792	103.398	277.126	113.518	110.743	62.1008	96.2642	96.584	335.653	130.307	107.365	274.342	136.078	78.0222	89.2003	159.946	118.872	144.884	52.6355	136.191
P43275	Histone H1.1 OS=Mus musculus OX=10090 GN=H1-1 PE=1 SV=2	135.544	102.233	46.5424	71.5851	203.048	137.322	118.219	96.6138	56.8389	78.8774	154.895	62.6769	173.957	111.805	154.759	123.56	153.414	118.169	315.15	194.573
Q00897	Alpha-1-antitrypsin 1-4 OS=Mus musculus OX=10090 GN=Serpina1d PE=1 SV=1	100.876	165.76	160.39	99.3241	160.539	119.749	97.4643	96.6197	284.692	205.214	107.819	266.617	66.7176	88.4238	92.0736	97.5967	200.146	133.647	51.8042	69.7322
E9Q6Q4	RAP1, GTP-GDP dissociation stimulator 1 OS=Mus musculus OX=10090 GN=Rap1gds1 PE=1 SV=1	146.656	147.011	98.3305	143.877	123.059	125.978	157.193	96.7545	132.522	117.469	134.082	111.077	132.195	152.715	130.001	127.392	161.876	149.453	133.281	79.9932
Q5SSW2	Proteasome activator complex subunit 4 OS=Mus musculus OX=10090 GN=Psme4 PE=1 SV=1	138.141	140.164	176.548	157.763	108.979	110.881	143.374	96.8635	349.868	142.82	117.624	152.184	120.149	122.958	96.404	186.258	57.3611	107.272	86.5681	42.8508
A0A0R4J138	Arylsulfatase B OS=Mus musculus OX=10090 GN=Arsb PE=1 SV=1	101.431	110.597	139.172	172.407	148.989	116.367	151.619	97.2981	288.271	196.127	94.4722	262.06	120.678	92.6941	143.88	118.534	87.7862	82.0484	94.7784	65.1817
Q3UMF0	Cordon-bleu protein-like 1 OS=Mus musculus OX=10090 GN=Cobll1 PE=1 SV=2	92.0555	97.5234	194.104	125.668	140.637	97.9147	130.902	97.3037	160.969	214.958	98.8078	197.045	84.8925	81.3541	175.194	123.054	151.063	138.176	136.156	141.785
Q00915	Retinol-binding protein 1 OS=Mus musculus OX=10090 GN=Rbp1 PE=1 SV=2	96.4976	96.26	162.139	145.659	123.364	135.467	98.8593	97.4435	235.862	165.565	99.474	222.152	228.775	94.6573	86.8329	117.076	187.669	103.616	73.9545	95.7383
P04919	Band 3 anion transport protein OS=Mus musculus OX=10090 GN=Slc4a1 PE=1 SV=1	137.68	163.097	178.337	138.884	102.549	144.217	118.479	97.5524	133.603	133.671	106.806	70.6456	106.863	174.262	92.2243	189.051	120.247	112.196	114.89	149.031
Q3U0B3	Dehydrogenase/reductase SDR family member 11 OS=Mus musculus OX=10090 GN=Dhrs11 PE=1 SV=1	103.274	96.4757	222.48	156.745	90.3693	121.138	132.379	97.5576	244.031	198.46	96.4897	180.914	88.4415	142.275	119.034	169.29	109.704	115.909	89.1885	99.1021
A0A286YCG8	Signal sequence receptor subunit alpha OS=Mus musculus OX=10090 GN=Ssr1 PE=1 SV=1	174.527	118.041	38.5591	133.766	85.981	115.046	135.912	97.5776	164.747	50.2271	169.343	63.9953	214.873	180.112	100.176	193.911	142.451	91.8781	174.578	155.422
P17095	High mobility group protein HMG-I/HMG-Y OS=Mus musculus OX=10090 GN=Hmga1 PE=1 SV=4	138.702	97.5516	42.1188	60.0524	220.965	146.577	108.801	97.585	61.8255	92.8917	140.877	72.0026	204.325	91.5385	164.576	99.4276	167.059	122.036	304.099	191.451
Q80W04	Transmembrane and coiled-coil domains protein 2 OS=Mus musculus OX=10090 GN=Tmcc2 PE=1 SV=1	165.725	151.414	122.665	120.658	106.54	142.436	103.703	97.6684	134.54	91.8715	160.039	91.6833	101.729	160.368	73.1762	243.982	56.0738	111.42	143.166	189.672
D3YWX2	YLP motif-containing protein 1 OS=Mus musculus OX=10090 GN=Ylpm1 PE=1 SV=2	98.3968	119.454	177.718	134.469	112.529	100.327	141.97	97.7461	220.822	166.974	109.198	160.824	91.6803	146.904	148.483	83.7209	164.197	134.698	116.527	135.352
Q9Z126	Platelet factor 4 OS=Mus musculus OX=10090 GN=Pf4 PE=1 SV=1	93.3852	99.907	221.796	112.057	173.574	180.057	102.995	97.8624	165.519	140.428	93.3097	130.247	139.086	169.221	130.13	108.194	164.534	112.307	111.195	95.8207
P08032	Spectrin alpha chain, erythrocytic 1 OS=Mus musculus OX=10090 GN=Spta1 PE=1 SV=3	137.828	163.54	171.64	157.535	85.8114	136.632	120.777	97.8792	132.232	137.553	116.559	103.946	95.5955	143.004	109.676	195.96	114.41	111.714	107.697	151.528
Q9DCJ9	N-acetylneuraminate lyase OS=Mus musculus OX=10090 GN=Npl PE=1 SV=1	116.972	127.867	168.837	193.642	84.089	183.19	149.425	98.1732	212.932	161.782	120.221	178.844	108.317	124.659	160.472	108.235	80.4281	93.2865	63.3632	107.139
P16294	Coagulation factor IX OS=Mus musculus OX=10090 GN=F9 PE=2 SV=3	98.5853	100.727	210.099	141.566	122.589	139.822	99.0649	98.2431	256.04	135.466	106.966	206.641	135.541	105.997	121.001	139.83	119.892	125.389	105.847	100.79
Q3UZ35	B-cell differentiation antigen CD72 OS=Mus musculus OX=10090 GN=Cd72 PE=1 SV=1	119.829	121.024	185.931	100.314	93.3335	83.6852	163.18	98.2864	228.045	194.127	126.92	104.689	112.283	97.1706	128.853	125.034	142.332	164.488	134.488	135.318
Q9Z2G6	Protein sel-1 homolog 1 OS=Mus musculus OX=10090 GN=Sel1l PE=1 SV=2	136.219	118.993	87.8773	144.749	85.6361	119.627	151.915	98.3601	155.758	107.94	147.472	125.536	163.074	153.15	89.4815	173.654	134.088	85.8252	168.677	156.988
Q9CPN9	RIKEN cDNA 2210010C04 gene OS=Mus musculus OX=10090 GN=2210010C04Rik PE=1 SV=1	273.673	94.5654	22.6328	190.797	164.225	75.8234	78.5822	98.5533	38.3762	22.9092	156.114	122.212	203.828	188.027	82.8732	271.635	160.083	75.8393	107.179	121.142
E9PV24	Fibrinogen alpha chain OS=Mus musculus OX=10090 GN=Fga PE=1 SV=1	107.425	106.095	197.1	104.507	177.088	153.17	94.274	98.6523	200.432	145.674	100.831	191.976	130.444	100.265	173.304	106.798	167.901	147.896	95.408	77.7685
Q8VHL0	Urea transporter 1 OS=Mus musculus OX=10090 GN=Slc14a1 PE=1 SV=2	145.709	162.554	187.792	148.119	107.291	172.337	104.473	98.6601	131.691	141.085	88.7496	93.5171	111.82	157.531	92.2346	170.078	133.909	129.321	102.081	112.535
P51163	Uroporphyrinogen-III synthase OS=Mus musculus OX=10090 GN=Uros PE=1 SV=1	145.314	191.483	157.367	221.55	67.3132	128.008	121.607	98.7259	89.2147	82.8505	114.262	64.1731	83.2511	255.346	75.8986	209.991	65.0553	137.813	74.3385	142.308
Q3UER8	Fibrinogen gamma chain OS=Mus musculus OX=10090 GN=Fgg PE=1 SV=1	109.935	107.729	214.988	107.61	176.13	153.054	101.473	98.7599	211.17	156.025	103.42	203.486	124.374	93.0134	133.808	101.962	154.008	145.703	84.2732	78.3493
P21981	Protein-glutamine gamma-glutamyltransferase 2 OS=Mus musculus OX=10090 GN=Tgm2 PE=1 SV=4	117.597	125.557	156.327	175.595	163.534	156.733	97.0369	98.7673	128.048	185.561	120.938	145.887	136.258	109.39	130.533	99.5838	116.925	121.171	98.4396	130.364
Q91V01	Lysophospholipid acyltransferase 5 OS=Mus musculus OX=10090 GN=Lpcat3 PE=1 SV=1	168.033	166.073	63.9287	102.94	171.419	156.757	98.2528	98.8746	75.7288	76.8069	166.352	89.2057	160.641	142.954	98.9429	181.334	119.495	137.073	134.539	145.191
P36552	Oxygen-dependent coproporphyrinogen-III oxidase, mitochondrial OS=Mus musculus OX=10090 GN=Cpox PE=1 SV=2	119.611	158.77	325.481	188.935	67.1786	134.116	115.97	98.8895	218.466	154.969	105.244	118.862	52.9688	97.6552	80.5233	218.487	54.4522	121.814	54.2144	109.75
E9PZ16	Basement membrane-specific heparan sulfate proteoglycan core protein OS=Mus musculus OX=10090 GN=Hspg2 PE=1 SV=1	103.884	83.5317	87.4831	82.5367	267.132	160.392	74.0925	98.9276	88.0895	113.049	129.358	114.886	235.697	134.631	138.191	118.538	129.855	107.642	203.47	151.444
P35441	Thrombospondin-1 OS=Mus musculus OX=10090 GN=Thbs1 PE=1 SV=1	114.921	103.683	120.105	152.581	166.119	166.024	102.142	98.9464	101.687	122.275	115.379	161.615	166.228	143.016	179.585	98.595	154.073	143.085	123.432	104.243
Q62417	Sorbin and SH3 domain-containing protein 1 OS=Mus musculus OX=10090 GN=Sorbs1 PE=1 SV=2	112.605	128.291	124.742	112.752	141.968	130.948	104.372	99.0569	319.518	110.53	131.559	137.789	146.429	116.086	184.732	119.11	120.733	106.57	144.067	105.758
P08226	Apolipoprotein E OS=Mus musculus OX=10090 GN=Apoe PE=1 SV=2	151.662	144.871	72.6755	99.8671	186.199	142.666	95.5465	99.1387	109.325	108.02	143.587	81.3575	203.074	124.471	143.181	110.175	186.256	123.347	133.743	144.837
E9QB02	Methionine--tRNA ligase, cytoplasmic OS=Mus musculus OX=10090 GN=Mars1 PE=1 SV=1	119.771	130.497	116.599	140.745	103.645	120.582	153.649	99.1501	136.193	134.681	127.331	131.933	127.511	149.643	144.813	153.431	153.278	116.897	140.716	123.684
P17892	Pancreatic lipase-related protein 2 OS=Mus musculus OX=10090 GN=Pnliprp2 PE=1 SV=2	224.462	98.2192	30.7806	107.32	176.785	87.8577	79.8375	99.295	65.1864	36.017	155.78	142.428	237.603	143.656	79.5882	236.009	170.892	82.0601	133.876	185.055
P01865	Ig gamma-2A chain C region, membrane-bound form OS=Mus musculus OX=10090 GN=Igh-1a PE=1 SV=3	101.94	146.027	164.332	106.84	125.901	103.124	212.314	99.3189	137.093	131.633	109.257	201.365	140.86	92.7976	95.8322	101.03	161.24	190.241	117.03	57.5143
Q9QYB8	Beta-adducin OS=Mus musculus OX=10090 GN=Add2 PE=1 SV=4	122.612	121.184	210.629	179.723	88.0266	122.565	128.714	99.5183	177.966	156.381	118.228	163.815	81.9958	139.746	108.699	163.779	104.114	130.722	84.1444	117.21
P22907	Porphobilinogen deaminase OS=Mus musculus OX=10090 GN=Hmbs PE=1 SV=2	184.186	236.775	124.122	212.217	76.8047	148.197	109.215	99.5206	74.0799	57.5351	160.655	78.8294	67.0684	166.788	54.8777	254.932	50.9922	123.569	73.1271	131.357
Q61247	Alpha-2-antiplasmin OS=Mus musculus OX=10090 GN=Serpinf2 PE=1 SV=1	109.194	152.751	175.599	123.115	147.923	147.546	123.111	99.6135	235.599	175.503	97.3325	218.485	109.256	112.825	96.6246	108.017	131.668	130.658	56.6274	83.6863
Q9EQI5	Chemokine subfamily B Cys-X-Cys OS=Mus musculus OX=10090 GN=Ppbp PE=1 SV=1	94.3414	93.5153	165.949	129.729	133.571	172.118	95.8621	99.6358	139.359	127.488	96.3731	124.428	134.396	206.472	184.869	120.174	181.122	122.932	128.103	117.516
O88712	C-terminal-binding protein 1 OS=Mus musculus OX=10090 GN=Ctbp1 PE=1 SV=2	125.289	125.669	122.397	106.289	95.5688	132.713	141.924	99.7689	188.318	137.237	120.706	108.844	124.051	177.103	154.812	130.515	166.053	137.861	131.683	127.92
P31725	Protein S100-A9 OS=Mus musculus OX=10090 GN=S100a9 PE=1 SV=3	66.1956	87.112	186.542	121.353	180.963	119.8	142.842	99.8519	232.002	294.7	109.685	240.895	112.202	96.6799	100.228	83.0302	180.659	110.39	65.5301	53.4073
P48999	Polyunsaturated fatty acid 5-lipoxygenase OS=Mus musculus OX=10090 GN=Alox5 PE=1 SV=3	116.634	130.8	92.0814	80.5719	288.803	140.362	147.985	99.8586	99.9497	157.909	138.193	83.8929	159.031	121.602	157.544	61.4967	146.48	96.3944	176.428	101.849
Q8R0Y6	Cytosolic 10-formyltetrahydrofolate dehydrogenase OS=Mus musculus OX=10090 GN=Aldh1l1 PE=1 SV=1	152.006	95.9957	84.6597	133.239	136.847	97.9108	108.342	99.8738	127.791	113.974	149.84	189.846	171.199	107.49	142.808	196.262	191.978	113.949	123.511	104.617
O09172	Glutamate--cysteine ligase regulatory subunit OS=Mus musculus OX=10090 GN=Gclm PE=1 SV=1	139.322	154.797	65.0431	166.198	108.249	128.516	105.895	99.9213	82.3125	75.4315	154.224	75.0991	120.969	253.232	117.868	205.53	114.31	106.53	124.833	169.229
A0A384DV79	High mobility group protein HMG-I/HMG-Y OS=Mus musculus OX=10090 GN=Hmga1 PE=1 SV=1	133.102	90.5378	38.6769	55.9325	212.059	138.869	115.978	99.9262	50.4128	84.4423	131.101	63.799	208.24	97.8702	184.27	94.2467	180.427	125.912	330.15	199.969
G5E8T9	Hydroxyacylglutathione hydrolase, mitochondrial OS=Mus musculus OX=10090 GN=Hagh PE=1 SV=1	120.013	111.657	233.916	154.637	95.4703	125.966	115.843	100.042	248.931	170.07	111.477	172.09	90.4586	90.5842	118.574	173.426	90.7474	110.52	101.744	122.236
Q9D1M7	Peptidyl-prolyl cis-trans isomerase FKBP11 OS=Mus musculus OX=10090 GN=Fkbp11 PE=1 SV=1	175.837	73.6545	10.0346	105.536	167.306	76.7533	97.9373	100.08	50.7704	10.1536	191.971	44.5777	281.67	178.025	51.4676	287.798	138.229	52.7675	260.241	204.916
Q91WE1	Sorting nexin-15 OS=Mus musculus OX=10090 GN=Snx15 PE=1 SV=1	98.1655	134.365	125.867	118.063	192.602	137.116	118.038	100.099	122.568	164.292	138.272	136.352	104.901	166.193	168.501	104.556	112.979	128.928	96.5797	150.443
Q05915	GTP cyclohydrolase 1 OS=Mus musculus OX=10090 GN=Gch1 PE=1 SV=1	107.513	170.896	330.71	163.951	101.979	146.497	100.919	100.109	202.672	117.835	124.551	87.987	62.4251	111.731	61.4092	181.369	63.4888	122.589	68.5989	138.161
Q80VB6	Dclk1 protein OS=Mus musculus OX=10090 GN=Dclk1 PE=1 SV=1	131.101	132.107	119.004	94.7506	180.879	146.881	94.7618	100.303	141.942	135.339	119.082	106.734	144.164	88.7031	148.295	97.8979	155.428	150.094	204.556	143.682
Q8VDF3	Death-associated protein kinase 2 OS=Mus musculus OX=10090 GN=Dapk2 PE=1 SV=1	138.218	174.045	71.1575	178.298	108.995	101.147	154.444	100.345	79.1428	78.6946	132.023	59.3722	184.184	174.928	159.843	149.384	114.405	128.235	123.866	157.174
Q6PFB2	Rcc1 protein OS=Mus musculus OX=10090 GN=Rcc1 PE=1 SV=1	122.961	111.917	88.5953	86.1662	203.798	140.13	102.8	100.579	60.6937	98.861	151.95	110.632	173.287	137.552	142.284	121.249	143.981	126.075	184.511	189.391
Q99N84	28S ribosomal protein S18b, mitochondrial OS=Mus musculus OX=10090 GN=Mrps18b PE=1 SV=1	146.603	137.59	82.4043	109.682	173.596	127.382	105.958	100.627	125.268	99.3855	131.471	82.4224	155.408	153.703	170.606	148.418	125.524	122.449	162.932	157.694
Q9QZ85	Interferon-inducible GTPase 1 OS=Mus musculus OX=10090 GN=Iigp1 PE=1 SV=2	132.489	168.719	91.2562	139.255	191.009	175.117	78.1086	100.656	52.4449	119.738	95.2526	71.3335	121.905	282.561	116.441	99.876	171.606	160.214	90.7498	109.258
Q91YE6	Importin-9 OS=Mus musculus OX=10090 GN=Ipo9 PE=1 SV=3	118.807	138.981	102.134	115.141	225.634	107.001	105.355	100.657	157.491	133.919	130.389	145.924	130.61	158.905	124.709	169.357	77.5221	90.7313	127.631	144.208
P52293	Importin subunit alpha-1 OS=Mus musculus OX=10090 GN=Kpna2 PE=1 SV=2	167.894	181.628	79.0888	200.722	71.2113	150.5	142.501	100.861	207.061	84.6452	183.676	74.9436	71.373	211.489	72.2899	125.924	107.21	116.754	115.169	93.7212
Q3TTY5	Keratin, type II cytoskeletal 2 epidermal OS=Mus musculus OX=10090 GN=Krt2 PE=1 SV=1	107.586	92.4605	110.569	124.467	110.383	81.3487	85.1402	101.012	124.078	123.255	79.2793	97.5142	136.377	132.354	508.948	141.888	189.735	162.892	108.169	193.373
P97290	Plasma protease C1 inhibitor OS=Mus musculus OX=10090 GN=Serping1 PE=1 SV=3	100.343	133.242	157.733	123.603	122.384	139.254	118.885	101.083	252.738	171.941	104.579	198.76	120.075	124.69	109.791	121.133	135.399	131.849	98.4736	95.6301
P0C0S6	Histone H2A.Z OS=Mus musculus OX=10090 GN=H2az1 PE=1 SV=2	123.329	86.3387	50.6198	69.9556	205.053	138.856	132.642	101.135	63.8955	98.5485	158.958	63.6232	196.429	96.7883	130.441	86.7092	164.681	131.213	333.593	178.516
P54227	Stathmin OS=Mus musculus OX=10090 GN=Stmn1 PE=1 SV=2	103.43	118.643	263.708	174.112	73.6898	130.613	118.772	101.193	232.138	132.496	97.7742	144.957	68.7169	193.344	104.837	194.644	71.7802	125.026	72.2728	111.273
P02535	Keratin, type I cytoskeletal 10 OS=Mus musculus OX=10090 GN=Krt10 PE=1 SV=3	116.368	126.016	127.709	107.136	116.147	93.118	63.3147	101.239	142.342	147.661	87.0738	125.343	148.618	121.871	297.181	85.954	219.965	241.064	98.6602	159.937
P11276	Fibronectin OS=Mus musculus OX=10090 GN=Fn1 PE=1 SV=4	123.61	148.254	85.3259	79.7417	240.319	168.153	84.3362	101.282	93.4667	102.896	131.1	96.876	187.103	138.613	133.906	117.829	151.901	119.315	159.19	130.409
Q8R2S8	CD177 antigen OS=Mus musculus OX=10090 GN=Cd177 PE=2 SV=1	75.1312	161.086	97.755	57.3553	286.081	191.375	78.2758	101.549	110.651	205.659	119.187	175.653	220.665	33.4862	174.533	73.6183	179.532	147.177	84.218	67.5373
Q6IME9	Keratin, type II cytoskeletal 72 OS=Mus musculus OX=10090 GN=Krt72 PE=3 SV=1	103.941	105.125	70.4331	125.514	104.329	75.0791	94.382	101.632	97.1478	97.5966	108.189	90.9174	155.967	197.175	296.898	161.996	175.622	146.144	172.421	221.121
A0A0R4J0X5	Alpha-1-antitrypsin 1-3 OS=Mus musculus OX=10090 GN=Serpina1c PE=1 SV=1	102.474	166.453	168.671	105.165	156.695	125.413	100.967	101.691	303.193	192.599	106.381	263.214	74.2765	83.5562	88.383	96.7632	183.645	119.929	54.898	68.7621
P62862	40S ribosomal protein S30 OS=Mus musculus OX=10090 GN=Fau PE=1 SV=1	171.018	137.473	105.809	117.004	164.414	119.828	91.0302	101.793	52.0725	51.4733	158.803	76.5111	161.427	142.896	41.2685	226.471	113.963	113.063	205.025	180.337
Q8BG81	Polymerase delta-interacting protein 3 OS=Mus musculus OX=10090 GN=Poldip3 PE=1 SV=1	101.25	114.473	210.476	85.8659	185.665	140.587	66.1759	101.825	116.082	190.621	100.302	161.211	88.7313	123.939	125.309	156.219	183.101	115.275	115.948	158.693
Q8K0E8	Fibrinogen beta chain OS=Mus musculus OX=10090 GN=Fgb PE=1 SV=1	113.191	109.345	224.172	105.345	182.774	155.304	99.0522	101.828	176.811	165.203	91.732	184.493	135.342	91.3596	140.562	104.553	161.082	143.722	79.5051	87.399
P70697	Uroporphyrinogen decarboxylase OS=Mus musculus OX=10090 GN=Urod PE=1 SV=2	129.72	147.354	228.789	203.191	70.0194	136.755	115.588	101.867	154.191	123.989	117.307	115.928	76.8774	164.117	98.8918	221.182	63.8677	120.199	76.9878	119.47
Q8R1V4	Transmembrane emp24 domain-containing protein 4 OS=Mus musculus OX=10090 GN=Tmed4 PE=1 SV=1	158.512	124.168	42.4167	102.673	198.128	145.867	98.345	101.933	91.2053	60.2561	161.243	71.9461	180.971	173.559	122.357	142.685	134.702	119.521	202.974	150.488
H7BWY8	Pre-rRNA-processing protein TSR2 homolog OS=Mus musculus OX=10090 GN=Tsr2 PE=1 SV=1	90.209	102.39	202.15	147.289	116.823	121.995	99.4513	102.023	384.809	212.21	99.1431	254.36	66.8361	94.813	139.451	180.181	66.6685	115.019	92.4172	48.0397
Q99J08	SEC14-like protein 2 OS=Mus musculus OX=10090 GN=Sec14l2 PE=1 SV=1	167.342	193.798	161.585	216.791	74.3457	126.994	128.26	102.18	107.069	116.744	109.81	91.2366	77.7932	148.076	113.404	209.711	90.5475	116.417	89.148	115.934
Q9JJL8	Serine--tRNA ligase, mitochondrial OS=Mus musculus OX=10090 GN=Sars2 PE=1 SV=2	117.997	125.16	182.544	134.535	85.2772	119.789	150.448	102.195	235.201	166.992	113.553	176.327	94.7627	107.975	135.838	170.083	100.301	125.981	105.059	109.592
P01670	Ig kappa chain V-III region PC 6684 OS=Mus musculus OX=10090 PE=1 SV=1	129.01	109.503	107.496	137.466	107.008	131.641	195.75	102.204	192.276	184.134	126.738	134.706	155.934	107.69	178.077	107.459	104.196	78.5574	122.671	143.305
B2RPV6	Multimerin-1 OS=Mus musculus OX=10090 GN=Mmrn1 PE=1 SV=2	113.624	106.724	122.663	114.344	165.39	146.847	111.893	102.223	171.474	111.196	120.716	130.308	162.631	175.26	154.342	120.461	142.879	126.487	135.844	110.562
Q61781	Keratin, type I cytoskeletal 14 OS=Mus musculus OX=10090 GN=Krt14 PE=1 SV=2	106.376	101.698	94.1155	98.7959	128.39	92.7347	82.0612	102.263	149.399	139.206	98.2234	93.1269	131.311	171.7	290.253	99.6669	195.388	197.562	180.248	177.57
Q9Z2K1	Keratin, type I cytoskeletal 16 OS=Mus musculus OX=10090 GN=Krt16 PE=1 SV=3	109.627	109.025	104.995	98.7959	128.39	92.7347	82.0612	102.263	149.399	141.311	78.1844	91.5706	143.086	154.179	347.266	99.6669	195.388	197.562	149.188	177.57
P00688	Pancreatic alpha-amylase OS=Mus musculus OX=10090 GN=Amy2 PE=1 SV=2	279.43	84.2467	10.5555	171.472	137.701	69.3938	88.4301	102.263	31.4324	10.6763	142.298	144.06	231.181	147.723	120.691	230.243	193.25	72.8252	127.913	179.255
P60761	Neurogranin OS=Mus musculus OX=10090 GN=Nrgn PE=1 SV=1	115.947	77.2334	151.21	108.71	89.0954	158.246	64.3869	102.264	315.112	144.395	112.96	158.219	97.6599	168.358	260.082	116.083	177.173	128.975	108.257	122.545
Q61704	Inter-alpha-trypsin inhibitor heavy chain H3 OS=Mus musculus OX=10090 GN=Itih3 PE=1 SV=3	99.7255	129.825	148.793	103.261	192.73	155.307	100.928	102.311	172.177	166.49	115.959	249.544	134.032	71.161	119.583	105.58	167.084	140.053	91.2988	76.3406
P30681	High mobility group protein B2 OS=Mus musculus OX=10090 GN=Hmgb2 PE=1 SV=3	120.923	98.2016	167.557	105.4	133.189	123.565	136.546	102.341	159.393	161.53	119.857	153.831	117.85	84.7506	146.829	131.348	134.2	124.026	173.344	158.089
Q9JIM1	Equilibrative nucleoside transporter 1 OS=Mus musculus OX=10090 GN=Slc29a1 PE=1 SV=3	119.745	187.795	128.564	144.631	110.206	154.265	109.668	102.435	159.358	115.943	132.479	107.809	122.949	108.292	147.157	194.947	63.3373	133.067	122.379	137.806
Q8VED5	Keratin, type II cytoskeletal 79 OS=Mus musculus OX=10090 GN=Krt79 PE=1 SV=2	95.4926	112.591	112.098	110.776	144.94	114.3	104.027	102.442	121.688	115.631	86.6256	91.093	113.474	182.282	373.355	120.023	163.901	138.994	148.207	180.918
Q6PE01	U5 small nuclear ribonucleoprotein 40 kDa protein OS=Mus musculus OX=10090 GN=Snrnp40 PE=1 SV=1	138.7	145.293	122.073	121.528	137.092	124.395	146.702	102.526	111.969	120.059	137.92	140.333	125.039	110.32	128.641	141.493	125.559	124.25	135.75	152.804
Q5BKQ4	Inactive pancreatic lipase-related protein 1 OS=Mus musculus OX=10090 GN=Pnliprp1 PE=1 SV=2	226.577	105.598	27.3194	158.56	160.449	73.8742	84.8805	102.561	31.4326	30.3205	151.65	153.615	233.572	139.543	85.935	253.579	174.802	82.8715	128.009	153.554
Q6GQT9	Nodal modulator 1 OS=Mus musculus OX=10090 GN=Nomo1 PE=1 SV=1	154.66	141.726	70.5121	170.746	77.2049	146.464	143.871	102.78	95.5024	80.2474	160.851	96.006	157.84	142.538	153.596	152.346	126.555	157.895	146.107	116.497
Q9WV69	Dematin OS=Mus musculus OX=10090 GN=Dmtn PE=1 SV=1	109.819	126.139	300.582	158.525	103.817	120.693	91.5442	102.813	208.681	170.26	84.4583	123.161	56.5725	164.338	113.365	148.246	122.815	130.333	56.3055	142.369
P48774	Glutathione S-transferase Mu 5 OS=Mus musculus OX=10090 GN=Gstm5 PE=1 SV=1	170.888	159.515	106.414	209.087	99.5581	122.872	131.954	102.819	73.5737	85.3645	147.864	101.537	132.453	175.941	107.945	190.271	89.0572	119.47	83.5963	133.502
P29699	Alpha-2-HS-glycoprotein OS=Mus musculus OX=10090 GN=Ahsg PE=1 SV=1	110.611	168.077	149.142	109.016	139.289	151.67	105.972	102.861	220.366	155.524	103.585	166.526	117.931	110.074	122.027	100.419	162.105	132.835	102.151	110.328
S4R1P5	Dystonin OS=Mus musculus OX=10090 GN=Dst PE=1 SV=1	102.76	102.782	170.033	176.852	125.83	105.751	103.218	102.902	230.819	124.426	89.2168	168.27	112.89	182.862	179.807	124.723	128.798	128.407	118.897	101.268
A0A0R4J0Q6	E3 ubiquitin-protein ligase TRIM56 OS=Mus musculus OX=10090 GN=Trim56 PE=1 SV=1	171.911	161.656	89.3667	112.688	87.5579	81.634	94.4975	103.041	123.166	87.7521	142.678	89.5576	163.308	137.379	103.478	80.0944	141.749	374.2	128.119	122.3
Q923B1	Lariat debranching enzyme OS=Mus musculus OX=10090 GN=Dbr1 PE=1 SV=2	120.308	136.788	180.146	150.623	107.138	132.601	109.889	103.041	128.764	169.032	116.859	174.005	92.304	89.6055	135.12	166.173	133.158	148.962	107.038	125.595
Q91VJ2	Caveolae-associated protein 3 OS=Mus musculus OX=10090 GN=Cavin3 PE=1 SV=1	105.406	117.609	69.0471	87.096	221.813	152.746	89.452	103.06	198.471	165.559	156.822	91.7285	188.528	193.677	57.6185	126.61	137.275	81.8037	150.184	119.735
Q9R002	Interferon-activable protein 202 OS=Mus musculus OX=10090 GN=Ifi202 PE=1 SV=3	38.3309	238.761	25.0132	115.833	210.432	201.789	104.516	103.064	63.1763	33.768	179.613	216.068	80.7004	165.415	146.323	31.9459	153.496	55.4421	146.049	220.958
Q6PGB8	Probable global transcription activator SNF2L1 OS=Mus musculus OX=10090 GN=Smarca1 PE=1 SV=1	134.334	135.159	114.611	127.294	137.809	129.328	153.498	103.074	163.465	147.354	114.141	88.709	132.903	155.423	142.601	143.252	108.291	112.138	157.839	122.945
O88668	Protein CREG1 OS=Mus musculus OX=10090 GN=Creg1 PE=1 SV=1	110.57	116.507	200.533	176.667	97.4012	129.261	96.9003	103.195	330.326	165.275	95.4063	237.259	104.09	118.03	126.411	168.958	83.7537	109.647	54.2326	68.3809
A0A2I3BQV5	Exportin-7 OS=Mus musculus OX=10090 GN=Xpo7 PE=1 SV=1	169.733	160.596	70.2441	130.741	129.306	137.069	119.326	103.211	94.6766	83.7123	138.408	80.4272	149.621	128.56	120.048	168.627	105.727	121.512	186.832	176.858
Q99J83	Autophagy protein 5 OS=Mus musculus OX=10090 GN=Atg5 PE=1 SV=1	145.734	133.557	116.582	138.14	90.5251	116.755	123.209	103.227	89.5174	114.092	151.941	93.9684	132.365	139.669	122.174	168.292	163.353	131.755	149.517	171.371
A0A0R4J0G0	Phosphoenolpyruvate carboxykinase (GTP) OS=Mus musculus OX=10090 GN=Pck2 PE=1 SV=1	140.393	144.396	219.491	150.437	91.3071	130.882	123.974	103.282	113.131	113.376	114.836	81.5086	133.521	121.93	107.409	206.602	93.6031	127.07	107.436	157.06
Q07235	Glia-derived nexin OS=Mus musculus OX=10090 GN=Serpine2 PE=1 SV=2	96.0025	109.825	165.976	99.7498	185.057	187.966	124.465	103.325	135.187	140.566	111.929	144.769	118.037	144.217	174.193	99.0616	136.61	117.487	141.899	106.953
P04104	Keratin, type II cytoskeletal 1 OS=Mus musculus OX=10090 GN=Krt1 PE=1 SV=4	107.079	98.8507	113.903	124.572	108.003	81.1124	83.9798	103.328	124.984	116.099	87.686	106.056	142.709	136.483	424.383	135.595	191.316	171.964	123.497	190.673
A8DUK4	Beta-globin OS=Mus musculus OX=10090 GN=Hbb-bs PE=1 SV=1	61.7073	60.444	234.571	156.525	74.7191	100.025	170.173	103.334	175.326	247.778	70.0091	117.994	129.201	266.421	101.493	143.957	100.621	114.385	65.5821	165.488
Q8VHE0	Translocation protein SEC63 homolog OS=Mus musculus OX=10090 GN=Sec63 PE=1 SV=4	144.75	130.857	75.2192	109.701	134.258	119.937	111.196	103.351	63.6375	77.2579	145.589	84.3923	172.092	135.499	139.29	143.735	173.188	103.718	204.358	221.13
A0A2R8VHP3	Predicted pseudogene 5478 OS=Mus musculus OX=10090 GN=Gm5478 PE=1 SV=1	105.964	92.8915	128.148	114.966	106.122	84.185	73.9374	103.497	142.545	125.173	70.8134	92.2303	138.217	130.13	534.213	130.326	215.741	173.373	88.1249	182.596
Q9Z1Q9	Valine--tRNA ligase OS=Mus musculus OX=10090 GN=Vars1 PE=1 SV=1	161.667	155.245	86.007	124.668	98.6148	158.597	104.512	103.605	93.8026	82.6312	151.08	101.776	146.991	135.2	113.834	328.203	94.0467	94.7232	148.408	106.434
P04202	Transforming growth factor beta-1 proprotein OS=Mus musculus OX=10090 GN=Tgfb1 PE=1 SV=1	101.327	90.1664	184.142	127.474	134.237	144.657	108.646	103.677	221.141	183.456	100.87	169.098	111.418	165.133	141.937	115.792	130.589	120.786	101.267	122.363
O88379	Bromodomain adjacent to zinc finger domain protein 1A OS=Mus musculus OX=10090 GN=Baz1a PE=1 SV=3	150.021	145.151	111.872	134.672	113.403	123.26	119.316	103.761	256.578	147.932	123.488	153.708	116.235	125.091	156.616	139.088	101.864	120.51	91.3537	126.4
B2RR82	Intersectin-2 OS=Mus musculus OX=10090 GN=Itsn2 PE=1 SV=1	95.8702	94.6431	85.3522	93.7328	107.007	98.4758	102.288	103.775	167.389	97.3517	169.064	170.826	172.383	158.074	165.761	156.886	143.42	164.056	128.709	189.365
Q8BKI2	Trinucleotide repeat-containing gene 6B protein OS=Mus musculus OX=10090 GN=Tnrc6b PE=1 SV=2	114.462	140.728	146.687	105.375	95.7262	120.105	113.106	103.834	296.805	129.006	120.817	129.794	98.9847	130.306	216.455	147.877	102.049	139.887	118.429	136.191
Q8R4N0	Citramalyl-CoA lyase, mitochondrial OS=Mus musculus OX=10090 GN=Clybl PE=1 SV=2	123.735	97.8336	200.107	158.913	108.351	102.005	124.245	103.874	192.685	129.945	131.189	163.57	114.494	105.394	121.16	189.609	108.52	116.312	132.073	114.89
P97821	Dipeptidyl peptidase 1 OS=Mus musculus OX=10090 GN=Ctsc PE=1 SV=1	100.029	97.1441	201.974	113.834	112.901	122.484	120.292	104.12	320.796	174.378	102.699	277.433	81.5019	115.428	115.245	134.381	115.048	135.458	70.4884	85.9243
Q8BU33	2-hydroxyacyl-CoA lyase 2 OS=Mus musculus OX=10090 GN=Ilvbl PE=1 SV=1	162.198	159.336	77.5815	71.6844	103.649	113.779	200.847	104.129	61.2815	110.375	143.315	96.4443	152.975	126.544	94.0412	114.356	145.144	128.763	158.537	228.412
P97494	Glutamate--cysteine ligase catalytic subunit OS=Mus musculus OX=10090 GN=Gclc PE=1 SV=4	106.881	118.214	269.724	146.286	86.6943	117.648	126.663	104.282	227.507	179.387	93.2225	202.048	85.0662	88.8952	99.7916	161.622	125.38	126.356	70.0745	113.158
Q8CG48	Structural maintenance of chromosomes protein 2 OS=Mus musculus OX=10090 GN=Smc2 PE=1 SV=2	162.892	187.26	92.3996	180.392	103.205	134.234	113.921	104.286	127.536	76.8572	152.571	81.7323	100.489	179.287	100.723	199.391	80.4723	125.863	123.533	127.427
Q9DB34	Charged multivesicular body protein 2a OS=Mus musculus OX=10090 GN=Chmp2a PE=1 SV=1	106.958	103.972	280.384	89.8819	164.897	129.292	127.022	104.311	227.828	249.825	106.356	79.0573	90.8817	67.191	140.305	133.857	114.836	128.08	118.008	109.046
P07759	Serine protease inhibitor A3K OS=Mus musculus OX=10090 GN=Serpina3k PE=1 SV=2	87.5197	144.293	181.116	105.283	176.222	145.474	86.8722	104.34	258.954	210.514	121.579	238.507	101.953	70.4332	95.3421	92.5549	164.772	118.821	62.0906	91.8613
O88322	Nidogen-2 OS=Mus musculus OX=10090 GN=Nid2 PE=1 SV=2	102.85	92.5115	72.6419	90.7369	265.152	139.404	70.4908	104.437	121.14	86.4167	112.12	83.8032	191.311	145.283	168.947	111.298	116.443	116.34	301.405	151.826
P04117	Fatty acid-binding protein, adipocyte OS=Mus musculus OX=10090 GN=Fabp4 PE=1 SV=3	114.415	119.893	149.264	133.037	225.54	131.614	67.1758	104.576	237.282	128.969	139.877	232.538	163.203	87.6885	62.6073	139.291	81.2688	97.4387	93.3852	106.024
Q9D832	DnaJ homolog subfamily B member 4 OS=Mus musculus OX=10090 GN=Dnajb4 PE=1 SV=1	145.057	153.379	119.729	143.865	129.863	141.341	126.636	104.681	76.8182	88.0785	132.258	85.2297	152.135	147.601	129.208	155.635	121.781	127.043	139.03	152.383
Q99KK9	Histidine--tRNA ligase, mitochondrial OS=Mus musculus OX=10090 GN=Hars2 PE=1 SV=1	120.387	132.519	216.479	181.251	103.307	107.408	146.206	104.686	134.185	159.773	122.419	118.436	108.039	107.32	114.364	161.816	92.468	135.771	104.513	124.195
P43137	Lithostathine-1 OS=Mus musculus OX=10090 GN=Reg1 PE=1 SV=1	268.666	137.667	21.6582	326.384	137.195	89.6447	79.0566	104.817	57.8397	26.6797	213.992	145.244	146.181	120.533	93.1737	178.655	91.2757	66.8028	76.5451	119.594
P34914	Bifunctional epoxide hydrolase 2 OS=Mus musculus OX=10090 GN=Ephx2 PE=1 SV=2	113.681	115.543	169.402	176.448	58.9722	108.207	178.553	104.826	230.308	203.869	129.325	207.25	114.168	72.936	132.129	145.934	119.567	85.5468	76.9302	114.117
O08528	Hexokinase-2 OS=Mus musculus OX=10090 GN=Hk2 PE=1 SV=1	143.962	131.577	110.043	126.804	139.797	139.01	136.586	104.827	171.953	130.618	149.526	131.852	161.77	117.522	109.501	129.444	137.255	136.897	113.848	88.8988
Q3UGX2	Spectrin beta chain OS=Mus musculus OX=10090 GN=Sptb PE=1 SV=1	140.519	168.809	156.667	147.076	85.7802	144.355	123.026	104.861	121.387	129.676	119.313	83.1842	101.445	160.532	104.146	183.987	122.81	116.856	116.239	152.67
Q9JLJ0	Lipopolysaccharide-induced tumor necrosis factor-alpha factor homolog OS=Mus musculus OX=10090 GN=Litaf PE=1 SV=1	134.611	141.146	116.684	118.118	198.347	177.971	88.6779	105.026	120.308	107.929	112.709	106.921	198.582	141.713	115.782	115.825	137.38	112.608	125.217	119.596
E9QPX1	Collagen alpha-1(XVIII) chain OS=Mus musculus OX=10090 GN=Col18a1 PE=1 SV=1	112.143	111.461	103.89	80.8753	235.603	133.971	81.1331	105.059	169.619	80.675	91.8543	104.958	165.989	205.625	119.349	145.286	125.911	110.57	226.605	122.671
P28654	Decorin OS=Mus musculus OX=10090 GN=Dcn PE=1 SV=1	114.513	110.483	54.8343	90.9444	247.896	125.64	83.4445	105.067	100.046	83.4254	166.083	106.246	272.822	117.122	122.348	108.901	159.959	107.39	164.54	155.246
Q3U2A8	Valine--tRNA ligase, mitochondrial OS=Mus musculus OX=10090 GN=Vars2 PE=1 SV=2	140.673	180.034	79.9987	137.099	122.353	138.789	152.415	105.08	151.442	86.0186	139.603	111.885	112.06	145.93	140.452	104.354	114.313	151.691	153.196	120.952
A0A0R4J0I1	Serine protease inhibitor A3K OS=Mus musculus OX=10090 GN=Serpina3k PE=1 SV=1	87.8291	143.123	183.646	108.712	173.374	144.615	86.0179	105.144	265.364	214.869	120.508	238.087	100.792	71.8108	93.2678	91.7062	163.664	120.804	59.6203	87.9516
Q922U2	Keratin, type II cytoskeletal 5 OS=Mus musculus OX=10090 GN=Krt5 PE=1 SV=1	107.792	89.8183	123.428	118.339	135.058	101.219	96.762	105.153	123.032	123.583	79.7093	99.0519	139.649	133.554	497.11	140.432	180.188	136.148	97.0783	171.295
Q64511	DNA topoisomerase 2-beta OS=Mus musculus OX=10090 GN=Top2b PE=1 SV=2	142.15	136.671	74.8705	84.5685	195.585	144.638	113.816	105.172	83.4744	97.1765	159.515	92.2633	151.106	117.577	132.317	114.841	140.238	129.69	202.334	169.668
A0A286YCX6	Trafficking protein particle complex 8 OS=Mus musculus OX=10090 GN=Trappc8 PE=1 SV=2	153.316	132.795	83.5345	130.72	125.893	122.709	108.681	105.206	151.953	80.2951	154.177	82.5166	143.573	162.153	138.311	167.081	124.993	126.095	171.446	147.417
Q922Q8	Leucine-rich repeat-containing protein 59 OS=Mus musculus OX=10090 GN=Lrrc59 PE=1 SV=1	148.618	136.484	56.6263	107.55	135.449	109.993	102.317	105.24	63.6603	61.8713	176.226	77.6737	179.022	140.969	99.7765	202.219	169.625	96.8571	204.783	197.174
O35930	Platelet glycoprotein Ib alpha chain OS=Mus musculus OX=10090 GN=Gp1ba PE=1 SV=2	95.4508	90.4824	171.913	127.24	117.501	150.374	111.389	105.279	244.343	158.284	104.113	179.844	117.817	164.191	158.128	118.694	137.832	135.606	112.756	93.3843
Q01339	Beta-2-glycoprotein 1 OS=Mus musculus OX=10090 GN=Apoh PE=1 SV=1	125.454	188.46	105.47	67.0565	168.195	143.555	99.1748	105.359	213.474	107.264	107.041	105.837	151.397	130.339	120.229	125.324	175.119	129.439	146.388	111.989
P11440	Cyclin-dependent kinase 1 OS=Mus musculus OX=10090 GN=Cdk1 PE=1 SV=3	160.762	243.724	94.5913	286.092	68.1322	130.682	114.02	105.393	57.48	60.6556	151.293	60.3074	63.1699	214.133	88.2854	194.548	54.1503	138.55	84.3375	113.51
P02798	Metallothionein-2 OS=Mus musculus OX=10090 GN=Mt2 PE=1 SV=2	176.713	175.66	235.363	272.975	170.98	197.953	67.965	105.452	31.9011	138.43	148.478	94.1493	77.9943	86.2869	112.986	130.009	132.769	81.9385	15.3493	60.9846
Q6NXH9	Keratin, type II cytoskeletal 73 OS=Mus musculus OX=10090 GN=Krt73 PE=1 SV=1	106.427	102.052	118.195	116.785	101.911	76.147	85.228	105.469	117.922	122.822	82.1793	102.122	139.807	136.765	444.495	141.108	200.552	164.344	109.882	206.173
P51437	Cathelicidin antimicrobial peptide OS=Mus musculus OX=10090 GN=Camp PE=1 SV=2	105.844	117.045	97.2461	90.34	169.967	107.319	132.953	105.537	115.604	146.527	150.727	91.064	162.165	155.478	137.275	115.185	284.772	114.314	162.524	72.8885
P30412	Peptidyl-prolyl cis-trans isomerase C OS=Mus musculus OX=10090 GN=Ppic PE=1 SV=1	88.9895	89.1998	115.705	134.705	155.395	144.515	100.372	105.656	180.377	126.34	100.581	157.64	234.452	177.265	180.985	129.078	135.86	86.7369	89.7633	140.401
Q80YW0	Cytohesin-4 OS=Mus musculus OX=10090 GN=Cyth4 PE=1 SV=1	123.342	125.45	161.961	65.9543	124.227	131.311	121.186	105.816	227.792	125.865	140.245	159.652	119.796	97.7049	136.292	163.264	170.378	130.204	124.42	108.117
O54724	Caveolae-associated protein 1 OS=Mus musculus OX=10090 GN=Cavin1 PE=1 SV=1	100.297	111.582	119.653	73.9161	272.368	156.377	74.8048	105.829	176.887	162.682	123.386	133.121	173.396	143.149	128.066	95.1684	141.379	93.3415	137.443	117.096
Q9D020	Cytosolic 5'-nucleotidase 3A OS=Mus musculus OX=10090 GN=Nt5c3a PE=1 SV=4	155.424	147.069	129.851	171.544	91.0426	130.511	133.842	105.848	84.2411	96.4611	128.12	122.549	124.548	171.977	109.368	198.254	99.2396	129.726	99.9751	139.909
Q91VM9	Inorganic pyrophosphatase 2, mitochondrial OS=Mus musculus OX=10090 GN=Ppa2 PE=1 SV=1	96.2432	103.241	235.559	126.976	114.469	120.729	134.744	105.853	225.021	198.008	96.384	212.116	94.4689	104.244	131.998	133.413	127.882	120.362	68.1334	120.121
Q8R0G9	Nuclear pore complex protein Nup133 OS=Mus musculus OX=10090 GN=Nup133 PE=1 SV=2	154.269	168.932	62.9476	135.104	93.1848	118.046	162.568	105.856	164.553	91.1258	145.554	84.7436	135.212	168.194	104.932	159.928	115.904	101.785	162.387	149.084
Q8K411	Presequence protease, mitochondrial OS=Mus musculus OX=10090 GN=Pitrm1 PE=1 SV=1	113.351	133.611	252.593	175.134	95.7672	134.529	113.561	105.896	179.496	178.158	86.1185	186.952	90.8718	85.7072	117.639	178.463	101.853	124.107	70.7585	107.675
Q91ZW3	SWI/SNF-related matrix-associated actin-dependent regulator of chromatin subfamily A member 5 OS=Mus musculus OX=10090 GN=Smarca5 PE=1 SV=1	132.914	133.012	105.209	125.616	137.739	124.721	157.076	106.035	139.752	123.395	130.863	97.5324	137.891	146.151	135.045	132.859	114.394	122.505	173.456	132.638
P83882	60S ribosomal protein L36a OS=Mus musculus OX=10090 GN=Rpl36a PE=3 SV=2	172.882	149.615	93.3776	118.179	126.862	111.795	96.0338	106.119	71.9827	55.7233	159.309	72.8223	155.974	130.711	87.7994	229.359	138.073	124.072	188.428	172.134
A0A0R4J0H7	Condensin complex subunit 1 OS=Mus musculus OX=10090 GN=Ncapd2 PE=1 SV=1	150.458	213.217	84.8467	169.285	122.23	199.335	105.225	106.22	74.0632	70.914	150.781	56.5233	86.9693	242.856	81.1208	184.305	80.4607	121.499	97.5157	117.582
Q9ER72	Cysteine--tRNA ligase, cytoplasmic OS=Mus musculus OX=10090 GN=Cars1 PE=1 SV=2	130.87	131.799	183.35	158.205	111.464	111.652	135.217	106.226	106.801	120.967	145.06	140.321	107.935	107.842	98.5998	210.133	106.05	112.364	123.42	132.464
Q5I2A0	Serine protease inhibitor A3G OS=Mus musculus OX=10090 GN=Serpina3g PE=1 SV=2	136.79	137.706	116.018	166.918	167.591	170.063	92.3742	106.268	99.3713	108.778	118.084	131.679	136.81	225.307	102.93	99.9064	157.192	126.469	78.0596	100.272
A0A0M3HEP7	Phospholipid-transporting ATPase OS=Mus musculus OX=10090 GN=Atp8a1 PE=1 SV=1	140.043	158.001	112.256	112.767	163.028	175.4	82.369	106.269	111.147	102.71	142.851	122.261	135.337	109.21	115.863	203.128	117.58	115.396	151.426	115.94
Q9DD18	D-aminoacyl-tRNA deacylase 1 OS=Mus musculus OX=10090 GN=Dtd1 PE=1 SV=2	124.349	112.493	151.495	181.523	115.708	83.6333	100.609	106.272	201.484	174.439	123.656	181.025	122.409	87.1758	169.537	140.883	165.236	100.49	101.207	127.5
Q3UV17	Keratin, type II cytoskeletal 2 oral OS=Mus musculus OX=10090 GN=Krt76 PE=1 SV=1	113.765	97.2205	92.4666	107.865	139.058	107.72	98.2597	106.33	125.066	97.9256	124.779	121.737	159.027	178.32	193.451	116.926	186.656	139.275	176.298	180.658
O35490	Betaine--homocysteine S-methyltransferase 1 OS=Mus musculus OX=10090 GN=Bhmt PE=1 SV=1	137.817	128.825	173.833	89.6144	179.179	145.6	94.8529	106.383	146.438	127.591	107.645	186.245	80.4755	145.325	184.053	127.937	139.12	191.342	61.7802	93.1329
Q9QZU9	Ubiquitin/ISG15-conjugating enzyme E2 L6 OS=Mus musculus OX=10090 GN=Ube2l6 PE=1 SV=3	168.569	171.143	64.4344	282.711	66.8715	147.54	106.184	106.392	52.9743	58.1359	96.7726	70.1581	119.83	328.01	104.535	247.066	86.8388	81.6372	87.7652	90.7111
Q9JJT0	RNA 3'-terminal phosphate cyclase-like protein OS=Mus musculus OX=10090 GN=Rcl1 PE=2 SV=1	132.909	120.532	111.264	126.819	123.21	113.296	127.2	106.418	141.799	119.628	124.633	127.401	133.406	145.527	124.968	173.351	126.382	122.175	178.21	144.789
P48678	Prelamin-A/C OS=Mus musculus OX=10090 GN=Lmna PE=1 SV=2	117.27	123.022	156.796	107.492	167.197	151.88	101.946	106.427	144.559	129.795	128.59	153.438	137.169	107.389	118.605	147.205	106.067	121.417	141.255	149.205
P47713	Cytosolic phospholipase A2 OS=Mus musculus OX=10090 GN=Pla2g4a PE=1 SV=1	157.334	125.453	75.865	163.898	137.625	143.024	73.2075	106.435	98.446	150.418	175.87	121.167	133.468	115.17	171.944	136.733	177.793	117.984	100.696	142.37
P52196	Thiosulfate sulfurtransferase OS=Mus musculus OX=10090 GN=Tst PE=1 SV=3	136.222	100.315	122.474	149.433	111.623	134.806	97.822	106.461	231.015	141.282	134.747	201.403	128.757	110.276	128.257	182.54	108.401	103.791	126.965	111.024
Q6A0A2	La-related protein 4B OS=Mus musculus OX=10090 GN=Larp4b PE=1 SV=2	165.658	142.19	104.246	165.102	118.156	173.19	106.79	106.464	106.896	95.2946	130.924	107.712	118.426	232.24	72.382	175.784	84.2948	125.294	101.173	128.75
P08071	Lactotransferrin OS=Mus musculus OX=10090 GN=Ltf PE=1 SV=4	64.0041	81.3689	233.375	121.851	154.787	120.361	133.376	106.512	251.258	296.096	106.207	251.238	97.8861	74.6961	87.2532	101.988	170.924	108.008	62.3009	67.1189
P70290	55 kDa erythrocyte membrane protein OS=Mus musculus OX=10090 GN=Mpp1 PE=1 SV=1	130.258	150.009	156.451	126.512	106.144	127.798	136.407	106.547	116.588	138.236	115.532	96.8649	123.668	147.201	115.829	145.584	127.329	131.59	124.519	171.687
O88783	Coagulation factor V OS=Mus musculus OX=10090 GN=F5 PE=1 SV=1	85.9536	96.0466	199.757	100.071	184.899	186.311	106.094	106.73	125.663	164.525	104.056	203.629	142.066	122.536	114.944	94.7046	150.155	111.628	100.533	130.235
A0A0R4IZY9	tRNA-dihydrouridine(47) synthase [NAD(P)(+)] OS=Mus musculus OX=10090 GN=Dus3l PE=1 SV=1	100.538	129.983	182.561	118.18	119.964	110.235	148.018	106.782	190.461	183.199	105.711	131.23	104.284	108.467	154.969	124.234	144.474	125.252	137.484	129.898
Q8K274	Ketosamine-3-kinase OS=Mus musculus OX=10090 GN=Fn3krp PE=1 SV=2	122.981	140.582	270.843	151.636	98.4572	120.815	123.766	106.888	175.979	145.451	105.063	120.517	77.3166	93.2958	108.644	164.824	119.583	124.071	109.851	130.377
Q9Z2D6	Methyl-CpG-binding protein 2 OS=Mus musculus OX=10090 GN=Mecp2 PE=1 SV=1	114.994	98.6994	124.828	69.6454	227.444	124.309	111.683	106.938	107.496	145.472	126.254	163.771	132.322	87.1616	175.377	82.2749	168.542	122.807	189.251	166.012
Q9QXF8	Glycine N-methyltransferase OS=Mus musculus OX=10090 GN=Gnmt PE=1 SV=3	193.765	86.7466	20.7377	125.862	133.849	70.8448	122.623	106.967	98.8	34.4729	144.856	175.534	209.777	138.824	143.917	237.971	163.501	105.266	176.103	133.373
O88890	SH2 domain-containing protein 1A OS=Mus musculus OX=10090 GN=Sh2d1a PE=1 SV=1	110.385	118.701	212.083	102.141	116.182	97.938	176.89	107.004	193.248	166.919	101.486	141.86	101.42	82.2943	130.302	98.1316	134.92	130.832	164.293	154.804
Q9JJ80	Ribosome production factor 2 homolog OS=Mus musculus OX=10090 GN=Rpf2 PE=2 SV=2	131.502	128.328	148.813	164.275	158.732	114.092	141.237	107.071	104.997	114.272	126.227	121.499	121.259	106.108	140.322	140.763	120.839	122.452	179.131	104.259
D3Z450	Serine (or cysteine) peptidase inhibitor, clade A, member 3I OS=Mus musculus OX=10090 GN=Serpina3i PE=1 SV=2	142.093	136.925	108.164	181.514	158.319	171.005	109.33	107.081	73.2762	95.0629	120.99	124.342	144.449	234.513	99.3581	108.384	136.129	120.782	81.6099	106.372
E9PVX6	Proliferation marker protein Ki-67 OS=Mus musculus OX=10090 GN=Mki67 PE=1 SV=1	125.647	180.76	312.403	178.929	95.3721	138.74	105.018	107.202	190.168	138.515	98.6103	61.1899	46.8171	142.556	93.7683	191.992	69.6161	132.07	58.9826	109.858
O35601	FYN-binding protein 1 OS=Mus musculus OX=10090 GN=Fyb1 PE=1 SV=2	93.751	93.4272	198.612	121.251	125.2	122.255	129.436	107.208	221.874	216.804	96.712	209.824	98.414	89.1579	162.467	116.051	143.059	130.682	108.29	112.947
Q9R0X0	Mediator of RNA polymerase II transcription subunit 20 OS=Mus musculus OX=10090 GN=Med20 PE=1 SV=1	143.802	147.712	119.1	129.962	125.952	119.276	148.269	107.212	79.5268	115.026	120.526	120.26	139.25	177.387	84.9805	146.731	142.374	126.962	115.202	154.427
Q8VEB4	Phospholipase A2 group XV OS=Mus musculus OX=10090 GN=Pla2g15 PE=1 SV=1	100.45	108.334	180.132	155.506	125.525	129.579	105.291	107.213	290.837	162.269	106.89	212.662	129.845	96.6816	148.809	124.366	97.9666	101.282	97.0714	108.245
Q9ERZ0	Hemogen OS=Mus musculus OX=10090 GN=Hemgn PE=1 SV=1	133.095	197.756	263.238	206.404	57.6743	148.45	97.7989	107.236	204.915	105.289	107.041	79.4651	44.1003	182.48	75.3319	193.024	42.8055	137.668	51.8353	127.782
Q19LI2	Alpha-1B-glycoprotein OS=Mus musculus OX=10090 GN=A1bg PE=1 SV=1	106.803	167.364	367.307	185.503	104.503	212.398	105.388	107.254	193.805	84.5601	114.117	82.8388	100.338	70.5897	80.2135	158.35	50.518	115.808	72.1951	80.7948
G3XA48	Isopentenyl-diphosphate Delta-isomerase OS=Mus musculus OX=10090 GN=Idi1 PE=1 SV=1	101.795	94.5824	242.816	133.476	113.248	161.581	128.162	107.354	244.261	206.87	93.3082	199.423	83.5315	152.37	101.763	150.044	80.2037	122.761	53.1305	92.8453
Q9JK23	Proteasome assembly chaperone 1 OS=Mus musculus OX=10090 GN=Psmg1 PE=1 SV=1	122.304	141.285	123.553	131.146	100.074	105.405	147.187	107.404	126.501	85.0421	147.455	146.246	115.064	159.385	143.122	138.731	142.87	130.845	119.027	168.321
Q9QZU3	Platelet glycoprotein V (Fragment) OS=Mus musculus OX=10090 GN=Gp5 PE=1 SV=1	90.825	93.7705	198.043	124.78	127.422	169.971	105.98	107.405	213.638	164.819	100.967	185.717	124.325	164.607	133.781	98.3505	160.429	131.066	82.9865	93.8247
P04184	Thymidine kinase, cytosolic OS=Mus musculus OX=10090 GN=Tk1 PE=1 SV=3	165.563	211.311	156.556	167.969	68.5433	170.085	105.502	107.407	65.4332	70.5756	141.381	52.0475	56.221	244.822	67.963	307.406	46.7026	140.847	54.2721	112.309
Q8VCT4	Carboxylesterase 1D OS=Mus musculus OX=10090 GN=Ces1d PE=1 SV=1	136.603	141.675	121.517	108.698	195.09	129.673	113.152	107.435	189.598	149	115.743	176.265	137.28	99.6942	114.593	125.224	127.595	122.006	119.298	94.8646
Q8C7E4	Ribonuclease 4 OS=Mus musculus OX=10090 GN=Rnase4 PE=1 SV=1	106.343	108.82	168.08	103.957	155.321	115.171	113.069	107.452	261.522	161.387	106.824	217.173	174.733	85.9411	122.194	130.76	117.862	98.2262	80.3954	136.003
Q3UHQ6	Protein dopey-2 OS=Mus musculus OX=10090 GN=Dop1b PE=1 SV=3	119.014	150.251	119.05	147.564	97.375	115.068	131.879	107.457	116.355	125.324	130.33	87.5594	121.893	185.047	114.738	163.072	148.79	142.421	143.707	130.709
Q9CQK7	RWD domain-containing protein 1 OS=Mus musculus OX=10090 GN=Rwdd1 PE=1 SV=1	146.227	134.079	114.6	140.719	132.687	112.357	152.365	107.463	106.649	141.765	135.681	169.919	96.9233	118.143	157.483	148.996	116.392	136.61	110.27	130.245
P06797	Cathepsin L1 OS=Mus musculus OX=10090 GN=Ctsl PE=1 SV=2	104.849	110.856	208.141	145.616	151.343	137.268	89.9838	107.484	162.067	158.496	116.643	183.207	116.687	134.604	114.369	126.246	126.268	138.243	69.5413	125.669
Q9CR86	Calcium-regulated heat stable protein 1 OS=Mus musculus OX=10090 GN=Carhsp1 PE=1 SV=1	115.732	135.872	208.017	142.485	99.9787	128.756	118.208	107.532	193.171	154.198	110.027	129.684	96.9716	135.261	129.712	176.355	103.179	104.209	95.8297	147.729
Q922U1	U4/U6 small nuclear ribonucleoprotein Prp3 OS=Mus musculus OX=10090 GN=Prpf3 PE=1 SV=1	100.445	132.112	238.041	141.622	120.854	120.939	128.363	107.553	327.183	188.319	98.3019	110.73	107.711	97.0931	139.064	161.182	69.3896	114.348	114.003	65.8733
Q7TMR0	Lysosomal Pro-X carboxypeptidase OS=Mus musculus OX=10090 GN=Prcp PE=1 SV=2	89.9832	130.525	214.346	205.768	108.376	122.695	108.326	107.663	284.688	215.869	100.286	207.771	95.5528	105.911	102.566	124.99	92.5993	91.0095	58.4425	91.9356
O54890	Integrin beta-3 OS=Mus musculus OX=10090 GN=Itgb3 PE=1 SV=2	117.983	109.618	154.731	108.636	181.295	159.041	99.702	107.687	167.517	133.012	106.923	137.446	161.314	127.329	167.326	110.014	163.585	112.768	126.454	103.201
Q01102	P-selectin OS=Mus musculus OX=10090 GN=Selp PE=1 SV=1	91.1067	96.4211	236.622	113.182	142.558	173.429	105.154	107.821	241.616	168.011	87.9227	147.535	125.128	149.231	169.494	121.654	140.382	108.454	79.7541	85.7442
Q3UND0	Src kinase-associated phosphoprotein 2 OS=Mus musculus OX=10090 GN=Skap2 PE=1 SV=2	121.364	110.317	108.05	135.001	138.562	142.398	122.737	107.86	110.399	137.223	115.05	147.649	144.557	152.501	180.599	111.835	174.617	144.057	133.587	108.796
P17918	Proliferating cell nuclear antigen OS=Mus musculus OX=10090 GN=Pcna PE=1 SV=2	112.134	153.093	330.366	199.128	67.3643	136.769	116.836	107.966	195.645	146.425	102.665	110.771	47.7035	130.958	79.4414	183.746	73.4749	134.77	54.5453	104.233
Q921I1	Serotransferrin OS=Mus musculus OX=10090 GN=Tf PE=1 SV=1	109.018	160.871	194.306	108.217	140.27	134.836	125.469	107.984	223.052	196.288	100.119	213.761	84.0645	66.2659	99.5421	139.066	124.317	127.571	82.0022	100.094
P50172	Corticosteroid 11-beta-dehydrogenase isozyme 1 OS=Mus musculus OX=10090 GN=Hsd11b1 PE=1 SV=3	125.14	143.592	76.0273	115.967	178.168	157.608	109.799	108.035	50.6067	67.4824	142.215	87.2174	188.917	184.103	150.593	125.361	140.673	130.092	138.87	155.531
P06801	NADP-dependent malic enzyme OS=Mus musculus OX=10090 GN=Me1 PE=1 SV=2	104.081	117.924	203.871	147.411	138.476	148.963	91.7571	108.1	227.53	196.635	120.635	230.638	100.211	79.326	97.5728	132.674	107.438	134.444	67.6179	94.9143
P07607	Thymidylate synthase OS=Mus musculus OX=10090 GN=Tyms PE=1 SV=1	204.157	201.061	93.3	240.704	60.7945	146.614	127.417	108.108	49.254	44.1777	121.942	74.0943	85.3543	221.307	104.791	241.823	61.779	134.075	95.5587	99.5171
Q8BMI0	F-box only protein 38 OS=Mus musculus OX=10090 GN=Fbxo38 PE=1 SV=1	132.635	121.215	176.711	143.882	110.363	109.991	155.133	108.13	95.9577	206.466	91.3409	129.149	119.206	75.2807	213.744	129.618	141.405	137.329	104.034	152.252
O55234	Proteasome subunit beta type-5 OS=Mus musculus OX=10090 GN=Psmb5 PE=1 SV=3	124.549	121.982	260.423	170.337	93.7233	125.567	121.169	108.133	218.071	161.618	110.719	174.783	72.9145	93.0955	117.892	188.201	85.3265	121.155	71.5266	95.7109
Q2TPA8	Hydroxysteroid dehydrogenase-like protein 2 OS=Mus musculus OX=10090 GN=Hsdl2 PE=1 SV=1	124.448	117.229	115.015	156.241	122.727	172.327	129.498	108.213	82.2888	130.743	127.064	98.7817	124.221	215.178	134.956	100.775	142.813	150.757	132.124	116.083
O08795	Glucosidase 2 subunit beta OS=Mus musculus OX=10090 GN=Prkcsh PE=1 SV=1	109.834	105.314	161.686	133.188	120.22	124.124	128.132	108.219	214.785	153.114	114.508	203.779	107.282	135.554	134.682	141.576	120.123	124.936	109.378	110.989
Q9Z1G4	V-type proton ATPase 116 kDa subunit a1 OS=Mus musculus OX=10090 GN=Atp6v0a1 PE=1 SV=3	196.971	163.149	93.6249	139.535	108.732	128.982	131.385	108.228	153.308	107.471	145.249	83.0676	121.327	120.536	145.831	144.728	133.614	116.163	114.157	142.673
Q04750	DNA topoisomerase 1 OS=Mus musculus OX=10090 GN=Top1 PE=1 SV=2	140.075	109.112	57.3651	87.2944	158.694	137.14	123.323	108.259	62.6509	74.3628	156.942	84.3743	195.879	132.106	141.091	115.43	156.941	144.885	228.896	186.032
Q91VW3	SH3 domain-binding glutamic acid-rich-like protein 3 OS=Mus musculus OX=10090 GN=Sh3bgrl3 PE=1 SV=1	78.133	75.5686	122.967	111.153	96.2429	84.9916	100.114	108.475	269.055	135.402	146.687	281.933	136.056	146.1	149.078	156.089	152.979	141.873	80.8673	138.615
P56375	Acylphosphatase-2 OS=Mus musculus OX=10090 GN=Acyp2 PE=1 SV=2	95.0553	113.386	190.591	160.836	115.533	110.088	115.591	108.559	227.991	189.589	103.145	177.209	107.527	126.291	170.601	137.535	132.471	117.63	78.3226	104.02
E9QN99	Protein ABHD14B OS=Mus musculus OX=10090 GN=Abhd14b PE=1 SV=1	151.672	116.563	90.6459	121.454	129.199	90.7045	126.406	108.585	50.1193	64.5703	141.515	161.55	151.19	170.503	110.568	184.651	193.908	103.069	139.856	174.362
Q923L7	Ear6 protein OS=Mus musculus OX=10090 GN=Ear6 PE=1 SV=1	85.2189	121.438	103.307	240.839	114.383	162.821	169.195	108.586	203.618	209.055	176.708	146.923	89.7976	134.674	276.349	85.4012	46.8116	94.9079	42.2374	62.2863
P97430	Antileukoproteinase OS=Mus musculus OX=10090 GN=Slpi PE=1 SV=1	111.812	96.8611	129.036	96.8229	196.245	193.397	91.7987	108.627	99.581	100.72	109.451	108.77	191.926	125.423	208.175	101.9	157.284	118.987	180.596	127.048
P49222	Erythrocyte membrane protein band 4.2 OS=Mus musculus OX=10090 GN=Epb42 PE=1 SV=3	128.902	172.893	159.385	132.695	134.8	155.272	155.665	108.704	109.715	129.231	109.88	79.3578	105.341	149.491	104.081	127.051	110.526	116.592	145.07	131.953
P13634	Carbonic anhydrase 1 OS=Mus musculus OX=10090 GN=Ca1 PE=1 SV=4	119.142	99.5077	189.055	130.501	90.5222	105.494	136.054	108.808	252.95	123.828	116.027	204.2	81.468	236.247	79.7946	218.137	81.6672	130.084	49.2272	89.8702
P18572	Basigin OS=Mus musculus OX=10090 GN=Bsg PE=1 SV=2	115.874	137.911	160.939	148.597	114.982	138.274	102.138	108.838	129.991	120.963	127.953	94.9994	119.362	182.611	121.497	185.375	102.978	116.309	117.496	155.269
G3X928	SEC23-interacting protein OS=Mus musculus OX=10090 GN=Sec23ip PE=1 SV=1	145.796	157.602	73.0588	122.626	149.229	144.965	100.062	108.897	196.186	78.1638	160.704	66.5561	166.482	134.194	128.897	129.65	146.902	112.374	176.673	113.551
O08692	Neutrophilic granule protein OS=Mus musculus OX=10090 GN=Ngp PE=1 SV=1	76.6529	77.9975	203.261	114.305	176.6	120.52	125.7	108.9	191.805	261.224	111.085	179.056	127.89	132.556	97.8881	89.6949	206.97	115.656	82.182	69.8692
P32037	Solute carrier family 2, facilitated glucose transporter member 3 OS=Mus musculus OX=10090 GN=Slc2a3 PE=1 SV=1	118.974	124.823	94.2144	140.456	151.501	173.39	109.268	108.934	109.564	115.822	143.243	129.282	145.784	151.866	175.54	99.9783	159.876	132.36	133.671	107.904
Q99KR3	Endoribonuclease LACTB2 OS=Mus musculus OX=10090 GN=Lactb2 PE=1 SV=1	128.242	108.475	187.734	148.623	99.4114	108.615	138.743	108.955	175.354	168.134	106.868	189.086	112.226	92.7896	134.326	163.308	135.306	116.421	105.947	120.369
Q99LB2	Dehydrogenase/reductase SDR family member 4 OS=Mus musculus OX=10090 GN=Dhrs4 PE=1 SV=3	139.768	134.179	200.854	95.8603	140.196	145.558	106.444	108.961	135.179	129.773	117.805	114.807	121.991	104.178	105.091	170.167	109.176	140.758	127.179	155.928
Q9JI46	Diphosphoinositol polyphosphate phosphohydrolase 1 OS=Mus musculus OX=10090 GN=Nudt3 PE=1 SV=1	117.457	119.729	198.568	132.273	136.575	107.836	135.146	109.021	130.237	148.126	123.176	154.587	107.892	116.052	115.026	105.246	177.272	132.458	111.067	132.749
A0A0A6YVP0	Immunoglobulin heavy constant gamma 2B (Fragment) OS=Mus musculus OX=10090 GN=Ighg2b PE=1 SV=2	67.8586	107.272	261.237	125.948	126.461	71.3173	71.8856	109.159	313.526	141.649	107.306	254.708	133.831	86.9761	96.8895	214.352	128.86	86.102	55.852	123.866
G3X956	FACT complex subunit OS=Mus musculus OX=10090 GN=Supt16 PE=1 SV=1	134.704	144.314	97.2985	100.742	172.721	138.56	114.513	109.162	109.225	108.182	139.508	105.832	135.713	117.739	139.623	138.637	122.698	138.282	187.622	147.467
M0QWC2	Microtubule-associated proteins 1A/1B light chain 3B OS=Mus musculus OX=10090 GN=Map1lc3b PE=1 SV=1	124.368	137.565	254.153	157.156	94.3192	114.074	137.706	109.168	223.429	122.016	122.848	93.1354	75.6147	139.639	101.735	161.689	102.1	118.104	112.43	109.117
P54869	Hydroxymethylglutaryl-CoA synthase, mitochondrial OS=Mus musculus OX=10090 GN=Hmgcs2 PE=1 SV=2	145.232	136.45	100.62	136.565	144.767	137.405	133.283	109.213	82.8769	101.58	140.945	92.5612	138.219	104.937	196.813	108.215	156.001	135.143	175.984	137.227
A0A5F8MPB5	Integrin alpha-6 OS=Mus musculus OX=10090 GN=Itga6 PE=1 SV=1	116.13	107.102	163.461	116.238	150.223	163.541	100.186	109.243	206.026	160.355	113.666	130.507	152.25	126.021	125.006	109.691	134.512	130.292	134.599	106.932
Q921F4	Heterogeneous nuclear ribonucleoprotein L-like OS=Mus musculus OX=10090 GN=Hnrnpll PE=1 SV=3	161.475	169.53	75.5673	163.207	140.543	137.105	129.241	109.255	79.2446	90.1971	152.128	77.1784	150.295	151.439	113.918	137.692	120.258	114.634	134.779	143.029
O35945	Aldehyde dehydrogenase, cytosolic 1 OS=Mus musculus OX=10090 GN=Aldh1a7 PE=1 SV=1	116.816	119.388	179.341	161.146	98.5427	118.904	111.598	109.261	165.739	125.77	131.134	163.159	108.991	136.594	121.515	182.825	105.074	107.015	107.376	152.23
Q9DBL7	Bifunctional coenzyme A synthase OS=Mus musculus OX=10090 GN=Coasy PE=1 SV=2	130.614	141.459	64.3754	102.306	97.8375	119.647	170.076	109.262	199.435	89.2037	141.223	91.0487	137.655	183.486	167.194	134.594	118.742	101.847	172.923	163.972
Q3U1U4	Predicted gene, 49368 OS=Mus musculus OX=10090 GN=Gm49368 PE=1 SV=1	119.381	139.889	102.937	129.608	147.259	143.791	135.502	109.263	110.814	157.694	143.755	137.127	142.454	120.301	126.783	112.24	163.138	106.906	124.237	131.126
Q9D903	Probable rRNA-processing protein EBP2 OS=Mus musculus OX=10090 GN=Ebna1bp2 PE=2 SV=1	124.251	97.4964	97.5505	124.988	177.824	132.896	125.495	109.266	100.625	96.7071	143.435	98.1812	173.359	148.62	117.483	102.119	148.423	112.87	223.116	147.091
Q8R0F8	Acylpyruvase FAHD1, mitochondrial OS=Mus musculus OX=10090 GN=Fahd1 PE=1 SV=2	102.492	115.737	263.506	124.204	98.5385	121.363	125.021	109.267	235.286	176.09	102.342	168.29	84.4919	132.402	106.233	168.79	107.168	115.969	60.2742	131.836
Q8K297	Procollagen galactosyltransferase 1 OS=Mus musculus OX=10090 GN=Colgalt1 PE=1 SV=2	145.774	162.726	77.4776	152.525	149.089	126.474	138.025	109.333	55.5419	99.1192	157.535	85.675	164.626	144.751	122.061	117.258	135.574	145.716	125.181	137.519
E9PZJ2	Interferon regulatory factor 9 OS=Mus musculus OX=10090 GN=Irf9 PE=1 SV=1	140.602	161.852	113.123	162.461	163.467	150.943	93.817	109.37	82.3956	137.604	149.418	81.8415	131.704	108.892	128.195	86.918	158.719	155.534	142.722	118.373
O08759	Ubiquitin-protein ligase E3A OS=Mus musculus OX=10090 GN=Ube3a PE=1 SV=2	148.621	159.797	107.473	116.643	157.03	137.893	139.408	109.415	142.1	108.217	148.227	115.235	115.065	136.214	123.676	128.856	93.8345	124.339	126.623	143.8
Q9ES46	Beta-parvin OS=Mus musculus OX=10090 GN=Parvb PE=1 SV=1	117.187	127.968	102.394	137.279	146.068	159.755	118.729	109.463	94.1609	113.62	129.14	136.489	164.638	149.818	162.764	121.145	160.442	130.03	124.442	112.015
A2AVJ7	Ribosome-binding protein 1 OS=Mus musculus OX=10090 GN=Rrbp1 PE=1 SV=1	126.69	107.634	125.811	163.138	101.914	88.5883	110.002	109.471	130.619	112.461	113.686	169.883	115.695	119.315	201.731	178.316	163.359	97.5489	165.082	162.493
Q8BVY0	Ribosomal L1 domain-containing protein 1 OS=Mus musculus OX=10090 GN=Rsl1d1 PE=1 SV=1	144.343	139.883	114.071	121.191	177.371	167.021	97.2006	109.501	181.08	102.105	154.743	90.0651	121.127	123.797	119.512	92.9991	133.751	129.638	186.201	103.77
A0A087WQH8	Probable UDP-sugar transporter protein SLC35A4 OS=Mus musculus OX=10090 GN=Slc35a4 PE=1 SV=1	152.695	163.081	61.8489	108.872	89.4227	109.361	112.48	109.508	240.706	80.2923	134.997	78.3673	128.954	203.188	112.47	154.543	183.416	126.226	167.365	118.579
Q9DCE5	p21-activated protein kinase-interacting protein 1 OS=Mus musculus OX=10090 GN=Pak1ip1 PE=1 SV=2	129.223	130.796	153.05	136.063	110.347	103.701	113.051	109.646	84.4528	134.311	128.511	153.261	127.656	104.427	113.758	203.272	147.327	116.701	132.512	169.484
B2RQG2	PHD finger protein 3 OS=Mus musculus OX=10090 GN=Phf3 PE=1 SV=1	136.907	134.262	111.918	118.603	101.621	111.011	154.764	109.66	206.394	156.278	101.432	167.921	102.102	170.054	154.999	111.976	143.998	130.745	97.0667	134.506
P22437	Prostaglandin G/H synthase 1 OS=Mus musculus OX=10090 GN=Ptgs1 PE=1 SV=1	135.048	130.633	75.6149	106.61	207.859	201.042	111.303	109.663	64.6771	100.02	149.4	75.9922	178.736	162.239	138.724	102.878	111.769	111.614	163.627	140.85
Q9D1M4	Eukaryotic translation elongation factor 1 epsilon-1 OS=Mus musculus OX=10090 GN=Eef1e1 PE=1 SV=1	126.413	145.598	111.843	167.459	123.531	132.686	148.297	109.694	65.7962	96.4966	133.814	93.6723	131.252	223.444	99.9884	164.218	95.6242	115	121.679	145.26
P61226	Ras-related protein Rap-2b OS=Mus musculus OX=10090 GN=Rap2b PE=1 SV=1	138.016	127.888	122.933	116.94	146.998	150.086	104.878	109.706	145.838	141.468	128.065	125.236	166.823	114.124	132.955	126.108	149.784	118.194	120.144	139.834
A2AES4	Deubiquitinating enzyme A OS=Mus musculus OX=10090 GN=Otud5 PE=1 SV=1	112.765	163.195	263.962	216.26	72.7253	138.166	97.8123	109.76	165.148	128.145	124.293	112.538	53.5356	158.274	95.926	200.303	84.0616	135.391	55.751	93.8596
Q3UP87	Neutrophil elastase OS=Mus musculus OX=10090 GN=Elane PE=1 SV=1	103.283	96.787	108.546	84.1291	150.842	114.348	88.0889	109.775	378.457	178.113	124.19	155.639	168.515	171.846	105.169	96.1174	170.546	111.255	120.363	86.4963
C0HKG5	Ribonuclease T2-A OS=Mus musculus OX=10090 GN=Rnaset2a PE=1 SV=1	120.551	136.397	103.993	161.219	91.4751	182.807	109.317	109.781	125.954	87.8895	120.632	132.047	163.524	184.725	169.003	153.711	153.768	88.7587	102.374	128.37
D3Z5G7	Carboxylic ester hydrolase OS=Mus musculus OX=10090 GN=Ces1b PE=1 SV=1	118.315	124.176	125.974	117.108	157.365	137.235	117.64	109.849	186.812	158.853	122.475	185.09	138.889	94.7719	123.401	103.719	151.588	142.508	134.362	94.5657
Q3TLH4	Protein PRRC2C OS=Mus musculus OX=10090 GN=Prrc2c PE=1 SV=3	102.483	101.792	164.796	108.936	124.122	115.378	94.8545	109.886	252.518	179.096	107.38	186.414	103.517	146.172	159.313	146.067	125.818	128.56	101.126	141.338
Q91YI0	Argininosuccinate lyase OS=Mus musculus OX=10090 GN=Asl PE=1 SV=1	111.909	100.204	173.943	132.879	112.294	102.159	126.556	109.913	243.832	176.425	111.355	223.514	124.432	85.6662	131.681	134.393	132.303	115.577	102.77	126.633
O88325	Alpha-N-acetylglucosaminidase OS=Mus musculus OX=10090 GN=Naglu PE=1 SV=1	96.3257	113.602	185.816	169.749	133.154	125.671	98.6547	109.948	223.876	177.557	110.158	195.24	125.126	89.435	141.697	111.397	108.673	112.294	104.957	129.393
P11679	Keratin, type II cytoskeletal 8 OS=Mus musculus OX=10090 GN=Krt8 PE=1 SV=4	135.666	84.9178	48.2724	122.271	160.105	110.363	109.47	110.044	103.656	57.2312	156.509	121.201	197.586	207.133	115.885	148.323	149.532	109.911	191.198	167.47
E9QPD7	Pyruvate carboxylase OS=Mus musculus OX=10090 GN=Pcx PE=1 SV=1	148.425	131.918	123.492	151.772	137.172	149.84	109.734	110.051	112.655	103.632	129.877	102.833	156.545	158.949	117.844	171.932	99.2363	109.504	125.081	139.111
D3Z312	Tumor necrosis factor alpha-induced protein 8 OS=Mus musculus OX=10090 GN=Tnfaip8 PE=1 SV=1	75.9689	141.348	234.683	73.8575	165.634	129.965	170.172	110.059	245.195	315.351	76.1064	104.568	76.475	64.7366	232.149	73.4082	173.766	106.655	69.105	81.7769
E9QAQ7	AT-rich interactive domain-containing protein 1A OS=Mus musculus OX=10090 GN=Arid1a PE=1 SV=1	102.842	113.26	160.569	112.532	152.153	132.378	119.052	110.065	95.6036	163.904	107.728	152.251	97.4174	152.743	137.391	116.759	175.931	149.096	148.389	129.913
P23953	Carboxylesterase 1C OS=Mus musculus OX=10090 GN=Ces1c PE=1 SV=4	115.783	153.072	153.002	108.061	164.645	139.715	127.91	110.08	216.809	187.44	103.141	178.365	110.306	84.7327	122.466	95.3287	140.07	144.333	111.108	77.9859
P08074	Carbonyl reductase [NADPH] 2 OS=Mus musculus OX=10090 GN=Cbr2 PE=1 SV=1	36.8247	44.3063	48.826	131.26	138.349	168.904	145.905	110.129	178.316	66.5553	66.0258	183.508	497.072	279.757	66.7362	118.223	90.1545	144.974	47.2442	80.5141
Q9JJK2	LanC-like protein 2 OS=Mus musculus OX=10090 GN=Lancl2 PE=1 SV=1	123.139	124.136	211.001	117.613	108.966	127.28	134.922	110.191	221.059	177.079	112.482	152.443	106.772	115.499	111.072	146.796	121.077	124.812	78.4519	118.605
E9PWB2	Casein kinase I isoform alpha OS=Mus musculus OX=10090 GN=Csnk1a1 PE=1 SV=1	140.016	157.35	110.088	135.333	123.731	139.05	136.044	110.198	116.689	103.637	127.056	70.44	148.389	130.038	132.75	152.259	120.062	118.274	179.614	141.089
P20152	Vimentin OS=Mus musculus OX=10090 GN=Vim PE=1 SV=3	106.039	120.578	109.329	89.0492	192.189	147.834	117.638	110.214	133.908	133.783	125.457	164.274	142.583	138.419	122.469	95.11	136.744	122.268	161.337	150.486
Q05117	Tartrate-resistant acid phosphatase type 5 OS=Mus musculus OX=10090 GN=Acp5 PE=1 SV=2	112.75	110.663	153.863	103.691	204.626	166.957	102.476	110.239	120.689	127.037	114.033	156.851	192.417	113.24	160.002	111.579	123.545	133.264	95.3343	114.912
Q99KF1	Transmembrane emp24 domain-containing protein 9 OS=Mus musculus OX=10090 GN=Tmed9 PE=1 SV=2	146.022	139.786	56.6256	104.498	161.476	124.359	127.582	110.248	108.97	75.6423	150.879	81.0432	167.892	182.952	123.095	152.891	120.858	122.179	171.56	157.128
Q8BMJ2	Leucine--tRNA ligase, cytoplasmic OS=Mus musculus OX=10090 GN=Lars1 PE=1 SV=2	152.859	149.28	67.192	167.027	117.505	117.365	148.765	110.271	74.0933	80.9432	166.421	86.266	145.864	160.562	122.147	159.818	108.612	128.195	155.375	141.12
Q9DCH4	Eukaryotic translation initiation factor 3 subunit F OS=Mus musculus OX=10090 GN=Eif3f PE=1 SV=2	144.562	153.926	63.949	169.282	106.791	130.654	129.232	110.3	153.817	63.4687	147.848	75.9225	138.174	243.139	97.5667	157.049	121.742	116.974	144.397	109.009
O88696	ATP-dependent Clp protease proteolytic subunit, mitochondrial OS=Mus musculus OX=10090 GN=Clpp PE=1 SV=1	107.633	105.881	165.82	145.123	90.7007	115.657	139.232	110.339	190.8	159.044	114.613	171.544	99.7899	167.425	137.162	163.679	116.583	116.536	105.042	130.89
Q99LC8	Translation initiation factor eIF-2B subunit alpha OS=Mus musculus OX=10090 GN=Eif2b1 PE=1 SV=1	143.489	158.661	103.615	157.817	125.707	139.44	129.748	110.384	69.1073	84.8875	141.46	93.8118	128.273	172.918	90.2834	173.472	121.017	120.805	155.949	130.068
P11352	Glutathione peroxidase 1 OS=Mus musculus OX=10090 GN=Gpx1 PE=1 SV=2	97.5153	98.7284	220.244	164.849	113.542	121.794	131.789	110.389	231.78	183.239	96.932	200.453	94.2273	130.25	119.776	123.647	105.232	120.426	94.5653	101.163
P97927	Laminin subunit alpha-4 OS=Mus musculus OX=10090 GN=Lama4 PE=1 SV=2	123.244	118.524	94.7829	86.366	297.459	141.304	64.3145	110.392	145.509	86.4981	127.398	157.561	189.988	120.096	141.341	114.698	115.688	79.8572	163.844	135.413
P70398	Probable ubiquitin carboxyl-terminal hydrolase FAF-X OS=Mus musculus OX=10090 GN=Usp9x PE=1 SV=2	144.111	152.136	92.8697	155.86	140.684	125.963	126.001	110.441	129.329	94.3083	129.069	82.5397	155.303	157.733	131.141	129.37	122.104	130.919	159.297	122.012
Q9D7N9	Adipocyte plasma membrane-associated protein OS=Mus musculus OX=10090 GN=Apmap PE=1 SV=1	147.58	142.381	75.698	76.5184	152.59	129.321	101.812	110.61	51.3368	82.6266	143.817	99.9224	172.746	128.932	136.704	106.192	194.011	169.3	173.081	196.159
O88531	Palmitoyl-protein thioesterase 1 OS=Mus musculus OX=10090 GN=Ppt1 PE=1 SV=2	121.428	111.561	109.61	125.473	166.45	118.198	124.667	110.655	159.388	148.372	127.737	82.5019	183.996	185.691	121.228	107.759	141.543	123.1	128.315	125.516
Q8N7N5	DDB1- and CUL4-associated factor 8 OS=Mus musculus OX=10090 GN=Dcaf8 PE=1 SV=1	128.919	133.337	220.01	151.729	115.823	135.412	134.514	110.672	188.56	169.339	105.142	125.113	112.673	110.054	110.062	120.897	103.055	135.076	91.1596	116.274
Q9JHK5	Pleckstrin OS=Mus musculus OX=10090 GN=Plek PE=1 SV=1	105.524	111.648	200.57	130.824	137.943	146.708	132.369	110.692	183.144	170.272	100.552	128.235	126.525	117.559	177.909	106.444	144.425	127.109	111.059	94.5767
Q9Z277	Tyrosine-protein kinase BAZ1B OS=Mus musculus OX=10090 GN=Baz1b PE=1 SV=2	117.001	123.806	121.747	123.477	202.044	148.045	124.188	110.694	90.3046	134.62	131.532	139.745	126.013	132.585	149.35	107.837	109.808	115.576	152.322	140.063
Q06890	Clusterin OS=Mus musculus OX=10090 GN=Clu PE=1 SV=1	123.974	130.373	116.834	111.198	152.925	123.411	105.589	110.695	126.018	123.403	114.127	148.626	147.495	175.738	109	141.55	153.099	122.918	118.058	155.397
E9Q3C1	C2 domain-containing protein 2 OS=Mus musculus OX=10090 GN=C2cd2 PE=1 SV=1	149.049	123.679	69.0365	92.8562	158.201	148.206	97.3584	110.749	88.5008	75.4458	150.487	109.142	176.777	133.473	111.407	142.537	153.779	105.14	202.327	195.287
Q6ZWV7	60S ribosomal protein L35 OS=Mus musculus OX=10090 GN=Rpl35 PE=1 SV=1	182.477	169.137	88.8721	126.122	136.641	127.582	115.948	110.756	57.0695	32.9065	160.311	59.9125	164.508	138.901	72.9579	212.587	153.007	122.976	175.3	123.197
P16045	Galectin-1 OS=Mus musculus OX=10090 GN=Lgals1 PE=1 SV=3	89.1958	93.2499	186.026	116.941	134.271	137.856	126.176	110.809	258.61	183.624	102.597	246.444	115.569	114.833	132.943	118.233	112.896	119.239	84.6711	103.42
G3X9H5	Huntingtin OS=Mus musculus OX=10090 GN=Htt PE=1 SV=1	140.27	142.386	75.0984	106.625	159.888	157.237	122.475	110.811	119.055	130.119	131.481	64.4742	146.101	165.3	122.66	118.666	105.887	134.244	190.615	156.339
Q91YW3	DnaJ homolog subfamily C member 3 OS=Mus musculus OX=10090 GN=Dnajc3 PE=1 SV=1	125.479	112.941	125.372	146.144	143.688	114.462	131.473	110.817	82.1718	102.521	147.879	137.828	150.072	136.116	113.624	161.286	125.819	112.758	155.774	149.874
O89020	Afamin OS=Mus musculus OX=10090 GN=Afm PE=1 SV=2	107.567	153.683	208.732	126.596	145.905	131.167	128.415	110.831	211.067	189.281	94.4727	184.804	94.1892	92.0096	108.78	119.254	129.554	129.543	75.4613	90.2737
Q9DCZ1	GMP reductase 1 OS=Mus musculus OX=10090 GN=Gmpr PE=1 SV=1	137.387	123.071	170.168	136.837	110.213	138.303	146.293	110.892	246.191	108.576	102.816	134.476	142.064	121.155	153.625	107.111	117.701	107.082	130.161	109.742
Q9JI39	ATP-binding cassette sub-family B member 10, mitochondrial OS=Mus musculus OX=10090 GN=Abcb10 PE=1 SV=1	168.861	238.175	94.2578	145.331	105.146	151.562	99.0187	110.944	103.557	69.5884	137.788	67.6364	84.3805	172.87	80.6474	235.172	76.8377	132.617	113.417	139.363
Q8K558	Trem-like transcript 1 protein OS=Mus musculus OX=10090 GN=Treml1 PE=1 SV=2	96.8257	78.8766	224.135	112.504	112.527	162.425	101.823	110.951	191.193	144.507	87.4679	152.024	135.483	171.715	142.297	114.495	147.687	152.071	111.827	124.853
Q9QYJ3	DnaJ homolog subfamily B member 1 OS=Mus musculus OX=10090 GN=Dnajb1 PE=1 SV=3	150.378	181.512	92.4472	147.648	125.023	145.148	115.902	110.993	107.779	85.7152	141.385	83.5147	136.199	145.912	100.102	177.786	103.402	122.636	151.042	136.071
A0A087WRA4	Myeloid cell nuclear differentiation antigen-like protein OS=Mus musculus OX=10090 GN=Mndal PE=1 SV=1	109.419	173.627	81.1494	105.201	191.558	78.6254	125.567	111.027	124.459	159.323	127.117	140.314	98.8261	83.4544	225.673	135.094	151.976	198.593	152.287	76.7075
Q9Z129	ATP-dependent DNA helicase Q1 OS=Mus musculus OX=10090 GN=Recql PE=1 SV=2	117.287	147.154	75.6983	97.6354	123.065	133.717	133.863	111.027	124.018	145.917	131.022	143.539	132.7	113.883	148.942	163.595	125.887	158.35	171.307	133.601
Q8C605	ATP-dependent 6-phosphofructokinase OS=Mus musculus OX=10090 GN=Pfkp PE=1 SV=1	120.725	119.105	176.538	140.905	113.254	154.477	115.482	111.044	180.318	196.986	118.008	107.986	129.579	108.706	141.688	107.264	170.694	121.832	113.957	105.945
Q64191	N(4)-(beta-N-acetylglucosaminyl)-L-asparaginase OS=Mus musculus OX=10090 GN=Aga PE=1 SV=1	95.13	126.671	195.412	184.43	135.745	115.29	130.568	111.047	163.14	139.963	102.219	249.343	94.6037	100.234	110.521	150.137	91.4946	100.35	103.443	113.752
Q3UE92	Xaa-Pro aminopeptidase 1 OS=Mus musculus OX=10090 GN=Xpnpep1 PE=1 SV=1	118.341	115.548	238.251	147.826	93.007	114.447	121.418	111.117	222.259	163.025	102.037	174.821	96.7862	99.2382	118.469	187.69	104.391	126.679	92.0726	105.161
Q9QWR8	Alpha-N-acetylgalactosaminidase OS=Mus musculus OX=10090 GN=Naga PE=1 SV=2	107.248	100.037	169.643	133.545	132.475	139.644	130.017	111.12	207.8	155.281	107.775	202.041	132.492	116.53	139.338	112.818	113.703	108.19	110.824	128.55
P05784	Keratin, type I cytoskeletal 18 OS=Mus musculus OX=10090 GN=Krt18 PE=1 SV=5	125.939	71.5319	51.4216	146.006	134.414	76.4138	107.333	111.122	85.6802	59.8008	155.754	99.343	217.091	220.61	138.899	206.467	155.147	93.1687	190.189	174.061
Q9ERB0	Synaptosomal-associated protein 29 OS=Mus musculus OX=10090 GN=Snap29 PE=1 SV=1	103	120.283	149.299	106.247	177.958	120.994	116.935	111.149	196.302	170.388	106.177	141.195	107.85	146.836	168.685	103.741	119.557	122.721	134.123	138.227
Q8R464	Cell adhesion molecule 4 OS=Mus musculus OX=10090 GN=Cadm4 PE=1 SV=1	168.755	93.7407	105.797	159.325	126.202	125.777	108.243	111.159	242.101	111.406	153.142	165.862	152.243	73.3608	192.414	123.088	118.936	116.837	131.078	100.887
A0A1B0GRT6	Receptor-type tyrosine-protein phosphatase OS=Mus musculus OX=10090 GN=Ptpre PE=1 SV=1	131.781	130.496	94.9008	121.909	150.949	119.647	192.523	111.207	60.3093	111.958	142.256	122.141	162.286	132.323	121.149	91.3823	134.411	153.289	158.831	125.475
Q05816	Fatty acid-binding protein 5 OS=Mus musculus OX=10090 GN=Fabp5 PE=1 SV=3	109.899	102.514	185.967	141.517	130.594	134.063	122.641	111.226	227.03	175.863	119.103	195.933	115.056	95.2672	139.993	121.447	115.635	122.698	100.113	100.096
P49817	Caveolin-1 OS=Mus musculus OX=10090 GN=Cav1 PE=1 SV=1	123.283	128.286	82.7731	80.8037	292.753	156.965	77.6859	111.285	74.5234	109.091	140.268	114.503	192.644	117.887	132.146	101.364	129.956	102.865	175.827	141.173
E9Q0F0	Keratin 78 OS=Mus musculus OX=10090 GN=Krt78 PE=1 SV=1	106.217	103.814	143.256	96.4932	138.839	114.266	96.1132	111.314	144.048	134.318	105.293	130.542	125.832	132.112	303.923	99.8185	196.588	154.074	117.622	165.709
O09117	Synaptophysin-like protein 1 OS=Mus musculus OX=10090 GN=Sypl1 PE=1 SV=2	139.355	141.739	75.1521	110.217	157.747	109.477	140.974	111.321	100.664	74.3857	165.321	92.6879	158.625	148.963	130.553	156.161	149.817	105.851	167.927	145.318
E9PYH2	Cytosolic acyl coenzyme A thioester hydrolase OS=Mus musculus OX=10090 GN=Acot7 PE=1 SV=1	107.056	95.6252	211.32	135.735	100.387	134.564	142.098	111.389	255.78	186.423	108.869	243.3	99.7718	91.4031	108.657	124.342	112.306	120.751	80.6796	100.193
P14115	60S ribosomal protein L27a OS=Mus musculus OX=10090 GN=Rpl27a PE=1 SV=5	136.34	136.916	113.226	121.385	125.612	118.877	118.968	111.395	56.672	80.7056	149.404	70.2152	140.541	151.982	139.494	226.85	121.725	116.297	182.389	165.59
Q60790	Ras GTPase-activating protein 3 OS=Mus musculus OX=10090 GN=Rasa3 PE=1 SV=2	127.247	120.975	111.94	120.722	154.333	142.519	127.699	111.44	122.23	130.571	130.228	120.214	144.974	124.91	155.616	105.838	142.256	141.521	165.171	125.68
Q8C196	Carbamoyl-phosphate synthase [ammonia], mitochondrial OS=Mus musculus OX=10090 GN=Cps1 PE=1 SV=2	149.297	135.737	87.0072	163.495	122.845	137.786	117.696	111.582	116.229	119.127	118.092	169.183	129.429	150.751	188.527	158.426	103.113	161.169	89.5567	101.975
Q64012	RNA-binding protein Raly OS=Mus musculus OX=10090 GN=Raly PE=1 SV=3	112.933	152.665	162.009	115.832	173.184	152.215	113.581	111.652	112.174	158.467	131.962	106.505	108.882	116.496	132.906	110.156	150.063	140.814	124.871	113.591
P08905	Lysozyme C-2 OS=Mus musculus OX=10090 GN=Lyz2 PE=1 SV=2	88.1874	101.783	206.528	122.825	137.395	143.68	166.013	111.661	190.4	243.79	111.156	152.453	111.423	111.466	158.53	76.2309	162.647	120.584	73.09	79.8231
A2BGI8	Peptidyl-prolyl cis-trans isomerase (Fragment) OS=Mus musculus OX=10090 GN=Ppih PE=1 SV=1	115.003	114.759	170.469	137.535	125.81	125.741	132.437	111.71	166.833	148.641	101.908	161.313	116.685	152.347	139.448	158.28	123.523	118.147	110.224	110.327
Q80TJ7	Histone lysine demethylase PHF8 OS=Mus musculus OX=10090 GN=Phf8 PE=1 SV=2	139.367	95.811	148.59	50.2733	296.627	114.256	57.9796	111.758	78.2875	126.524	134.315	106.829	142.873	97.0454	126.3	120.156	124.026	92.0227	208.937	229.374
Q9Z0N1	Eukaryotic translation initiation factor 2 subunit 3, X-linked OS=Mus musculus OX=10090 GN=Eif2s3x PE=1 SV=2	132.509	136.655	165.617	140.484	117.332	118.748	124.607	111.765	111.795	133.885	136.379	101.325	126.141	114.525	113.431	181.717	121.356	119.29	138.38	148.423
E9QAS8	Synaptic functional regulator FMR1 OS=Mus musculus OX=10090 GN=Fmr1 PE=1 SV=1	143.627	153.126	101.301	126.366	137.886	141.462	119.826	111.776	76.9838	95.1993	132.48	97.9582	139.634	143.583	132.65	169.235	112.678	139.696	159.02	147.95
A0A2I3BRW0	Microsomal signal peptidase 12 kDa subunit OS=Mus musculus OX=10090 GN=Spcs1 PE=1 SV=1	127.949	118.12	36.8752	91.0415	190.243	108.427	115.74	111.79	48.0869	51.6662	164.889	61.74	189.408	186.615	122.183	148.267	142.025	97.7144	244.609	215.983
A0A0R4IZY6	Myeloblastin OS=Mus musculus OX=10090 GN=Prtn3 PE=1 SV=1	58.1418	80.8815	92.4788	161.07	151.853	121.289	126.63	111.825	174.413	153.16	102.214	215.977	143.288	319.542	136.618	128.284	143.537	104.487	50.8	83.1441
O88952	Protein lin-7 homolog C OS=Mus musculus OX=10090 GN=Lin7c PE=1 SV=2	122.436	136.793	137.997	133.927	135.397	131.52	122.699	111.832	188.845	138.099	123.936	142.77	114.329	130.636	133.52	129.672	132.709	131.713	135.41	99.8595
Q6NZR5	Superkiller viralicidic activity 2-like (S. cerevisiae) OS=Mus musculus OX=10090 GN=Skiv2l PE=1 SV=1	125.856	132.662	206.725	170.85	101.34	117.524	127.22	111.832	186.686	155.325	112.626	158.315	106.747	98.513	125.474	164.961	100.3	108.188	89.5527	124.494
E9PXZ7	Integrin alpha-D OS=Mus musculus OX=10090 GN=Itgad PE=1 SV=1	134.29	123.562	99.0053	130.06	143.019	169.415	149.547	111.838	130.522	113.941	153.921	125.948	182.315	103.904	150.061	111.239	121.436	118.02	132.679	106.019
Q61151	Serine/threonine-protein phosphatase 2A 56 kDa regulatory subunit epsilon isoform OS=Mus musculus OX=10090 GN=Ppp2r5e PE=1 SV=3	169.129	160.149	49.1283	91.6381	151.629	122.656	156.221	111.844	133.046	63.1917	151.677	82.5724	138.245	140.275	142.178	128.721	173.468	112.176	196.703	119.019
Q6PD03	Serine/threonine-protein phosphatase 2A 56 kDa regulatory subunit alpha isoform OS=Mus musculus OX=10090 GN=Ppp2r5a PE=1 SV=1	153.551	138.434	58.4818	91.6381	151.629	122.656	156.221	111.844	133.046	95.5058	167.652	79.2138	155.158	125.033	148.163	128.721	173.468	112.176	187.035	119.019
P35123	Ubiquitin carboxyl-terminal hydrolase 4 OS=Mus musculus OX=10090 GN=Usp4 PE=1 SV=3	151.555	157.374	113.252	148.466	110.108	127.946	145.277	111.868	117.19	100.929	140.103	108.718	107.813	141.906	146.117	155.037	136.462	141.878	130.835	101.525
Q03958	Prefoldin subunit 6 OS=Mus musculus OX=10090 GN=Pfdn6 PE=1 SV=1	113.298	106.127	137.643	159.756	62.967	104.14	105.316	111.876	266.632	165.387	117.66	160.229	95.6593	168.305	153.182	149.043	155.635	111.911	126.43	127.624
A0A087WS96	SH3 domain-binding glutamic acid-rich-like protein OS=Mus musculus OX=10090 GN=Sh3bgrl2 PE=1 SV=1	89.6139	83.4881	195.769	132.085	125.463	138.285	102.304	111.878	259.222	200.013	98.6273	257.216	121.379	102.724	128.511	117.242	134.243	143.94	77.6047	81.9307
Q9WTQ5	A-kinase anchor protein 12 OS=Mus musculus OX=10090 GN=Akap12 PE=1 SV=1	114.856	112.159	183.132	116.293	123.798	127.874	115.506	111.903	225.062	164.753	83.2182	133.613	121.764	165.908	171.13	114.312	142.802	143.221	97.6563	114.496
Q6A0A9	Constitutive coactivator of PPAR-gamma-like protein 1 OS=Mus musculus OX=10090 GN=FAM120A PE=1 SV=2	138.606	139.715	99.4987	84.091	205.87	145.547	96.5985	111.92	66.2414	108.901	152.756	85.9454	133.315	119.892	138.468	130.939	105.825	108.65	190.646	217.451
E9PYG5	Gamma-parvin OS=Mus musculus OX=10090 GN=Parvg PE=1 SV=1	103.268	129.816	97.0074	118.223	54.1697	116.53	264.518	111.972	176.579	132.139	114.065	94.186	154.778	227.934	159.581	133.367	124.844	93.6822	117.487	105.3
P60229	Eukaryotic translation initiation factor 3 subunit E OS=Mus musculus OX=10090 GN=Eif3e PE=1 SV=1	150.694	165.096	78.2405	162.69	127.787	131.959	149.28	111.981	62.4031	81.7048	144.595	78.1422	141.31	169.832	114.238	148.312	113.123	124.465	156.399	135.938
Q4KN81	Histocompatibility 2, Q region locus 2 OS=Mus musculus OX=10090 GN=H2-Q2 PE=1 SV=1	127.704	160.152	116.297	148.278	170.798	137.305	121.212	112.011	113.066	96.6341	111.102	113.235	154.899	173.601	132.829	67.2984	134.746	170.111	111.295	109.506
Q8R010	Aminoacyl tRNA synthase complex-interacting multifunctional protein 2 OS=Mus musculus OX=10090 GN=Aimp2 PE=1 SV=2	137.995	147.874	81.3289	164.535	141.491	133.603	140.584	112.015	63.2932	73.5977	141.404	75.5702	121.666	219.623	109.458	161.493	103.146	123.446	176.919	124.189
A0A2K6EDP7	WD repeat and HMG-box DNA-binding protein 1 OS=Mus musculus OX=10090 GN=Wdhd1 PE=1 SV=1	141.976	173.706	226.962	178.395	88.2075	141.23	129.787	112.037	116.802	117.857	109.293	112.333	73.2159	126.964	103.287	192.362	94.3806	135.33	85.8303	106.982
P83741	Serine/threonine-protein kinase WNK1 OS=Mus musculus OX=10090 GN=Wnk1 PE=1 SV=2	137.862	125.671	136.758	139.626	137.35	121.915	105.12	112.051	119.325	138.023	125.807	144.423	122.947	120.572	144.242	150.11	132.533	121.316	126.596	157.982
Q9Z315	U4/U6.U5 tri-snRNP-associated protein 1 OS=Mus musculus OX=10090 GN=Sart1 PE=1 SV=1	110.71	122.105	202.351	110.576	99.892	95.4719	117.317	112.079	343.676	187.051	106.066	163.152	83.5377	108.431	149.2	134.495	144.356	115.505	103.937	103.636
Q60865	Caprin-1 OS=Mus musculus OX=10090 GN=Caprin1 PE=1 SV=2	109.328	124.447	215.434	167.334	66.4096	121.44	137.893	112.088	200.495	151.804	110.786	165.966	75.318	164.26	113.602	188.713	94.0078	124.598	77.8176	111.052
Q8BGQ7	Alanine--tRNA ligase, cytoplasmic OS=Mus musculus OX=10090 GN=Aars1 PE=1 SV=1	145.324	142.471	129.193	156.175	100.858	125.511	121.55	112.101	120.444	106.204	143.235	111.477	120.954	154.315	124.664	185.788	118.265	132.637	116.578	127.221
Q61160	FAS-associated death domain protein OS=Mus musculus OX=10090 GN=Fadd PE=1 SV=1	91.8546	103.845	238.801	128.043	124.93	111.199	144.994	112.104	197.322	226.485	100.983	105.323	94.4341	115.377	178.041	120.858	141.645	112.304	105.018	123.893
Q80TL7	Protein MON2 homolog OS=Mus musculus OX=10090 GN=Mon2 PE=1 SV=2	164.471	148.615	53.999	149.028	109.421	158.027	108.688	112.13	126.179	55.9127	136.466	82.8645	184.499	170.233	104.485	174.714	165.114	85.4289	181.081	118.375
Q9CPQ3	Mitochondrial import receptor subunit TOM22 homolog OS=Mus musculus OX=10090 GN=Tomm22 PE=1 SV=3	103.401	117.192	119.76	95.743	117.023	123.492	126.12	112.187	136.524	150.549	125.423	140.547	100.276	223.112	160.665	151.267	152.31	99.0063	95.1552	194.431
Q08761	Vitamin K-dependent protein S OS=Mus musculus OX=10090 GN=Pros1 PE=2 SV=1	104.458	106.549	174.41	121.254	136.431	152.758	119.569	112.2	199.568	133.488	108.596	212.893	117.401	124.546	147.211	125.74	111.638	125.797	107.729	115.783
P47915	60S ribosomal protein L29 OS=Mus musculus OX=10090 GN=Rpl29 PE=1 SV=2	169.552	158.107	102.749	128.906	145.834	124.048	108.808	112.223	64.2732	70.5307	145.141	70.7652	138.978	118.598	70.8148	198.382	125.584	118.659	218.213	155.655
Q8BH61	Coagulation factor XIII A chain OS=Mus musculus OX=10090 GN=F13a1 PE=1 SV=3	119.358	120.072	131.897	118.257	139.43	136.543	135.836	112.232	176.434	178.583	123.446	147.947	126.09	121.586	138.158	123.588	130.182	130.581	126.663	109.321
Q62507	Cochlin OS=Mus musculus OX=10090 GN=Coch PE=1 SV=2	128.756	95.1176	70.7317	75.5897	186.318	158.669	106.325	112.238	119.294	130.887	113.783	90.5898	217.676	107.173	163.945	117.643	131.892	170.388	238.633	122.286
P09103	Protein disulfide-isomerase OS=Mus musculus OX=10090 GN=P4hb PE=1 SV=2	142.714	100.025	117.409	158.326	126.012	87.0783	122.427	112.254	124.348	105.495	141.247	165.093	156.286	111.922	126.581	203.545	130.759	85.9461	154.603	145.896
P35831	Tyrosine-protein phosphatase non-receptor type 12 OS=Mus musculus OX=10090 GN=Ptpn12 PE=1 SV=3	109.29	90.5404	113.889	129.591	133.5	144.423	136.694	112.255	85.3873	162.839	127.208	139.263	150.197	174.446	144.737	121.782	155.105	141.34	134.123	125.369
D3YYD5	Vacuolar protein sorting-associated protein 29 (Fragment) OS=Mus musculus OX=10090 GN=Vps29 PE=1 SV=1	109.508	105.326	203.967	120.611	115.647	125.846	108.903	112.266	247.452	189.978	110.646	198.882	113.621	88.8962	117.93	139.239	122.077	132.699	93.3684	118.411
Q9QZ88	Vacuolar protein sorting-associated protein 29 OS=Mus musculus OX=10090 GN=Vps29 PE=1 SV=1	104.467	100.634	218.984	120.611	115.647	125.846	108.903	112.266	247.452	193.463	107.9	214.841	111.655	86.9907	107.833	139.239	122.077	132.699	83.801	118.411
P31001	Desmin OS=Mus musculus OX=10090 GN=Des PE=1 SV=3	110.41	124.245	104.942	91.0853	203.452	159.859	101.845	112.282	126.427	126.603	116.248	164.554	158.992	147.243	117.017	94.4045	135.436	118.3	149.785	150.823
Q99J99	3-mercaptopyruvate sulfurtransferase OS=Mus musculus OX=10090 GN=Mpst PE=1 SV=4	109.664	119.562	233.65	150.93	95.4296	124.229	130.297	112.287	233.402	166.989	100.507	182.072	87.5562	124.973	110.638	166.361	85.7627	123.992	79.3895	108.647
A2AIM4	Tropomyosin beta chain OS=Mus musculus OX=10090 GN=Tpm2 PE=1 SV=1	81.612	84.4251	208.524	95.3514	141.038	132.528	104.682	112.289	316.013	200.774	99.0601	251.994	112.672	99.9393	131.465	124.03	121.188	122.548	85.2508	94.844
Q02013	Aquaporin-1 OS=Mus musculus OX=10090 GN=Aqp1 PE=1 SV=3	141.79	179.67	181.743	138.019	123.453	151.048	100.965	112.31	137.781	67.1825	141.682	61.6747	85.5669	216.299	63.4293	165.157	111.206	136.796	96.5967	130.535
P62960	Y-box-binding protein 1 OS=Mus musculus OX=10090 GN=Ybx1 PE=1 SV=3	108.148	103.141	248.938	138.749	123.301	108.705	142.152	112.317	209.709	208.067	115.414	122.215	92.4315	99.5253	108.069	146.001	96.1204	107.57	118.375	132.235
P97310	DNA replication licensing factor MCM2 OS=Mus musculus OX=10090 GN=Mcm2 PE=1 SV=3	127.985	180.496	239.463	203.661	81.5833	139.299	136.837	112.329	99.8606	118.498	121.503	85.2999	69.3173	126.284	105.534	181.569	75.5808	144.852	91.8915	108.204
Q60766	Immunity-related GTPase family M protein 1 OS=Mus musculus OX=10090 GN=Irgm1 PE=1 SV=1	147.584	147.534	112.28	100.261	194.26	173.731	93.4136	112.376	69.6496	131.453	111.668	79.4434	150.887	181.558	104.893	107.64	150.04	157.284	128.096	124.666
P51863	V-type proton ATPase subunit d 1 OS=Mus musculus OX=10090 GN=Atp6v0d1 PE=1 SV=2	130.191	144.361	113.301	122.978	157.898	156.75	100.379	112.38	104.478	101.118	115.833	103.258	142.721	205.657	143.691	141.166	145.65	124.815	106.91	128.754
Q8CGB6	Tensin-2 OS=Mus musculus OX=10090 GN=Tns2 PE=1 SV=1	109.109	125.144	109.563	84.864	227.15	153.73	103.376	112.408	70.8366	120.426	122.836	103.615	159.177	171.024	175.679	110.817	148.997	98.3029	139.844	164.035
Q9EPL9	Peroxisomal acyl-coenzyme A oxidase 3 OS=Mus musculus OX=10090 GN=Acox3 PE=1 SV=2	116.531	109.696	160.768	103.992	172.808	141.648	111.208	112.408	142.798	202.116	121.054	188.009	106.653	81.4249	143.258	112.821	121.92	137.075	115.909	144.283
E9QP99	Golgin subfamily A member 3 OS=Mus musculus OX=10090 GN=Golga3 PE=1 SV=1	109	108.364	162.218	139.8	113.271	137.871	119.518	112.408	184.189	166.941	128.046	214.401	101.861	87.1627	145.012	138.232	131.297	153.584	117.408	91.6635
Q99P31	Hsp70-binding protein 1 OS=Mus musculus OX=10090 GN=Hspbp1 PE=1 SV=1	145.776	151.325	135.961	175.393	91.1048	133.942	133.731	112.444	98.4552	122.296	142.279	118.631	106.963	149.591	109.351	137.552	118.464	128.435	104.527	155.838
Q08943	FACT complex subunit SSRP1 OS=Mus musculus OX=10090 GN=Ssrp1 PE=1 SV=2	150.386	149.206	81.9083	107.137	175.4	134.284	113.574	112.485	88.1388	100.501	152.514	105.466	143.686	114.818	117.691	127.303	124.935	138.728	178.265	161.25
A0A1B0GRP7	Pyridoxal phosphate homeostasis protein (Fragment) OS=Mus musculus OX=10090 GN=Plpbp PE=1 SV=1	119.768	126.582	104.427	168.74	115.18	133.33	122.499	112.541	145.047	136.777	106.883	211.425	144.082	146.092	127.494	141.347	131.86	103.095	102.373	127.246
A0A0A6YXV0	Acylamino-acid-releasing enzyme (Fragment) OS=Mus musculus OX=10090 GN=Apeh PE=1 SV=1	91.634	103.561	223.782	138.116	91.3669	114.241	129.298	112.549	261.475	190.166	95.3771	234.309	80.8883	96.0063	145.299	155.066	103.634	121.586	87.7285	116.101
Q8R242	Di-N-acetylchitobiase OS=Mus musculus OX=10090 GN=Ctbs PE=1 SV=2	98.9569	103.121	189.02	133.702	133.166	131.516	95.0688	112.549	231.299	178.101	96.1291	197.259	123.82	122.806	148.553	143.216	133.552	137.043	90.0945	87.8855
A0A1L1SV73	Ubiquitin carboxyl-terminal hydrolase 47 OS=Mus musculus OX=10090 GN=Usp47 PE=1 SV=1	165.707	151.958	64.7242	150.505	118.715	121.017	130.793	112.555	154.504	80.3806	157.773	84.477	146.249	140.783	134.784	147.819	131.738	111.63	165.855	125.902
Q9EPL8	Importin-7 OS=Mus musculus OX=10090 GN=Ipo7 PE=1 SV=2	113.356	124.402	156.061	133.869	108.182	125.161	174.296	112.685	126.607	145.904	109.36	105.782	105.781	240.549	104.259	135.163	139.2	119.426	100.072	118.142
Q6P542	ATP-binding cassette sub-family F member 1 OS=Mus musculus OX=10090 GN=Abcf1 PE=1 SV=1	151.712	150.09	81.1521	135.139	133.201	126.199	124.553	112.708	87.2633	85.2043	146.844	98.3577	146.864	146.951	93.8871	162.661	111.319	127.296	180.158	163.341
P11031	Activated RNA polymerase II transcriptional coactivator p15 OS=Mus musculus OX=10090 GN=Sub1 PE=1 SV=3	96.8101	91.0397	206.79	119.172	138.695	105.457	152.805	112.771	228.328	192.471	119.531	246.395	99.6908	68.5283	96.9704	109.484	123.742	120.686	115.478	111.648
Q571E4	N-acetylgalactosamine-6-sulfatase OS=Mus musculus OX=10090 GN=Galns PE=1 SV=2	83.2039	104.47	195.996	178.744	121.086	126.486	125.325	112.786	225.805	180.175	99.7453	253.616	115.037	111.497	114.064	120.601	112.588	103.259	78.516	94.2095
Q9ERF3	WD repeat-containing protein 61 OS=Mus musculus OX=10090 GN=Wdr61 PE=1 SV=1	112.761	121.265	207.587	135.266	90.6398	95.3959	129.995	112.798	210.347	152.914	115.455	221.423	102.448	101.032	93.7267	155.903	137.509	147.136	77.7158	117.423
Q6ZWZ4	60S ribosomal protein L36 OS=Mus musculus OX=10090 GN=Rpl36 PE=1 SV=1	154.767	140.481	113.239	132.569	168.785	111.699	120.392	112.845	56.8384	49.9909	160.577	53.8622	156.694	134.763	63.6836	208.103	100.074	107.312	232.782	152.54
O70194	Eukaryotic translation initiation factor 3 subunit D OS=Mus musculus OX=10090 GN=Eif3d PE=1 SV=2	147.106	158.225	147.795	169.148	129.117	121.138	150.287	112.857	68.7043	108.256	131.798	105.078	115.753	113.654	129.785	146.349	97.558	122.298	135.212	148.658
P11157	Ribonucleoside-diphosphate reductase subunit M2 OS=Mus musculus OX=10090 GN=Rrm2 PE=1 SV=1	121.947	166.398	288.103	205.294	67.865	151.67	113.491	112.859	144.578	109.289	123.307	114.727	52.9554	150.686	68.4152	243.142	53.3895	121.732	53.1749	91.9399
P08228	Superoxide dismutase [Cu-Zn] OS=Mus musculus OX=10090 GN=Sod1 PE=1 SV=2	97.8278	95.2576	195.972	145.493	108.017	123.087	134.55	112.887	205.443	164.26	103.297	200.78	110.054	137.299	146.195	147.404	118.812	115.106	94.5272	111.385
O35448	Lysosomal thioesterase PPT2 OS=Mus musculus OX=10090 GN=Ppt2 PE=1 SV=1	106.315	114.366	181.388	129.579	116.577	119.967	137.068	112.897	236.157	166.014	104.39	186.52	118.968	121.427	147.173	133.903	127.854	106.923	91.3691	110.989
P81117	Nucleobindin-2 OS=Mus musculus OX=10090 GN=Nucb2 PE=1 SV=2	93.258	90.7389	174.466	128.904	105.586	94.0338	117.462	112.958	236.852	165.253	112.703	197.4	106.823	156.477	134.865	140.048	155.641	112.804	111.888	135.88
Q91VC7	Protein phosphatase 1 regulatory subunit 14A OS=Mus musculus OX=10090 GN=Ppp1r14a PE=1 SV=1	76.6549	71.9233	210.126	122.673	125.995	136.11	152.644	112.977	201.151	216.153	122.03	187.84	121.445	101.633	168.576	110.35	128.752	105.448	95.6242	119.576
A2A7A7	GDH/6PGL endoplasmic bifunctional protein OS=Mus musculus OX=10090 GN=H6pd PE=1 SV=1	115.056	113.71	192.557	123.167	152.938	142.374	102.449	113.007	187.49	182.611	112.445	202.544	106.876	82.2738	123.61	122.755	124.021	142.888	98.6647	108.409
Q8BU30	Isoleucine--tRNA ligase, cytoplasmic OS=Mus musculus OX=10090 GN=Iars1 PE=1 SV=2	148.558	151.481	85.647	164.572	121.854	123.828	146.091	113.031	79.3491	72.1585	148.577	76.6385	164.03	172.394	110.248	165.628	106.284	120.276	150.961	133.955
Q8BTJ4	Bis(5'-adenosyl)-triphosphatase enpp4 OS=Mus musculus OX=10090 GN=Enpp4 PE=1 SV=1	103.349	114.882	177.619	108.715	123.912	155.078	136.548	113.042	191.141	139.775	96.2485	198.47	136.645	162.644	106.697	117.342	103.672	153.039	80.8128	116.06
P43406	Integrin alpha-V OS=Mus musculus OX=10090 GN=Itgav PE=1 SV=2	147.259	138.251	113.172	112.19	155.807	160.691	124.184	113.048	150.608	134.915	134.281	105.132	165.197	121.29	122.769	139.085	110.858	116.361	123.06	120.37
E9QN92	Metalloreductase STEAP3 OS=Mus musculus OX=10090 GN=Steap3 PE=1 SV=1	135.394	198.079	147.694	159.8	110.167	127.043	131.482	113.063	123.944	109.909	140.499	80.7349	95.7386	169.557	98.9704	152.239	101.565	136.229	79.8966	137.864
P15105	Glutamine synthetase OS=Mus musculus OX=10090 GN=Glul PE=1 SV=6	132.328	108.021	187.66	128.825	133.993	142.085	102.108	113.106	231.666	161.73	126.653	183.056	106.799	102.255	140.325	143.711	96.8155	121.084	79.5255	119.331
P35991	Tyrosine-protein kinase BTK OS=Mus musculus OX=10090 GN=Btk PE=1 SV=4	140.966	142.29	72.4303	120.468	178.544	131.895	127.366	113.162	65.4747	82.781	153.505	92.7515	166.412	132.581	131.564	131.544	132.831	118.339	185.424	151.879
Q9D7H3	RNA 3'-terminal phosphate cyclase OS=Mus musculus OX=10090 GN=RtcA PE=1 SV=2	121.159	132.482	157.962	125.536	132.047	108.595	151.414	113.184	157.426	198.558	119.759	110.994	114.776	92.4295	132.797	126.863	140.074	127.522	147.476	121.264
Q8R1G2	Carboxymethylenebutenolidase homolog OS=Mus musculus OX=10090 GN=Cmbl PE=1 SV=1	112.817	103.425	179.114	139.769	144.289	161.835	108.462	113.209	220.373	158.31	115.09	193.111	156.153	103.679	133.339	123.507	105.65	114.28	77.5856	93.6755
Q6ZWZ2	Ubiquitin-conjugating enzyme E2 R2 OS=Mus musculus OX=10090 GN=Ube2r2 PE=1 SV=1	158.648	135.835	77.7999	162.954	138.875	120.997	112.271	113.209	131.065	73.1745	156.533	129.13	147.213	190.269	69.9057	166.421	110.844	116.022	131.334	123.242
Q3TMX5	Mesencephalic astrocyte-derived neurotrophic factor OS=Mus musculus OX=10090 GN=Manf PE=1 SV=1	106.942	93.1614	151.997	156.149	116.529	112.657	125.047	113.224	188.102	144.522	126.657	183.65	133.815	155.342	118.868	148.41	117.998	99.2781	114.515	136.473
P35821	Tyrosine-protein phosphatase non-receptor type 1 OS=Mus musculus OX=10090 GN=Ptpn1 PE=1 SV=2	145.233	155.464	61.547	137.275	140.14	142.302	124.513	113.228	111.369	88.0393	159.257	79.4768	162.008	143.275	129.113	123.619	130.904	132.05	169.072	135.162
P07742	Ribonucleoside-diphosphate reductase large subunit OS=Mus musculus OX=10090 GN=Rrm1 PE=1 SV=2	173.843	213.717	129.393	196.916	73.2487	124.205	125.539	113.229	74.3543	75.3398	149.8	80.0172	74.8358	170.187	85.009	236.292	72.0257	141.618	80.8371	125.485
P39655	Polyunsaturated fatty acid lipoxygenase ALOX12 OS=Mus musculus OX=10090 GN=Alox12 PE=1 SV=4	115.934	105.461	119.836	104.528	172.864	190.903	109.091	113.242	108.361	129.159	115.902	125.629	188.181	135.181	183.071	105.072	155.266	129.653	132.622	106.103
Q6ZWQ7	Signal peptidase complex subunit 3 OS=Mus musculus OX=10090 GN=Spcs3 PE=1 SV=1	144.988	126.4	56.6404	95.4693	171.262	133.62	128.572	113.247	56.7364	64.088	139.262	62.7882	213.343	188.321	97.7441	173.998	127.004	99.5671	198.029	174.628
E9QPU1	von Willebrand factor OS=Mus musculus OX=10090 GN=Vwf PE=1 SV=2	102.955	102.873	147.725	116.128	171.739	171.009	84.4248	113.255	143.345	137.606	112.363	152.274	153.844	141.034	178.086	108.452	169.075	126.953	122.912	106.226
Q61024	Asparagine synthetase [glutamine-hydrolyzing] OS=Mus musculus OX=10090 GN=Asns PE=1 SV=3	191.34	166.163	108.283	203.497	74.6299	99.8986	122.666	113.272	60.6614	49.4413	189.938	81.1855	113.595	139.609	76.5186	292.815	92.3925	95.5875	123.779	126.27
Q9D8M4	60S ribosomal protein L7-like 1 OS=Mus musculus OX=10090 GN=Rpl7l1 PE=1 SV=1	115.076	104.423	153.913	88.6423	186.841	145.735	108.776	113.294	101.93	125.646	112.685	113.773	148.133	171.535	153.232	129.942	144.682	123.316	135.877	148.447
Q9DCD0	6-phosphogluconate dehydrogenase, decarboxylating OS=Mus musculus OX=10090 GN=Pgd PE=1 SV=3	95.9857	92.56	204.649	138.055	125.533	119.478	135.159	113.33	226.1	209.214	110.764	250.283	100.455	80.9692	118.485	120.081	121.937	126.062	81.7282	100.447
F7DEU6	Inosine-5'-monophosphate dehydrogenase OS=Mus musculus OX=10090 GN=Impdh1 PE=1 SV=2	130.206	139.299	144.307	177.288	109.731	142.897	127.053	113.337	118.173	115.467	129.086	137.597	108.827	130.611	131.691	159.192	89.5461	141.052	140.072	112.257
Q8CDV7	Ectonucleoside triphosphate diphosphohydrolase 1 OS=Mus musculus OX=10090 GN=Entpd1 PE=1 SV=1	110.733	119.449	92.6155	107.869	108.251	125.743	124.487	113.371	174.714	112.863	130.575	135.564	174.407	183.512	133.808	129.164	154.911	107.499	126.941	173.876
A0A0R4J0B6	ATP-binding cassette sub-family G member 2 OS=Mus musculus OX=10090 GN=Abcg2 PE=1 SV=1	153.171	205.995	158.814	144.676	111.794	145.514	105.547	113.383	169.41	107.024	138.158	69.2357	102.361	141.838	83.0314	184.019	95.8003	134.565	84.2721	112.7
P20029	Endoplasmic reticulum chaperone BiP OS=Mus musculus OX=10090 GN=Hspa5 PE=1 SV=3	110.954	97.7243	171.747	142.335	111.229	107.691	122.683	113.398	181.938	147.698	126.98	208.144	129.324	93.4914	134.429	175.566	115.129	106.241	114.732	140.84
P25976	Nucleolar transcription factor 1 OS=Mus musculus OX=10090 GN=Ubtf PE=1 SV=1	129.729	122	94.1569	99.7227	170.839	131.147	113.261	113.425	109.287	129.721	139.743	133.77	135.69	105.4	137.052	121.946	138.386	133.467	199.19	161.04
A0A0J9YUZ4	High mobility group protein B1 (Fragment) OS=Mus musculus OX=10090 GN=Hmgb1 PE=1 SV=1	118.933	90.608	148.913	89.1184	158.237	124.677	138.095	113.437	135.403	151.5	134.51	154.624	140.711	82.5233	156.201	111.363	144.062	125.164	170.166	159.317
Q9Z1K6	E3 ubiquitin-protein ligase ARIH2 OS=Mus musculus OX=10090 GN=Arih2 PE=1 SV=1	152.742	158.465	69.8765	171.568	134.789	121.22	118.037	113.451	77.4689	74.5795	153.217	101.083	163.889	132.837	126.202	134.031	143.154	128.283	154.702	136.514
P10605	Cathepsin B OS=Mus musculus OX=10090 GN=Ctsb PE=1 SV=2	146.955	151.697	134.099	112.1	167.867	168.523	112.498	113.511	147.487	92.9681	109.076	146.072	135.01	97.3918	208.513	135.907	130.946	126.984	110.515	90.4068
Q8R146	Acylamino-acid-releasing enzyme OS=Mus musculus OX=10090 GN=Apeh PE=1 SV=3	100.797	111.505	232.037	133.684	95.1527	117.403	128.25	113.527	253.542	197.13	103.244	224.578	80.5702	90.3276	119.871	160.856	104.049	123.287	71.3049	112.229
Q99K85	Phosphoserine aminotransferase OS=Mus musculus OX=10090 GN=Psat1 PE=1 SV=1	120.747	98.6644	152.727	142.374	123.193	107.043	124.202	113.628	180.928	148.666	128.225	208.787	117.349	129.933	104.911	205.764	96.7121	95.2455	112.158	125.757
Q91WG4	Elongator complex protein 2 OS=Mus musculus OX=10090 GN=Elp2 PE=1 SV=1	141.28	128.484	151.447	152.478	126.935	109.57	152.095	113.656	133.666	127.859	133.905	159.662	96.5875	105.913	132.213	135.318	122.498	124.199	135.65	121.359
O35744	Chitinase-like protein 3 OS=Mus musculus OX=10090 GN=Chil3 PE=1 SV=2	57.588	90.1531	197.615	99.5447	211.71	171.207	148.235	113.665	145.318	243.29	101.685	284.227	95.5114	110.395	131.141	78.7559	190.391	77.9436	52.295	57.9066
Q9D8I1	Marginal zone B- and B1-cell-specific protein OS=Mus musculus OX=10090 GN=Mzb1 PE=1 SV=2	87.8371	80.2335	167.06	140.135	98.897	141.143	120.147	113.668	306.767	172.205	107.284	217.802	119.938	139.831	131.303	122.138	99.3028	107.585	129.884	105.381
Q9ERG2	Striatin-3 OS=Mus musculus OX=10090 GN=Strn3 PE=1 SV=1	115.732	113.353	183.138	127.689	117.086	133.379	149.074	113.73	133.956	164.945	118.827	153.632	117.595	109.965	125.999	132.325	132.836	118.043	122.47	139.708
P0DOV2	Interferon-activable protein 204 OS=Mus musculus OX=10090 GN=Ifi204 PE=1 SV=1	143.255	95.547	147.845	108.145	200.751	70.9144	132.282	113.753	134.505	166.52	103.931	81.9507	207.897	100.91	147.604	123.307	170.05	163.2	148.764	81.0962
A0A0R4J0U2	Serine/threonine-protein phosphatase 4 regulatory subunit 2 OS=Mus musculus OX=10090 GN=Ppp4r2 PE=1 SV=1	115.992	112.91	150.111	101.505	211.562	114.752	115.874	113.777	107.976	160.11	118.88	124.357	112.27	139.48	174.103	96.3445	135.056	117.701	138.359	167.089
Q6Q477	Plasma membrane calcium-transporting ATPase 4 OS=Mus musculus OX=10090 GN=Atp2b4 PE=1 SV=1	150.054	158.966	144.347	122.444	168.063	152.195	94.9399	113.841	105.037	127.982	134.392	107.988	137.837	108.91	100.233	143.742	138.733	152.564	111.563	105.093
A0A140T8J4	Heme-binding protein 1 OS=Mus musculus OX=10090 GN=Hebp1 PE=1 SV=1	114.914	130.025	202.592	114.873	130.466	130.137	102.515	113.852	152.974	142.32	101.51	94.5968	116.868	170.265	129.009	156.862	150.959	123.518	109.517	140.325
Q3UI33	Methionine aminopeptidase 2 OS=Mus musculus OX=10090 GN=Metap2 PE=1 SV=1	154.404	168.83	120.351	158.832	110.83	140.936	117.968	113.894	82.3234	95.1977	139.083	79.2531	107.966	161.836	143.507	181.573	96.3626	118.235	117.357	162.046
Q9JHU9	Inositol-3-phosphate synthase 1 OS=Mus musculus OX=10090 GN=Isyna1 PE=1 SV=1	95.8287	109.09	221.342	148.096	110.767	125.13	124.896	113.916	249.894	186.044	112.657	224.783	92.1319	93.1024	106.199	150.853	99.4992	123.903	83.7398	89.7248
P17047	Lysosome-associated membrane glycoprotein 2 OS=Mus musculus OX=10090 GN=Lamp2 PE=1 SV=2	101.329	115.692	186.067	120.597	147.517	152.225	117.288	113.936	215.071	171.851	103.826	170.428	124.768	166.72	113.991	122.278	122.498	121.104	66.6206	93.4542
D3YYT1	Glyoxylate reductase 1 homolog OS=Mus musculus OX=10090 GN=Glyr1 PE=1 SV=1	102.417	103.87	122.29	100.203	161.877	121.544	133.537	113.954	151.009	139.556	123.969	124.535	155.611	148.66	122.101	111.166	133.151	123.291	187.987	151.72
P59325	Eukaryotic translation initiation factor 5 OS=Mus musculus OX=10090 GN=Eif5 PE=1 SV=1	119.227	128.679	210.354	147.93	114.934	117.68	139.454	113.956	149.209	164.008	114.962	99.3693	108.224	117.01	131.038	146.381	119.265	123.322	122.878	129.714
Q9CZM2	60S ribosomal protein L15 OS=Mus musculus OX=10090 GN=Rpl15 PE=1 SV=4	162.02	155.944	117.65	146.032	127.507	122.786	121.968	113.973	60.158	70.8105	148.438	64.2229	145.813	154.224	95.4765	214.699	112.423	116.089	153.217	143.409
Q99L45	Eukaryotic translation initiation factor 2 subunit 2 OS=Mus musculus OX=10090 GN=Eif2s2 PE=1 SV=1	113.445	123.145	190.518	127.914	142.595	124.077	128.249	113.995	136.331	144.086	122.147	106.383	121.756	143.499	112.134	144.973	113.233	115.091	130.473	150.344
Q8BP47	Asparagine--tRNA ligase, cytoplasmic OS=Mus musculus OX=10090 GN=NARS1 PE=1 SV=2	137.329	133.296	134.632	156.187	99.3133	116.483	139.705	114.027	142.998	122.91	138.451	145.374	134.517	121.488	125.768	170.22	121.399	121.364	112.067	121.512
A2AS03	Helicase with zinc finger domain 2 OS=Mus musculus OX=10090 GN=Helz2 PE=1 SV=1	148.651	159.561	93.7976	147.08	123.68	120.763	150.117	114.049	162.477	107.072	114.742	98.1432	155.545	133.234	192.883	133.78	101.836	98.2121	121.333	146.187
P62774	Myotrophin OS=Mus musculus OX=10090 GN=Mtpn PE=1 SV=2	78.5873	96.2253	248.468	186.746	62.0507	88.928	124.375	114.106	414.725	238.724	75.5528	240.29	50.6956	149.018	138.721	130.594	92.8017	92.7689	41.3146	79.5302
Q9WUK4	Replication factor C subunit 2 OS=Mus musculus OX=10090 GN=Rfc2 PE=1 SV=1	153.698	176.059	58.609	150.093	136.89	138.784	113.502	114.159	101.467	61.1464	167.823	65.3147	118.159	207.808	106.339	163.439	98.3204	124.608	147.743	145.63
A0A1Y7VJW9	Fibulin-5 OS=Mus musculus OX=10090 GN=Fbln5 PE=1 SV=1	104.09	114.979	99.0865	133.995	174.03	126.661	123.121	114.163	87.3991	119.63	130.489	192.932	168.627	159.81	134.003	110.833	130.498	154.07	102.409	124.116
A0A5F8MPK9	Phosphatidylinositol-3-phosphatase SAC1 OS=Mus musculus OX=10090 GN=Sacm1l PE=1 SV=1	114.006	115.872	92.575	93.4677	111.081	113.857	103.771	114.167	53.5793	127.833	119.396	70.7842	239.292	178.658	102.559	111.029	102.29	103.328	151.309	366.737
Q9D8V0	Minor histocompatibility antigen H13 OS=Mus musculus OX=10090 GN=Hm13 PE=1 SV=1	164.627	132.095	36.2642	112.082	170.301	129.808	117.445	114.178	81.2586	47.8375	168.926	58.1582	204.622	159.912	94.8923	156.674	133.732	111.224	212.56	155.641
P62858	40S ribosomal protein S28 OS=Mus musculus OX=10090 GN=Rps28 PE=1 SV=1	136.57	120.518	184.3	162.111	89.8899	115.014	127.759	114.19	155.489	122.933	107.165	132.312	102.655	168.658	109.997	185.266	107.562	125.097	119.82	127.231
Q923D2	Flavin reductase (NADPH) OS=Mus musculus OX=10090 GN=Blvrb PE=1 SV=3	137.28	145	161.496	157.001	91.481	139.876	141.563	114.26	119.65	114.921	112.008	117.661	109.073	193.286	115.22	169.428	105.186	130.524	86.8408	126.431
O08796	Eukaryotic elongation factor 2 kinase OS=Mus musculus OX=10090 GN=Eef2k PE=1 SV=1	149.543	144.018	55.3592	183.682	112.025	128.392	126.793	114.355	90.8815	67.7329	144.472	144.379	113.365	215.828	129.849	169.398	110.734	129.868	131.358	116.729
Q05186	Reticulocalbin-1 OS=Mus musculus OX=10090 GN=Rcn1 PE=1 SV=1	90.3658	102.549	156.976	116.577	142.557	137.222	107.647	114.36	218.116	180.321	114.525	296.299	109.349	121.039	106.421	116.212	108.973	155.278	56.7124	112.154
P24549	Retinal dehydrogenase 1 OS=Mus musculus OX=10090 GN=Aldh1a1 PE=1 SV=5	116.914	127.642	225.802	162.649	100.063	117.949	113.556	114.382	166.792	141.075	114.457	166.721	96.8271	131.657	106.758	175.528	105.038	105.742	72.7015	149.831
Q99LC3	NADH dehydrogenase [ubiquinone] 1 alpha subcomplex subunit 10, mitochondrial OS=Mus musculus OX=10090 GN=Ndufa10 PE=1 SV=1	156.854	140.715	70.6333	105.261	177.619	132.991	154.093	114.433	68.5235	85.7473	143.086	67.7323	168.838	162.205	123.434	139.18	99.4731	97.5779	177.289	175.768
Q8VCN5	Cystathionine gamma-lyase OS=Mus musculus OX=10090 GN=Cth PE=1 SV=1	135.757	52.7919	23.3778	167.982	125.099	81.3087	113.604	114.435	84.2539	52.5088	218.822	183.568	205.226	136.457	146.168	230.104	127.919	79.3126	179.966	161.179
Q9ERE7	LRP chaperone MESD OS=Mus musculus OX=10090 GN=Mesd PE=1 SV=1	99.3753	109.615	231.185	122.422	109.081	128.564	137.963	114.44	248.196	196.574	112.494	230.476	81.2497	78.5595	118.384	145.645	97.3094	124.6	72.5385	108.275
Q80W54	CAAX prenyl protease 1 homolog OS=Mus musculus OX=10090 GN=Zmpste24 PE=1 SV=2	155.396	155.192	55.4486	84.4466	165.438	132.89	104.094	114.445	53.4173	82.673	158.586	80.5384	164.117	127.433	130.866	166.359	176.762	111.098	183.054	176.59
P17563	Methanethiol oxidase OS=Mus musculus OX=10090 GN=Selenbp1 PE=1 SV=2	106.978	107.523	193.261	145.562	103.855	115.866	121.773	114.452	261.288	175.777	119.817	225.146	106.782	85.3087	129.251	149.715	112.286	111.722	83.5419	105.787
Q9JMG1	Endothelial differentiation-related factor 1 OS=Mus musculus OX=10090 GN=Edf1 PE=1 SV=1	121.854	128.386	182.216	137.375	102.895	112.755	112.724	114.465	182.271	167.704	112.869	146.774	87.1169	122.758	117.974	150.411	142.956	128.284	129.21	139.308
P29533	Vascular cell adhesion protein 1 OS=Mus musculus OX=10090 GN=Vcam1 PE=1 SV=1	104.39	126.695	143.385	115.102	146.773	144.852	104.62	114.488	165.583	141.681	133.972	155.733	153.745	132.776	135.588	137.18	130.558	121.766	90.99	133.328
P24547	Inosine-5'-monophosphate dehydrogenase 2 OS=Mus musculus OX=10090 GN=Impdh2 PE=1 SV=2	124.451	151.322	170.182	181.925	107.983	127.149	139.472	114.517	127.171	134.326	123.12	126.98	90.4545	139.588	133.248	152.588	96.0265	139.801	109.278	104.217
P70670	Nascent polypeptide-associated complex subunit alpha, muscle-specific form OS=Mus musculus OX=10090 GN=Naca PE=1 SV=2	117.712	131.383	208.549	165.599	95.9066	120.272	139.517	114.555	189.207	158.155	111.65	160.312	93.6783	136.37	93.7063	162.649	87.6441	130.658	88.0784	107.781
P47963	60S ribosomal protein L13 OS=Mus musculus OX=10090 GN=Rpl13 PE=1 SV=3	153.056	139.459	114.537	126.065	132.27	115.664	113.85	114.563	70.515	74.6914	148.312	76.6247	156.332	135.121	101.099	207.037	119.915	125.022	183.035	161.13
Q3U2K8	Arf-GAP domain and FG repeat-containing protein 2 OS=Mus musculus OX=10090 GN=Agfg2 PE=1 SV=1	156.296	157.741	87.5585	139.718	114.681	148.013	121.436	114.589	97.6116	98.3187	120.658	102.461	125.143	161.341	157.187	164.154	103.124	127.763	141.766	158.423
E9QPR6	Transmembrane protease serine 13 OS=Mus musculus OX=10090 GN=Tmprss13 PE=4 SV=1	95.1276	79.2863	252.843	112.829	138.745	135.264	133.99	114.591	286.118	176.778	68.0695	224.164	120.09	109.605	133.609	104.174	103.34	114.714	94.062	99.7401
Q9DAU1	Protein canopy homolog 3 OS=Mus musculus OX=10090 GN=Cnpy3 PE=1 SV=1	93.6937	102.606	177.851	115.114	123.031	123.06	118.401	114.612	230.35	168.557	118.988	183.394	123.441	95.3765	185.754	143.164	120.494	129.005	110.063	118.397
Q8VBT0	Thioredoxin-related transmembrane protein 1 OS=Mus musculus OX=10090 GN=Tmx1 PE=1 SV=1	150.934	147.848	57.7273	116.283	165.001	142.754	103.179	114.618	64.8311	81.2547	152.406	91.0367	172.573	115.929	159.744	165.246	116.065	122.172	180.952	168.962
O54782	Epididymis-specific alpha-mannosidase OS=Mus musculus OX=10090 GN=Man2b2 PE=1 SV=2	90.7352	106.761	207.424	150.158	104.363	133.918	107.281	114.636	245.581	160.163	114.657	229.673	106.347	121.776	120.472	133.204	99.9663	140.349	68.7925	108.948
A0A087WSP5	Signal transducer and activator of transcription OS=Mus musculus OX=10090 GN=Stat1 PE=1 SV=1	147.732	143.602	67.0531	174.237	125.476	128.645	138.31	114.648	76.1695	99.0848	131.072	83.5867	160.535	222.924	104.193	104.439	150.002	142.727	130.209	120.601
P62245	40S ribosomal protein S15a OS=Mus musculus OX=10090 GN=Rps15a PE=1 SV=2	155.936	153.143	137.407	139.7	121.065	123.516	120.717	114.651	88.3275	75.9141	133.186	82.3049	141.424	142.661	102.042	194.569	119.816	120.818	151.844	146.359
Q9D8E6	60S ribosomal protein L4 OS=Mus musculus OX=10090 GN=Rpl4 PE=1 SV=3	167.587	155.933	109.096	135.211	134.092	120.514	122.357	114.7	55.9519	64.1555	149.833	70.5834	142.935	126.265	90.4932	205.428	116.654	122.263	191.038	150.861
A0A0B4J1E2	SNW domain-containing protein 1 OS=Mus musculus OX=10090 GN=Snw1 PE=1 SV=1	105.802	111.951	212.593	166.246	90.5742	113.855	115.797	114.703	180.597	197.302	102.031	140.974	106.71	95.5393	142.062	131.52	106.892	136.053	125.886	158.264
P19157	Glutathione S-transferase P 1 OS=Mus musculus OX=10090 GN=Gstp1 PE=1 SV=2	164.729	112.519	101.639	155.724	111.628	97.9674	87.4246	114.705	147.865	90.812	165.235	145.163	150.23	138.733	90.3381	172.275	161.621	149.957	129.511	119.463
P14148	60S ribosomal protein L7 OS=Mus musculus OX=10090 GN=Rpl7 PE=1 SV=2	166.751	156.101	103.616	129.899	144.373	122.352	115.02	114.712	58.4878	59.5439	153.541	63.7133	145.521	135.205	82.0891	210.29	112.623	113.763	197.002	157.21
E9QN63	Arf-GAP with SH3 domain, ANK repeat and PH domain-containing protein 1 OS=Mus musculus OX=10090 GN=Asap1 PE=1 SV=2	141.335	136.49	96.7608	151.044	136.289	122.794	146.585	114.735	157.897	119.294	131.822	142.114	153.006	164.987	94.6033	157.348	117.109	103.26	113.913	93.3756
Q5SXC4	Vascular endothelial zinc finger 1 OS=Mus musculus OX=10090 GN=Vezf1 PE=1 SV=1	118.647	92.7691	190.746	105.306	174.636	113.401	140.755	114.749	159.289	174.659	105.184	128.736	122.511	135.169	119.301	125.46	120.81	114.63	147.063	130.899
D3YZP9	Coiled-coil domain-containing protein 6 OS=Mus musculus OX=10090 GN=Ccdc6 PE=1 SV=1	102.515	129.275	210.049	140.787	128.655	129.018	125.18	114.772	175.69	173.068	87.4953	153.478	119.723	124.971	105.145	139.879	108.686	118.763	110.43	128.786
H3BKH6	S-formylglutathione hydrolase OS=Mus musculus OX=10090 GN=Esd PE=1 SV=1	119.996	82.4641	167.298	120.198	102.567	121.717	175.352	114.791	213.057	189.295	112.995	281.716	117.854	83.4965	92.0004	133.491	116.105	113.875	90.1687	108.947
Q61553	Fascin OS=Mus musculus OX=10090 GN=Fscn1 PE=1 SV=4	112.818	95.7859	196.829	115.743	130.453	128.311	111.398	114.794	240.973	220.621	108.843	203.938	119.242	69.9713	127.182	100.429	139.704	134.998	92.1554	121.432
P51175	Protoporphyrinogen oxidase OS=Mus musculus OX=10090 GN=Ppox PE=1 SV=1	132.542	211.592	162.94	153.914	94.3938	174.112	106.838	114.804	101.114	97.5917	132.274	49.0502	73.8102	180.682	101.4	182.76	81.5932	122.813	107.764	161.185
Q5SWU9	Acetyl-CoA carboxylase 1 OS=Mus musculus OX=10090 GN=Acaca PE=1 SV=1	169.088	139.933	85.9806	158.932	114.622	153.852	130.33	114.814	80.5165	70.3207	189.097	91.8125	121.074	134.675	175.973	157.596	114.829	123.024	123.641	132.641
F8VQD1	Protein polybromo-1 OS=Mus musculus OX=10090 GN=Pbrm1 PE=1 SV=1	162.316	159.195	80.8037	136.949	155.361	150.445	121.557	114.826	67.5754	80.4193	138.346	82.9959	128.505	176.923	141.767	149.443	108.746	129.187	141.493	140.354
A4UUI2	Guanylate binding protein 1 OS=Mus musculus OX=10090 GN=Gbp2b PE=1 SV=1	140.228	105.271	53.1678	143.198	128.361	120.671	130.912	114.832	97.4473	97.7864	148.837	103.132	158.696	241.859	91.3707	107.558	151.861	128.087	161.141	162.652
Q8VCT3	Aminopeptidase B OS=Mus musculus OX=10090 GN=Rnpep PE=1 SV=2	150.937	141.556	85.1627	198.569	125.418	108.463	125.319	114.84	85.4665	106.812	117.984	145.761	156.646	128.118	171.838	140.048	126.345	130.403	121.626	121.446
Q99P58	Ras-related protein Rab-27B OS=Mus musculus OX=10090 GN=Rab27b PE=1 SV=3	112.357	103.549	146.028	110.355	170.078	170.572	126.517	114.841	128.934	141.508	123.562	143.181	177.996	192.966	148.823	116.501	145.784	98.8731	39.6675	113.204
Q8R379	GTPase, IMAP family member 7 OS=Mus musculus OX=10090 GN=Gimap7 PE=1 SV=1	136.43	116.818	91.8335	146.034	164.531	110.778	102.834	114.847	115.016	119.823	151.026	110.475	189.887	99.3177	123.141	124.007	163.684	123.103	176.923	128.945
Q8BG15	CTD small phosphatase-like protein 2 OS=Mus musculus OX=10090 GN=Ctdspl2 PE=1 SV=1	135.94	110.739	105.252	83.3322	210.955	124.097	101.548	114.86	102.849	90.181	144.448	73.2982	164.311	103.84	249.565	123.52	139.281	130.938	185.665	157.748
Q69ZS7	HBS1-like protein OS=Mus musculus OX=10090 GN=Hbs1l PE=1 SV=2	115.482	119.521	150.204	149.98	101.813	137.416	106.643	114.86	162.824	135.512	124.348	167.901	102.979	163.651	118.44	173.386	105.629	116.489	117.151	145.03
Q9QUM0	Integrin alpha-IIb OS=Mus musculus OX=10090 GN=Itga2b PE=1 SV=2	111.881	103.773	168.866	105.38	168.509	158.562	110.488	114.882	167.042	142.129	99.755	144.087	156.365	150.443	150.189	113.147	158.267	116.046	111.336	101.556
Q9D6S7	Ribosome-recycling factor, mitochondrial OS=Mus musculus OX=10090 GN=Mrrf PE=1 SV=1	41.9827	47.4701	343.633	142.361	102.233	112.979	136.445	114.898	424.135	269.028	97.1537	255.434	48.1272	72.0418	157.533	133.252	66.9869	116.288	53.2417	38.4212
S4R1M2	Scaffold attachment factor B1 OS=Mus musculus OX=10090 GN=Safb PE=1 SV=1	96.5244	103.882	197.431	114.094	115.558	112.183	110.843	114.917	249.895	170.953	111.455	204.745	93.25	111.012	144.702	135.793	126.742	131.931	108.657	132.217
Q8K354	Carbonyl reductase [NADPH] 3 OS=Mus musculus OX=10090 GN=Cbr3 PE=1 SV=1	112.354	105.92	155.018	133.853	117.726	125.655	141.347	114.919	194.77	175.367	111.06	165.694	136.053	129.618	141.019	104.488	141.494	130.962	108.967	112.644
A0A286YDF5	Myoferlin OS=Mus musculus OX=10090 GN=Myof PE=1 SV=1	131.652	129.734	81.8202	94.8844	206.226	136.964	101.037	115.014	106.364	88.138	119.98	150.809	142.94	144.98	157.752	127.85	137.31	132.129	179.619	132.813
P00683	Ribonuclease pancreatic OS=Mus musculus OX=10090 GN=Rnase1 PE=1 SV=2	242.7	108.691	11.5885	208.076	164.452	63.1674	77.4423	115.017	16.4318	11.7891	190.785	120.504	164.836	158.214	108.855	294.099	145.443	54.9959	159.818	126.127
O54941	SWI/SNF-related matrix-associated actin-dependent regulator of chromatin subfamily E member 1 OS=Mus musculus OX=10090 GN=Smarce1 PE=1 SV=1	116.355	123.492	149.879	125.346	121.214	129.694	134.806	115.089	172.09	139.431	121.832	127.606	117.255	141.453	163.015	130.578	132.159	123.899	132.296	127.904
P19426	Negative elongation factor E OS=Mus musculus OX=10090 GN=Nelfe PE=1 SV=2	118.308	130.456	229.009	140.698	124.03	88.0142	147.97	115.109	224.42	208.11	106.222	99.3419	90.7654	86.4649	170.322	115.711	123.162	110.164	100.335	131.367
Q9QZD8	Mitochondrial dicarboxylate carrier OS=Mus musculus OX=10090 GN=Slc25a10 PE=1 SV=2	157.344	150.729	91.8821	91.6859	151.718	155.692	115.431	115.136	116.917	112.103	130.821	80.149	129.783	154.912	157.665	143.406	117.968	110.902	145.445	177.854
Q9D4H1	Exocyst complex component 2 OS=Mus musculus OX=10090 GN=Exoc2 PE=1 SV=1	118.617	136.118	113.566	101.167	132.125	127.036	142.346	115.18	118.533	97.8901	129.035	108.553	143.309	151.159	149.281	156.996	119.283	142.496	168.862	142.151
Q9QY06	Unconventional myosin-IXb OS=Mus musculus OX=10090 GN=Myo9b PE=1 SV=2	130.123	117.285	98.8689	103.972	160.05	121.673	101.597	115.184	148.681	132.826	110	98.8007	144.725	123.856	314.688	131.635	131.391	134.053	130.346	159.939
Q9EPE9	Manganese-transporting ATPase 13A1 OS=Mus musculus OX=10090 GN=Atp13a1 PE=1 SV=2	148.28	137.947	79.361	109.968	159.963	121.951	108.92	115.192	75.2323	91.2751	152.542	96.7185	153.878	124.836	141.75	151.759	146.463	110.847	180.641	183.614
A0A494BB75	WD repeat-containing protein 26 OS=Mus musculus OX=10090 GN=Wdr26 PE=1 SV=1	124.435	143.262	177.857	148.318	102.474	119.273	126.533	115.203	159.888	165.686	119.106	130.831	102.632	127.924	125.047	160.308	105.318	148.375	91.8277	124.879
Q6PGH1	Protein BUD31 homolog OS=Mus musculus OX=10090 GN=Bud31 PE=1 SV=2	123.335	127.386	240.084	116.363	154.233	121.453	141.657	115.239	178.954	180.012	121.924	63.7656	113.004	106.322	103.527	130.363	103.312	119.08	122.181	125.843
G3X925	Pyruvate kinase OS=Mus musculus OX=10090 GN=Pklr PE=1 SV=1	119.051	120.56	312.48	148.376	113.72	135.028	118.018	115.263	209.065	154.203	113.4	133.446	59.1178	105.326	104.154	143.271	114.122	129.181	73.7091	99.7074
Q8BYB9	Protein O-glucosyltransferase 1 OS=Mus musculus OX=10090 GN=Poglut1 PE=1 SV=2	102.696	106.078	202.913	132.058	119.378	139.741	130.103	115.273	124.229	169.491	92.6419	133.253	128.398	111.203	163.503	100.938	134.585	169.893	139.951	132.073
Q3T9E4	T-cell-specific guanine nucleotide triphosphate-binding protein 2 OS=Mus musculus OX=10090 GN=Tgtp2 PE=1 SV=2	155.265	140.932	55.5563	195.451	149.626	134.122	98.9009	115.275	60.6798	85.3915	95.3632	55.0887	148.16	348.677	94.9433	104.381	161.608	136.117	106.507	116.091
Q80YR5	Scaffold attachment factor B2 OS=Mus musculus OX=10090 GN=Safb2 PE=1 SV=2	99.1279	101.928	182.563	105.777	104.313	101.007	109.336	115.278	278.171	166.488	114.248	200.433	98.1934	122.534	141.449	134.421	129.226	141.491	114.672	137.607
P21460	Cystatin-C OS=Mus musculus OX=10090 GN=Cst3 PE=1 SV=2	101.433	82.1644	165.01	121.914	98.076	104.386	147.815	115.346	212.596	187.359	119.981	193.438	100.159	168.174	109.136	149.626	143.407	91.3188	112.253	142.76
Q9DC63	F-box only protein 3 OS=Mus musculus OX=10090 GN=Fbxo3 PE=1 SV=1	164.339	138.818	91.7976	157.983	113.429	136.246	130.975	115.378	100.725	113.15	134.531	117.883	154.706	141.839	95.0603	150.04	128.469	135.87	138.523	120.367
Q9Z0E6	Guanylate-binding protein 2 OS=Mus musculus OX=10090 GN=Gbp2 PE=1 SV=1	144.047	139.525	68.7669	159.742	121.456	131.653	134.639	115.382	76.5111	86.9078	137.391	107.091	148.352	205.391	121.467	118.513	154.158	128.451	138.722	138.511
Q8K003	Translation machinery-associated protein 7 OS=Mus musculus OX=10090 GN=Tma7 PE=3 SV=1	97.1857	108.797	252.541	138.533	77.8347	109.157	119.386	115.433	249.781	208.411	87.1921	118.891	76.0606	118.478	215.488	125.586	149.083	145.376	87.487	117.378
E9Q8I0	Complement factor H OS=Mus musculus OX=10090 GN=Cfh PE=1 SV=1	112.439	152.542	159.273	99.772	165.767	135.628	131.196	115.445	164.915	187.624	119.903	147.835	128.656	78.9332	121.83	97.2808	182.459	120.439	104.726	99.0399
S4R221	Rho GTPase-activating protein 12 OS=Mus musculus OX=10090 GN=Arhgap12 PE=1 SV=1	121.527	150.956	106.056	134.463	161.889	136.799	130.968	115.472	108.852	142.814	99.6149	110.415	144.96	175.731	128.745	126.484	108.366	118.745	133.371	140.544
Q03734	Serine protease inhibitor A3M OS=Mus musculus OX=10090 GN=Serpina3m PE=1 SV=2	90.1596	148.298	192.135	108.487	162.426	144.6	97.8167	115.481	204.742	207.461	117.746	234.169	98.8397	74.0233	94.7638	117.341	173.44	118.948	51.671	87.768
Q921T2	Torsin-1A-interacting protein 1 OS=Mus musculus OX=10090 GN=Tor1aip1 PE=1 SV=3	133.816	128.264	89.3814	95.112	132.509	120.058	136.013	115.493	191.803	113.555	135.012	149.445	143.961	142.248	130.573	96.2221	173.997	134.481	149.432	128.09
E9Q448	Tropomyosin alpha-1 chain OS=Mus musculus OX=10090 GN=Tpm1 PE=1 SV=1	84.222	89.4808	203.772	98.5276	139.27	130.414	108.37	115.579	304.48	197.832	100.252	237.753	114.77	100.25	137.782	124.331	119.976	120.934	88.899	97.9258
Q61074	Protein phosphatase 1G OS=Mus musculus OX=10090 GN=Ppm1g PE=1 SV=3	139.127	140.419	150.394	124.311	97.0096	131.761	124.505	115.626	219.035	96.1982	129.309	157.937	95.8442	164.46	115.911	153.955	153.194	129.635	102.971	90.0087
E9PW43	Predicted pseudogene 10320 OS=Mus musculus OX=10090 GN=Gm10320 PE=3 SV=1	165.202	149.118	50.0571	131.364	136.128	111.722	134.293	115.651	59.9576	50.2474	165.214	67.0589	169.223	159.077	113.068	175.508	117.918	108.392	190.874	182.377
Q7TMQ7	WD repeat-containing protein 91 OS=Mus musculus OX=10090 GN=Wdr91 PE=1 SV=1	129.049	123.656	152.376	137.177	110.354	113.205	121.617	115.689	197.728	149.571	121.875	162.56	126.39	106.276	141.535	163.643	133.908	120.667	112.337	112.153
Q61595	Kinectin OS=Mus musculus OX=10090 GN=Ktn1 PE=1 SV=1	114.717	113.201	180.484	141.281	116.877	136.102	110.004	115.693	211.473	162.961	113.474	179.138	94.1375	142.685	134.326	130.022	125.105	133.27	93.7474	108.871
Q8R0A0	General transcription factor IIF subunit 2 OS=Mus musculus OX=10090 GN=Gtf2f2 PE=1 SV=1	128.996	119.052	158.927	138.178	131.111	128.684	129.54	115.698	146.082	136.145	123.64	155.357	108.228	157.595	98.0972	118.184	121.283	141.933	118.468	130.261
P13864	DNA (cytosine-5)-methyltransferase 1 OS=Mus musculus OX=10090 GN=Dnmt1 PE=1 SV=5	128.481	144.361	205.972	174.111	102.896	136.481	122.349	115.739	115.187	130.657	130.064	95.398	86.2594	158.342	99.2782	186.511	85.7147	134.515	104.343	119.548
Q8BU03	Periodic tryptophan protein 2 homolog OS=Mus musculus OX=10090 GN=Pwp2 PE=1 SV=1	134.206	114.312	110.065	132.706	146.918	126.619	127.294	115.757	116.586	151.024	140.71	145.517	136.32	108.982	145.998	155.402	116.401	115.898	145.263	137.535
P20491	High affinity immunoglobulin epsilon receptor subunit gamma OS=Mus musculus OX=10090 GN=Fcer1g PE=1 SV=1	98.5577	134.606	97.4131	108.752	172.546	151.982	109.621	115.758	105.137	106.395	133.961	106.645	132.859	192.642	157.041	113.087	142.417	114.088	162.829	156.29
Q8C845	EF-hand domain-containing protein D2 OS=Mus musculus OX=10090 GN=Efhd2 PE=1 SV=1	103.337	97.7579	163.889	121.54	117.828	111.351	136.124	115.797	216.196	176.033	115.16	231.448	105.737	130.067	122.735	123.531	135.269	133.217	92.606	117.08
P11672	Neutrophil gelatinase-associated lipocalin OS=Mus musculus OX=10090 GN=Lcn2 PE=1 SV=1	86.9336	102.843	156.304	142.031	176.503	130.569	135.863	115.839	135.646	188.148	127.912	209.845	145.438	138.588	98.0793	85.9431	198.774	116.918	71.8938	58.0465
A0A0R4J1C8	Macrosialin OS=Mus musculus OX=10090 GN=Cd68 PE=1 SV=1	125.661	126.345	113.454	118.049	168.365	184.842	111.949	115.852	148.388	116.849	128.883	131.809	172.231	161.055	145.778	114.278	122.381	123.941	96.3957	95.1108
B1AQF4	Dual specificity protein phosphatase OS=Mus musculus OX=10090 GN=Dusp3 PE=1 SV=1	115.727	143.385	110.854	152.318	147.478	134.802	131.012	115.858	88.0393	118.544	136.784	111.417	133.942	139.432	180.105	104.524	163.057	131.192	137.309	113.145
Q8BPM0	Disheveled-associated activator of morphogenesis 1 OS=Mus musculus OX=10090 GN=Daam1 PE=1 SV=4	111.782	114.94	133.998	132.954	143.661	147.636	114.432	115.876	168.346	132.06	121.728	110.988	163.678	140.417	129.54	126.611	137.993	111.324	165.196	112.601
A2AQJ8	Neutral alpha-glucosidase C OS=Mus musculus OX=10090 GN=Ganc PE=1 SV=1	89.6435	104.841	243.359	84.3521	139.473	113.759	119.39	115.884	197.951	228.339	79.0765	236.564	116.708	79.1384	115.2	131.13	177.349	157.304	50.3683	97.8733
B9EJ86	Oxysterol-binding protein-related protein 8 OS=Mus musculus OX=10090 GN=Osbpl8 PE=1 SV=1	140.581	169.349	50.111	110.29	180.695	156.593	99.1227	115.886	44.1689	60.7496	150.356	71.0331	176.645	155.084	105.78	151.311	127.98	128.372	196.482	158.579
Q3TCH7	Cullin-4A OS=Mus musculus OX=10090 GN=Cul4a PE=1 SV=1	148.814	175.779	124.414	142.291	121.855	140.6	155.09	115.891	104.725	110.196	148.312	90.2535	120.533	137.957	114.088	135.121	108.584	133.5	103.967	126.012
P49722	Proteasome subunit alpha type-2 OS=Mus musculus OX=10090 GN=Psma2 PE=1 SV=3	94.8014	97.9391	217.021	126.149	105.29	111.824	125.15	115.903	246.167	201.532	99.4444	219.838	92.8648	121.907	118.889	131.674	129.022	137.216	75.3602	112.624
Q9D1R9	60S ribosomal protein L34 OS=Mus musculus OX=10090 GN=Rpl34 PE=1 SV=2	163.303	157.113	114.68	138.616	152.133	125.101	114.823	115.914	55.1881	61.4739	139.537	80.1293	141.471	128.462	94.2874	199.587	110.127	119.74	190.532	143.833
Q9EPB4	Apoptosis-associated speck-like protein containing a CARD OS=Mus musculus OX=10090 GN=Pycard PE=1 SV=1	96.131	98.2358	186.234	131.578	90.4057	117.475	153.73	115.921	254.094	177.623	104.666	234.26	103.123	129.507	117.597	119.355	125.701	132.828	90.2046	97.5846
Q9CQX8	28S ribosomal protein S36, mitochondrial OS=Mus musculus OX=10090 GN=Mrps36 PE=1 SV=1	113.725	121.66	179.211	128.35	107.43	115.938	126.391	115.932	219.646	187.213	114.298	167.734	81.6029	117.511	150.244	152.976	105.233	128.799	104.194	129.173
Q9CWX9	Probable ATP-dependent RNA helicase DDX47 OS=Mus musculus OX=10090 GN=Ddx47 PE=2 SV=2	129.183	165.43	79.19	103.874	169.317	132.654	123.167	115.932	73.3212	67.1902	150.864	88.6318	145.346	110.892	120.255	137.328	162.653	129.916	230.663	135.362
Q9WVJ3	Carboxypeptidase Q OS=Mus musculus OX=10090 GN=Cpq PE=1 SV=1	88.8808	100.065	181.777	142.983	144.953	130.982	99.548	115.96	256.065	164.563	92.2176	273.387	135.687	105.876	121.49	128.378	96.277	132.898	77.8554	89.522
P62748	Hippocalcin-like protein 1 OS=Mus musculus OX=10090 GN=Hpcal1 PE=1 SV=2	115.503	114.561	83.6866	119.628	144.323	159.05	88.4169	116.008	131.723	140.133	126.284	94.8381	165.58	237.218	104.568	127.027	149.676	123.329	131.172	148.318
F6Q8A4	Non-specific serine/threonine protein kinase (Fragment) OS=Mus musculus OX=10090 GN=Rps6ka1 PE=1 SV=1	145.009	138.712	70.237	109.928	158.165	149.226	134.981	116.015	96.5892	99.3856	134.209	100.74	169.359	140.521	147.939	110.277	128.631	132.372	169.136	147.52
D3Z041	Long-chain-fatty-acid--CoA ligase 1 OS=Mus musculus OX=10090 GN=Acsl1 PE=1 SV=1	177.583	180.286	42.7054	112.2	174.315	158.149	106.78	116.016	98.6113	54.7745	169.14	58.7393	168.318	150.11	83.7188	158.192	99.2702	103.077	166.154	158.954
Q99N15	17beta-hydroxysteroid dehydrogenase type 10/short chain L-3-hydroxyacyl-CoA dehydrogenase OS=Mus musculus OX=10090 GN=Hsd17b10 PE=1 SV=1	88.3328	110.833	220.009	115.857	129.326	120.023	152.51	116.02	258.499	226.215	99.7318	84.352	113.098	155.495	164.455	128.671	103.473	115.277	88.2297	94.5294
A2AGQ4	MAP kinase-activating death domain protein OS=Mus musculus OX=10090 GN=Madd PE=1 SV=1	145.011	115.854	106.919	84.1077	178.989	163.702	101.107	116.03	125.664	115.458	112.632	91.0592	139.773	230.593	127.365	88.0535	153.584	148.796	130.223	142.082
Q8CG29	Myosin-1F-like protein OS=Mus musculus OX=10090 GN=Myo1f PE=1 SV=1	126.712	141.052	92.7069	98.2629	175.569	143.507	146.118	116.03	64.1185	126.37	143.879	111.7	146.289	126.586	152.849	96.8963	146.731	131.401	150.931	152.403
O35639	Annexin A3 OS=Mus musculus OX=10090 GN=Anxa3 PE=1 SV=4	108.71	97.4344	173.362	113.778	146.619	125.914	128.28	116.032	252.034	234.999	111.586	179.538	131.671	106.629	116.97	100.321	130.489	134.015	83.6714	88.9368
Q63918	Caveolae-associated protein 2 OS=Mus musculus OX=10090 GN=Cavin2 PE=1 SV=3	101.819	91.2954	180.683	96.9484	164.501	136.109	91.1077	116.051	267.496	185.884	109.217	101.278	152.387	149.233	132.73	107.611	148.38	102.88	138.201	117.049
F8WID5	Tropomyosin alpha-1 chain OS=Mus musculus OX=10090 GN=Tpm1 PE=1 SV=1	84.0563	89.7197	204.149	97.2145	141.401	130.881	107.373	116.066	303.538	197.878	100.084	238.78	114.273	99.7079	136.554	124.152	121.565	121.456	89.3238	96.1895
Q91X72	Hemopexin OS=Mus musculus OX=10090 GN=Hpx PE=1 SV=2	103.692	129.6	178.89	126.717	151.053	150.658	98.3358	116.069	198.789	213.957	113.195	220.644	92.1003	92.486	111.419	113.53	173.116	140.207	69.9901	61.4629
Q8R0X7	Sphingosine-1-phosphate lyase 1 OS=Mus musculus OX=10090 GN=Sgpl1 PE=1 SV=1	161.034	165.325	56.4104	118.447	154.938	152.332	115.921	116.073	62.8583	84.9943	160.501	72.3722	175.513	133.93	149.639	122.322	155.15	131.478	132.616	150.091
P12970	60S ribosomal protein L7a OS=Mus musculus OX=10090 GN=Rpl7a PE=1 SV=2	165.238	155.326	111.339	138.804	133.312	120.849	123.28	116.076	61.6591	63.8409	153.42	73.7204	141.707	128.921	91.0177	199.12	116.469	118.001	182.641	151.035
F8VPU2	FERM, ARHGEF and pleckstrin domain-containing protein 1 OS=Mus musculus OX=10090 GN=Farp1 PE=1 SV=1	139.687	152.886	65.2865	88.0846	178.201	154.291	96.0916	116.078	92.6532	75.0876	139.295	86.8276	236.043	145.983	105.663	143.304	149.41	111.514	137.523	163.5
O55022	Membrane-associated progesterone receptor component 1 OS=Mus musculus OX=10090 GN=Pgrmc1 PE=1 SV=4	95.5897	85.1056	90.1836	113.553	112.801	122.654	112.122	116.083	110.709	118.864	141.337	171.344	161.412	256.858	110.122	162.392	150.253	142.318	92.7906	161.884
E9Q454	Tropomyosin alpha-1 chain OS=Mus musculus OX=10090 GN=Tpm1 PE=1 SV=1	85.8245	89.5609	205.054	99.7902	139.508	129.539	110.757	116.11	287.893	196.472	100.246	239.568	111.67	100.458	135.253	124.977	123.707	123.061	89.3782	99.0931
A0A087WNW8	CLIP-associating protein 1 OS=Mus musculus OX=10090 GN=Clasp1 PE=1 SV=2	137.776	159.654	72.3817	146.048	149.451	165.464	123.093	116.119	80.9658	89.9044	140.09	66.346	129.117	193.974	143.725	107.914	132.008	138.701	165.541	119.073
F6WL90	Nuclear autoantigen Sp-100 (Fragment) OS=Mus musculus OX=10090 GN=Sp100 PE=1 SV=1	139.99	121.995	72.6969	63.3851	303.195	134.256	99.3443	116.215	40.5162	93.2698	149.238	83.1295	172.212	81.7537	144.754	77.4528	155.086	107.48	264.632	158.989
Q80WJ7	Protein LYRIC OS=Mus musculus OX=10090 GN=Mtdh PE=1 SV=1	149.699	157.57	70.8944	136.125	128.944	131.932	130.39	116.231	161.545	67.2683	153.331	80.3806	173.705	137.071	122.147	140.603	109.804	132.162	172.953	118.962
A0A140T8P9	Immunoglobulin kappa variable 14-111 (Fragment) OS=Mus musculus OX=10090 GN=Igkv14-111 PE=4 SV=2	116.243	59.0199	238.369	135.49	110.452	145.688	186.197	116.262	207.772	167.797	145.573	178.911	20.7887	241.594	154.633	21.5082	136.765	79.1092	17.7219	164.298
P52483	Ubiquitin-conjugating enzyme E2 E3 OS=Mus musculus OX=10090 GN=Ube2e3 PE=1 SV=2	102.004	164.435	130.074	128.802	91.5844	144.077	83.5145	116.27	115.654	120.89	89.5636	97.0553	79.9115	197.546	200.801	149.351	171.382	148.849	153.475	165.131
O88587	Catechol O-methyltransferase OS=Mus musculus OX=10090 GN=Comt PE=1 SV=2	111.704	122.975	195.559	144.266	120.751	142.076	130.191	116.287	165.981	144.567	112.876	154.344	124.164	160.251	101.329	147.435	112.446	126.383	75.8351	103.562
P46978	Dolichyl-diphosphooligosaccharide--protein glycosyltransferase subunit STT3A OS=Mus musculus OX=10090 GN=Stt3a PE=1 SV=1	138.034	117.897	70.9377	112.454	164.11	115.12	108.232	116.291	72.0339	83.2088	165.896	77.7619	216.224	159.666	100.771	186.143	128.667	98.6923	162.878	180.396
Q9DBB9	Carboxypeptidase N subunit 2 OS=Mus musculus OX=10090 GN=Cpn2 PE=1 SV=2	102.5	143.34	163.581	111.331	150.407	135.88	119.425	116.293	210.927	175.977	100.82	192.367	110.414	125.598	107.002	115.247	147.028	126.499	92.6337	94.3567
P58252	Elongation factor 2 OS=Mus musculus OX=10090 GN=Eef2 PE=1 SV=2	121.409	120.26	224.779	155.954	100.826	119.791	133.667	116.298	196.701	164.661	116.236	185.674	93.4436	83.6651	112.417	173.009	101.151	114.442	90.7951	107.556
P60670	Nuclear protein localization protein 4 homolog OS=Mus musculus OX=10090 GN=Nploc4 PE=1 SV=3	127.916	137.346	128.619	159.808	119.166	127.831	128.33	116.307	89.0201	104.058	131.747	151.794	131.811	121	145.638	151.925	130.165	132.118	133.491	130.201
P29416	Beta-hexosaminidase subunit alpha OS=Mus musculus OX=10090 GN=Hexa PE=1 SV=2	93.5036	109.165	188.324	161.245	140.952	132.13	106.446	116.313	234.164	189.458	97.721	204.826	128.612	112.948	134.48	115.157	103.463	113.031	83.2564	102.763
A0A5F8MPH8	Tenascin XB OS=Mus musculus OX=10090 GN=Tnxb PE=1 SV=1	103.527	106.641	167.816	115.854	136.792	109.014	163.307	116.315	222.716	160.7	115.991	180.217	117.486	89.3081	180.625	103.82	115.544	124.382	134.122	111.163
P40237	CD82 antigen OS=Mus musculus OX=10090 GN=Cd82 PE=1 SV=1	136.396	148.444	136.788	115.66	130.328	140.103	109.637	116.317	124.539	120.481	127.188	123.709	137.272	139.526	102.271	154.929	112.804	145.328	118.173	153.094
P24369	Peptidyl-prolyl cis-trans isomerase B OS=Mus musculus OX=10090 GN=Ppib PE=1 SV=2	140.248	117.63	83.5464	110.808	148.467	119.038	117.215	116.32	90.5589	85.4786	157.54	99.4767	182.294	125.681	119.407	170.326	134.695	106.953	194.595	174.663
Q80UM7	Mannosyl-oligosaccharide glucosidase OS=Mus musculus OX=10090 GN=Mogs PE=1 SV=1	134.591	135.728	113.759	120.534	104.1	122.724	114.321	116.323	122.628	114.501	143.805	118.465	143.921	126.787	132.2	163.389	153.607	125.226	143.707	165.047
A0A0R4J0F6	Cyclin-G-associated kinase OS=Mus musculus OX=10090 GN=Gak PE=1 SV=1	105.949	143.43	176.075	110.149	141.748	141.735	113.242	116.349	196.796	183.51	105.688	163.494	87.6432	102.344	162.532	106.122	134.126	139.683	105.168	123.346
Q924Z4	Ceramide synthase 2 OS=Mus musculus OX=10090 GN=Cers2 PE=1 SV=1	160.085	173.473	47.0849	72.9254	190.289	152.552	111.901	116.385	54.9255	72.9606	162.003	79.0689	156.814	136.945	117.342	132.37	137.056	145.443	170.792	164.274
Q9WTU0	Lysine-specific demethylase PHF2 OS=Mus musculus OX=10090 GN=Phf2 PE=1 SV=2	151.46	80.6502	152.21	43.3209	274.31	119.456	70.3449	116.399	140.868	137.958	125.671	65.6723	149.039	91.9154	161.112	129.703	95.9691	81.4613	233.552	222.412
Q80X19	Collagen alpha-1(XIV) chain OS=Mus musculus OX=10090 GN=Col14a1 PE=1 SV=2	111.764	121.241	172.929	126.3	140.993	117.097	136.448	116.41	124.437	160.575	101.458	142.42	142.999	115.541	152.83	120.042	153.214	139.265	114.723	122.404
P52825	Carnitine O-palmitoyltransferase 2, mitochondrial OS=Mus musculus OX=10090 GN=Cpt2 PE=1 SV=2	143.129	139.155	78.5162	131.343	107.305	127.375	134.374	116.424	123.745	96.2337	147.359	85.7716	171.821	151.699	139.038	154.665	138.624	114.351	152.485	151.882
Q7TQD2	Tubulin polymerization-promoting protein OS=Mus musculus OX=10090 GN=Tppp PE=1 SV=1	160.6	84.9645	234.78	109.173	130.139	152.54	146.457	116.437	281.487	225.404	112.4	180.161	104.687	74.1377	78.8462	81.906	106.046	111.447	64.0069	104.514
Q8C050	Ribosomal protein S6 kinase alpha-5 OS=Mus musculus OX=10090 GN=Rps6ka5 PE=1 SV=2	144.204	153.835	36.5087	86.862	178.514	139.247	124.442	116.478	66.2116	72.8592	144.03	62.5931	182.313	121.811	169.292	95.525	160.078	137.777	228.679	172.801
Q61035	Histidine--tRNA ligase, cytoplasmic OS=Mus musculus OX=10090 GN=Hars1 PE=1 SV=2	143.44	145.144	191.678	172.085	94.8977	119.622	136.416	116.484	117.911	113.392	124.622	117.505	109.223	122.42	116.252	181.18	100.582	133.486	106.086	120.99
Q8K157	Galactose mutarotase OS=Mus musculus OX=10090 GN=Galm PE=1 SV=1	106.599	84.4386	211.616	143.102	118.999	102.235	122.495	116.504	269.269	212.499	99.9105	237.983	116.993	77.2923	137.993	128.276	130.358	109.34	71.1485	102.39
P99026	Proteasome subunit beta type-4 OS=Mus musculus OX=10090 GN=Psmb4 PE=1 SV=1	103.577	100.797	206.345	122.655	137.077	111.239	126.006	116.525	200.68	192.448	107.127	205.041	98.2807	114.295	119.555	136.704	120.614	118.567	88.1338	130.043
F6TQW2	Immunoglobulin heavy constant gamma 2C (Fragment) OS=Mus musculus OX=10090 GN=Ighg2c PE=1 SV=2	69.4509	113.758	259.025	170.3	153.426	103.057	66.3641	116.559	174.93	231.759	86.6899	164.089	116.158	135.792	118.889	225.1	198.651	72.1605	38.8819	48.6772
Q8CIH9	Amidophosphoribosyltransferase OS=Mus musculus OX=10090 GN=Ppat PE=1 SV=1	109.234	124.154	226.876	184.869	90.3061	126.368	115.964	116.567	191.906	164.119	122.498	191.938	87.9959	95.4863	108.575	178.765	95.3489	121.287	78.1199	97.8621
Q5U4C3	Splicing factor, arginine/serine-rich 19 OS=Mus musculus OX=10090 GN=Scaf1 PE=1 SV=1	89.9178	87.9033	229.959	131.903	142.851	138.216	100.225	116.571	160.903	222.875	108.323	150.379	106.242	143.982	127.977	146.073	122.181	131.613	77.3424	121.889
P07091	Protein S100-A4 OS=Mus musculus OX=10090 GN=S100a4 PE=1 SV=1	113.3	99.0049	135.475	96.1117	125.392	127.075	146.702	116.629	235.37	170.289	109.583	199.181	101.149	121.311	145.736	109.474	131.116	129.353	157.062	115.888
P70158	Acid sphingomyelinase-like phosphodiesterase 3a OS=Mus musculus OX=10090 GN=Smpdl3a PE=1 SV=2	97.3921	94.0515	211.079	158.203	132.569	109.555	141.819	116.68	221.462	173.908	98.9584	236.354	112.412	106.788	133.622	124.059	92.9601	115.412	79.4014	103.287
Q91YR9	Prostaglandin reductase 1 OS=Mus musculus OX=10090 GN=Ptgr1 PE=1 SV=2	104.071	101.261	210.848	142.854	120.878	116.768	139.752	116.712	253.127	190.678	109.926	205.49	97.0487	121.752	108.417	119.482	112.641	117.53	79.1157	92.9937
Q3UGR5	Haloacid dehalogenase-like hydrolase domain-containing protein 2 OS=Mus musculus OX=10090 GN=Hdhd2 PE=1 SV=2	97.3248	101.795	204.401	124.914	106.216	127.197	136.008	116.713	285.057	184.34	104.825	213.376	105.3	100.458	126.46	126.583	110.55	128.015	101.22	88.2558
Q9R1P3	Proteasome subunit beta type-2 OS=Mus musculus OX=10090 GN=Psmb2 PE=1 SV=1	88.6817	103.296	222.83	137.407	105.116	114.589	138.359	116.737	270.29	190.713	90.1211	221.723	82.1357	148.803	122.708	140.842	105.692	116.857	66.648	96.3948
A0A0R4J039	Histidine-rich glycoprotein OS=Mus musculus OX=10090 GN=Hrg PE=1 SV=1	88.6497	99.3733	192.947	100.349	184.245	139.875	130.37	116.755	183.431	213.934	93.4724	208.187	142.496	89.2102	128.31	94.7217	132.366	116.816	94.621	110.076
Q91X78	Erlin-1 OS=Mus musculus OX=10090 GN=Erlin1 PE=1 SV=2	159.899	126.296	53.9163	113.183	172.215	165.046	97.7557	116.756	53.6845	70.2472	158.957	79.0414	174.846	157.016	122.614	141.133	148.364	119.988	196.343	150.453
Q6PAQ4	RNA exonuclease 4 OS=Mus musculus OX=10090 GN=Rexo4 PE=2 SV=2	158.448	122.76	60.4609	58.8479	272.803	129.939	75.5181	116.765	89.3146	88.4905	186.869	59.8295	152.215	112.169	109.915	134.433	118.873	112.629	244.664	172.146
Q8VEJ4	Notchless protein homolog 1 OS=Mus musculus OX=10090 GN=Nle1 PE=1 SV=4	100.246	99.9427	186.735	130.844	136.022	122.274	99.5738	116.788	110.951	176.343	124.144	213.003	93.3777	125.344	136.426	161.193	148.387	135.094	82.6907	140.157
P62918	60S ribosomal protein L8 OS=Mus musculus OX=10090 GN=Rpl8 PE=1 SV=2	169.457	160.799	94.4558	123.317	147.575	127.091	113.104	116.79	45.9101	56.6903	156.977	65.3887	147.131	124.839	92.4692	203.293	117.865	115.268	196.887	165.38
Q6KAR6	Exocyst complex component 3 OS=Mus musculus OX=10090 GN=Exoc3 PE=1 SV=2	117.02	123.651	134.851	112.852	183.21	139.302	99.3051	116.791	81.9734	123.69	116.505	121.119	142.806	159.359	170.333	112.54	137.375	152.486	124.399	147.801
Q924C1	Exportin-5 OS=Mus musculus OX=10090 GN=Xpo5 PE=1 SV=1	152.51	165.338	60.154	107.95	144.896	110.078	88.1595	116.805	70.9155	75.303	155.58	66.2574	137.08	160.168	127.925	186.625	175.301	114.523	184.929	179.768
Q91W50	Cold shock domain-containing protein E1 OS=Mus musculus OX=10090 GN=Csde1 PE=1 SV=1	153.247	150.564	105.061	157.015	106.729	126.764	134.995	116.834	111.722	94.6577	149.547	122.958	124.581	131.407	128.682	172.647	116.591	134.641	132.138	115.85
Q9WUP7	Ubiquitin carboxyl-terminal hydrolase isozyme L5 OS=Mus musculus OX=10090 GN=Uchl5 PE=1 SV=2	163.541	152.793	55.0238	118.011	129.622	149	203.31	116.873	187.233	65.2868	149.141	65.3793	137.057	248.736	102.827	125.406	68.1499	138.102	133.268	64.586
Q9JJF9	Signal peptide peptidase-like 2A OS=Mus musculus OX=10090 GN=Sppl2a PE=1 SV=2	135.527	168.035	142.424	127.652	144.827	151.451	107.868	116.879	122.482	133.482	130.864	131.028	108.595	111.028	137.605	154.352	129.2	123.867	99.2537	121.779
A0A1Y7VKY1	40S ribosomal protein S18 OS=Mus musculus OX=10090 GN=Rps18-ps5 PE=3 SV=1	166.124	149.89	130.466	147.149	141.411	122.476	116.185	116.881	65.1106	75.2897	144.696	87.9051	136.838	131.984	86.4818	199.816	111.871	119.904	159.196	137.95
E9PVP0	START domain-containing protein 10 OS=Mus musculus OX=10090 GN=Stard10 PE=1 SV=1	101.462	121.315	248.231	186.94	91.668	102.943	136.188	116.894	152.004	171.78	90.3941	135.593	85.438	151.847	137.262	160.664	111.235	125.773	81.3376	117.601
Q3TIV5	Zinc finger CCCH domain-containing protein 15 OS=Mus musculus OX=10090 GN=Zc3h15 PE=1 SV=2	106.929	114.851	240.667	135.25	114.152	105.329	145.502	116.907	180.644	167.21	111.672	101.046	101.01	127.876	123.896	141.088	121.539	120.214	122.929	131.534
P23116	Eukaryotic translation initiation factor 3 subunit A OS=Mus musculus OX=10090 GN=Eif3a PE=1 SV=5	145.743	174.344	77.1092	163.833	131.126	131.476	138.339	116.927	73.8197	80.2173	153.965	85.2749	137.569	147.235	122.675	145.526	110.402	124.835	155.017	136.375
P35980	60S ribosomal protein L18 OS=Mus musculus OX=10090 GN=Rpl18 PE=1 SV=3	168.043	155.431	100.392	137.366	136.123	114.941	113.527	116.937	52.9891	61.0986	158.076	62.4302	147.329	135.434	87.3501	214.118	115.326	122.414	188.888	154.812
Q8K363	ATP-dependent RNA helicase DDX18 OS=Mus musculus OX=10090 GN=Ddx18 PE=1 SV=1	145.332	147.935	78.6581	107.083	158.004	141.916	148.12	116.94	117.452	85.8799	174.068	58.7226	139.041	153.123	163.683	145.084	106.672	124.297	155.996	123.259
Q9JK88	Serpin I2 OS=Mus musculus OX=10090 GN=Serpini2 PE=1 SV=1	174.942	99.0147	57.0494	162.534	151.942	71.0945	94.995	116.95	53.1067	50.8339	206.751	117.781	210.754	136.607	91.2763	264.876	158.264	70.6936	135.768	137.357
Q9R1Q7	Proteolipid protein 2 OS=Mus musculus OX=10090 GN=Plp2 PE=1 SV=1	158.87	144.652	82.0001	94.0574	183.715	150.786	108.298	116.964	81.0725	81.2912	161.352	91.1044	150.028	123.632	106.711	114.987	154.027	128.093	185.059	153.019
Q31099	H2-M beta 2 OS=Mus musculus OX=10090 GN=H2-DMb2 PE=1 SV=2	119.17	131.558	136.774	100.646	133.458	127.612	143.857	116.976	156.177	125.519	114.508	137.678	129.162	118.128	127.232	130.427	127.234	111.118	178.675	158.083
E9Q555	E3 ubiquitin-protein ligase RNF213 OS=Mus musculus OX=10090 GN=Rnf213 PE=1 SV=2	183.868	192.681	74.1614	140.023	171.33	152.251	123.909	116.99	87.6748	101.194	139.941	90.0506	139.408	111.938	114.905	117.341	107.31	133.718	122.427	125.22
A0A0M3HEP2	Zinc finger E-box-binding homeobox 2 OS=Mus musculus OX=10090 GN=Zeb2 PE=1 SV=1	109.544	118.333	129.556	106.99	146.709	142.528	137.701	117	125.966	106.235	120.169	126.486	118.03	145.927	209.68	103.86	134.338	109.841	168.884	167.937
P49586	Choline-phosphate cytidylyltransferase A OS=Mus musculus OX=10090 GN=Pcyt1a PE=1 SV=1	76.4399	76.027	136.842	143.728	113.14	135.884	108.272	117.036	150.476	130.229	233.068	68.7846	172.274	214.801	145.897	186.932	95.1142	130.47	61.8936	129.204
P41105	60S ribosomal protein L28 OS=Mus musculus OX=10090 GN=Rpl28 PE=1 SV=2	170.383	153.95	100.812	137.114	130.202	117.684	114.404	117.057	66.0766	68.9753	147.093	78.4124	146.456	129.897	91.5313	206.387	112.759	118.505	183.551	162.009
O89050	Muskelin OS=Mus musculus OX=10090 GN=Mkln1 PE=1 SV=1	144.256	105.135	172.947	167.134	86.8155	125.947	129.547	117.062	185.653	139.129	123.853	99.3813	129.129	89.0196	148.606	157.911	119.522	138.529	180.143	91.8214
P45878	Peptidyl-prolyl cis-trans isomerase FKBP2 OS=Mus musculus OX=10090 GN=Fkbp2 PE=1 SV=1	123.952	108.953	160.401	147.345	103.313	124.157	131.271	117.105	203.859	147.216	121.83	175.072	128.909	117.638	122.208	149.232	112.203	105.595	117.671	127.281
Q8BJF9	Charged multivesicular body protein 2b OS=Mus musculus OX=10090 GN=Chmp2b PE=1 SV=1	108.218	105.416	166	98.4469	173.266	122.412	113.547	117.114	208.959	194.056	117.217	167.264	102.243	92.3696	154.114	115.888	118.441	110.701	144.848	141.882
Q8BFR4	N-acetylglucosamine-6-sulfatase OS=Mus musculus OX=10090 GN=Gns PE=1 SV=1	95.1668	108.407	225.628	145.089	117.765	118.272	116.925	117.114	266.42	190.786	108.355	181.319	99.605	108.748	123.058	136.648	119.465	117.368	90.2252	88.5477
A0A140LIF8	Immunity-related GTPase family M member 2 OS=Mus musculus OX=10090 GN=Irgm2 PE=1 SV=1	158.951	178.464	72.5308	161.031	105.508	121.363	117.888	117.117	74.498	90.8668	135.65	79.3191	128.222	186.71	122.432	146.302	164.882	126.071	125.82	151.743
Q8BGT6	MICAL-like protein 1 OS=Mus musculus OX=10090 GN=Micall1 PE=1 SV=3	126.15	105.577	126.041	75.6067	182.757	128.053	121.887	117.131	132.782	148.57	136.014	106.071	135.586	110.133	143.867	122.432	160.902	115.538	198.21	145.104
P13020	Gelsolin OS=Mus musculus OX=10090 GN=Gsn PE=1 SV=3	112.746	107.208	141.201	93.2645	152.578	124.206	120.843	117.139	172.679	160.506	116.238	192.853	132.758	86.2355	148.613	121.343	148.719	127.356	147.774	138.28
J3QN89	Angio-associated migratory protein OS=Mus musculus OX=10090 GN=Aamp PE=1 SV=1	132.699	109.905	169.973	146.897	112.806	153.967	124.837	117.146	187.759	173.463	116.843	202.198	101.328	95.0774	127.512	156.671	103.615	120.661	101.959	93.7246
Q8C522	Endonuclease domain-containing 1 protein OS=Mus musculus OX=10090 GN=Endod1 PE=1 SV=2	146.095	148.569	123.437	113.798	140.15	148.008	119.076	117.15	173.223	107.295	96.4689	157.806	125.955	189.141	108.836	152.362	102.664	126.067	92.2746	121.537
Q9DC48	Pre-mRNA-processing factor 17 OS=Mus musculus OX=10090 GN=Cdc40 PE=2 SV=1	140.31	149.877	81.9629	104.627	138.451	125.996	133.399	117.154	96.217	78.4122	145.841	97.7512	134.013	101.185	142.169	158.169	142.691	121.102	234.48	153.892
Q8K124	Pleckstrin homology domain-containing family O member 2 OS=Mus musculus OX=10090 GN=Plekho2 PE=1 SV=1	97.7666	100.895	198.787	96.9005	139.242	128.224	134.278	117.165	226.115	204.902	100.286	152.714	101.611	118.722	154.39	105.003	124.689	116.746	124.491	139.521
A0A1Y7VJM4	ERO1-like protein beta OS=Mus musculus OX=10090 GN=Ero1b PE=1 SV=1	175.109	97.7423	44.1282	174.875	132.15	91.0611	113.98	117.182	82.9449	49.0125	195.612	106.678	214.915	159.246	87.2846	223.101	134.562	75.2462	153.051	138.554
P29352	Tyrosine-protein phosphatase non-receptor type 22 OS=Mus musculus OX=10090 GN=Ptpn22 PE=1 SV=1	148.717	142.758	78.1224	140.581	153.129	139.314	95.6003	117.182	88.9698	92.8371	169.518	98.5222	144.342	101.615	149.522	141.08	155.332	132.276	179.935	127.409
P60867	40S ribosomal protein S20 OS=Mus musculus OX=10090 GN=Rps20 PE=1 SV=1	154.196	156.754	142.074	139.063	109.029	117.368	112.096	117.184	86.0173	70.4339	129.005	87.6902	116.282	130.264	116.704	197.451	139.091	128.137	178.854	149.525
Q05CL8	La-related protein 7 OS=Mus musculus OX=10090 GN=Larp7 PE=1 SV=2	125.429	127.233	149.346	115.132	166.822	118.223	147.222	117.196	98.3331	126.957	127.79	127.252	123.356	113.091	123.355	146.206	129.586	109.018	169.342	133.806
P27773	Protein disulfide-isomerase A3 OS=Mus musculus OX=10090 GN=Pdia3 PE=1 SV=2	119.308	114.985	177.153	126.916	105.786	126.064	132.372	117.213	168.593	157.124	128.21	125.657	127.372	110.127	149.8	141.881	129.864	131.664	120.116	134.716
D3Z6P0	Protein disulfide-isomerase A2 OS=Mus musculus OX=10090 GN=Pdia2 PE=1 SV=1	190.694	77.6527	17.4593	172.712	145.896	55.5197	131.349	117.234	31.8009	16.6136	189.518	67.8615	254.321	197.056	49.6897	268.208	122.386	49.8806	211.341	166.772
Q91V04	Translocating chain-associated membrane protein 1 OS=Mus musculus OX=10090 GN=Tram1 PE=1 SV=3	145.32	101.652	68.3274	111.409	206.875	124.103	107.577	117.248	59.069	78.0171	168.985	86.5659	234.463	143.673	97.4199	164.704	121.946	96.1936	173.756	161.047
Q8R016	Bleomycin hydrolase OS=Mus musculus OX=10090 GN=Blmh PE=1 SV=1	102.192	102.574	208.67	140.042	107.31	121.077	138.449	117.256	249.141	189.413	110.693	238.461	93.335	83.9659	120.51	129.699	107.404	115.043	86.5604	108.418
Q9JI75	Ribosyldihydronicotinamide dehydrogenase [quinone] OS=Mus musculus OX=10090 GN=Nqo2 PE=1 SV=3	112.895	102.555	169.864	131.32	126.082	123.789	118.42	117.294	278.005	173.383	119.008	205.807	114.864	94.8212	137.822	120.407	116.449	121.675	109.717	92.886
E9Q0B5	Fc fragment of IgG-binding protein OS=Mus musculus OX=10090 GN=Fcgbp PE=1 SV=1	116.615	81.4963	136.117	105.186	74.1402	66.6765	54.2693	117.306	187.936	124.358	63.2973	90.0911	134.414	124.254	583.924	92.8837	307.072	197.647	75.415	158.01
Q66JS6	Eukaryotic translation initiation factor 3 subunit J-B OS=Mus musculus OX=10090 GN=Eif3j2 PE=1 SV=1	105.167	116.991	208.095	170.826	86.0116	120.622	123.495	117.306	209.607	167.996	113.122	185.743	77.4563	129.296	129.71	161.347	107.746	123.59	91.7534	105.385
E9PUR6	Glucocorticoid receptor OS=Mus musculus OX=10090 GN=Nr3c1 PE=1 SV=1	123.867	143.309	125.681	163.295	163.026	143.543	85.0815	117.317	138.959	129.423	127.832	123.58	124.377	114.88	124.311	170.706	111.343	147.136	172.426	63.8933
Q9D379	Epoxide hydrolase 1 OS=Mus musculus OX=10090 GN=Ephx1 PE=1 SV=2	162.955	138.117	54.4397	144.534	171.557	125.922	95.3401	117.334	67.2187	78.5103	154.29	78.6069	192.02	108.274	133.697	107.31	135.362	175.273	201.807	137.796
Q60692	Proteasome subunit beta type-6 OS=Mus musculus OX=10090 GN=Psmb6 PE=1 SV=3	86.6681	87.2036	233.897	158.054	90.6531	114.334	128.673	117.358	198.896	172.853	110.992	208.072	93.5328	108.379	161.185	184.75	98.5325	125.876	90.762	106.349
Q6PA06	Atlastin-2 OS=Mus musculus OX=10090 GN=Atl2 PE=1 SV=1	161.087	171.935	55.9881	164.508	69.8627	161.581	141.851	117.359	58.8156	71.3252	156.653	73.6894	145.733	197.633	104.153	134.354	125.962	137.6	128.712	165.558
Q9Z0H1	WD repeat-containing protein 46 OS=Mus musculus OX=10090 GN=Wdr46 PE=2 SV=1	122.099	127.697	131.958	108.324	148.322	134.549	115.529	117.383	158.797	128.373	138.855	125.914	121.789	111.554	149.511	120.097	135.792	149.355	165.765	123.644
Q7TMW6	Cytosolic iron-sulfur assembly component 3 OS=Mus musculus OX=10090 GN=Ciao3 PE=1 SV=2	122.374	105.996	162.974	113.844	117.098	117.373	110.217	117.383	247.791	177.057	120.246	176.227	99.6059	113.801	150.583	147.774	137.896	136.736	113.896	100.915
P29788	Vitronectin OS=Mus musculus OX=10090 GN=Vtn PE=1 SV=2	142.583	154.466	108.851	119.312	198.91	193.592	82.2138	117.385	84.4517	118.791	116.982	128.345	163.072	114.317	172.829	124.132	145.569	126.002	100.426	95.7288
Q5XPI3	E3 ubiquitin-protein ligase RNF123 OS=Mus musculus OX=10090 GN=Rnf123 PE=1 SV=1	96.3371	81.1623	192.235	155.21	107.235	142.415	115.867	117.393	86.9501	135.941	98.1759	106.572	106.497	284.443	84.0084	170.246	114.433	127.984	129.407	150.371
Q9CZX8	40S ribosomal protein S19 OS=Mus musculus OX=10090 GN=Rps19 PE=1 SV=3	159.054	143.891	151.417	156.783	104.226	112.449	120.448	117.394	80.6971	86.4915	141.002	93.5659	125.118	128.627	94.9694	216.148	117.861	115.845	152.398	146.541
P70297	Signal transducing adapter molecule 1 OS=Mus musculus OX=10090 GN=Stam PE=1 SV=3	114.645	123.831	146.18	142.902	96.6857	127.413	125.624	117.413	169.381	161.562	115.297	180.805	102.202	166.361	142.209	181.745	152.34	118.102	75.5595	90.3251
Q9D0R2	Threonine--tRNA ligase 1, cytoplasmic OS=Mus musculus OX=10090 GN=Tars1 PE=1 SV=2	111.487	108.342	201.226	148.452	96.6254	114.637	151.76	117.453	196.917	172.906	116.908	187.105	104.19	111.238	111.954	145.257	112.187	118.998	97.4074	114.558
Q7TSQ8	Pyruvate dehydrogenase phosphatase regulatory subunit, mitochondrial OS=Mus musculus OX=10090 GN=Pdpr PE=1 SV=1	160.618	121.196	122.814	107.929	128.241	126.968	146.189	117.453	150.175	70.874	169.804	131.103	148.917	100.524	110.755	126.387	129.252	143.118	152.38	129.804
O35405	5'-3' exonuclease PLD3 OS=Mus musculus OX=10090 GN=Pld3 PE=1 SV=1	113.588	123.783	178.578	118.508	145.705	144.695	104.564	117.506	226.132	152.851	102.897	175.188	125.004	121.15	144.003	152.054	106.457	101.877	92.3152	113.834
P18242	Cathepsin D OS=Mus musculus OX=10090 GN=Ctsd PE=1 SV=1	98.0733	108.992	197.933	141.735	136.805	139.989	123.118	117.507	188.417	157.339	94.8531	183.408	126.065	114.218	178.955	128.648	112.871	119.815	93.2764	105.086
Q8C788	Sorting nexin OS=Mus musculus OX=10090 GN=Snx18 PE=1 SV=1	132.926	133.063	96.4048	106.461	177.32	132.939	117.102	117.512	145.666	105.594	127.471	91.3542	178.725	119.038	163.319	98.083	137.238	125.928	178.166	141.629
Q61696	Heat shock 70 kDa protein 1A OS=Mus musculus OX=10090 GN=Hspa1a PE=1 SV=2	119.232	119.505	200.386	133.398	112.165	126.331	128.069	117.521	196.559	158.748	116.821	184.176	102.21	84.3897	134.302	140.58	137.581	124.832	105.113	107.105
Q9D964	Glycine amidinotransferase, mitochondrial OS=Mus musculus OX=10090 GN=Gatm PE=1 SV=1	125.919	103.515	157.417	159.254	102.735	99.887	141.333	117.531	159.773	139.325	141.317	187.994	127.962	100.881	109.292	185.941	103.588	97.0428	123.11	137.536
E9QKE4	Rab3 GTPase-activating protein non-catalytic subunit OS=Mus musculus OX=10090 GN=Rab3gap2 PE=1 SV=1	126.694	110.926	135.327	130.284	172.826	150.378	104.365	117.557	55.6511	125.687	125.143	115.541	143.83	147.953	147.701	118.583	136.841	132.755	150.038	153.574
P29341	Polyadenylate-binding protein 1 OS=Mus musculus OX=10090 GN=Pabpc1 PE=1 SV=2	119.961	125.087	203.261	147.511	103.53	124.492	127.018	117.565	173.573	152.556	119.158	180.308	94.4049	95.8736	119.575	155.088	114.883	136.336	103.552	115.288
Q8BML9	Glutamine--tRNA ligase OS=Mus musculus OX=10090 GN=Qars1 PE=1 SV=1	142.71	146.484	93.3484	160.059	147.791	122.464	139.203	117.581	90.1875	101.258	136.073	131.935	135.207	132.658	124.556	139.689	109.616	121.049	157.11	127.512
G3X977	Inter-alpha-trypsin inhibitor heavy chain H2 OS=Mus musculus OX=10090 GN=Itih2 PE=1 SV=1	108.039	134.75	158.697	127.473	161.803	154.529	111.021	117.608	177.903	164.02	102.48	178.61	158.327	87.3831	140.097	109.228	139.642	127.828	97.0322	86.8562
Q8K2F8	Protein LSM14 homolog A OS=Mus musculus OX=10090 GN=Lsm14a PE=1 SV=1	112.384	124.076	182.934	116.047	104.248	96.9209	120.308	117.706	253.406	155.202	107.107	137.701	106.675	96.2842	175.265	132.992	147.084	118.829	145.833	138.404
Q62383	Transcription elongation factor SPT6 OS=Mus musculus OX=10090 GN=Supt6h PE=1 SV=2	150.823	164.094	117.837	170.598	116.781	132.167	127.817	117.709	122.588	157.556	125.163	118.478	115.598	100.997	123.64	138.785	124.068	134.019	127.581	109.126
Q8CG47	Structural maintenance of chromosomes protein 4 OS=Mus musculus OX=10090 GN=Smc4 PE=1 SV=1	178.942	234.579	79.9215	181.772	110.05	152.709	107.531	117.716	66.338	55.7438	162.921	51.6896	81.1801	180.218	93.6733	202.516	73.5003	130.572	106.434	135.019
P46935	E3 ubiquitin-protein ligase NEDD4 OS=Mus musculus OX=10090 GN=Nedd4 PE=1 SV=3	143.132	146.957	112.866	158.87	122.774	128.451	137.121	117.72	87.5742	109.524	148.197	90.1167	133.102	156.619	119.366	155.504	111.725	134.473	131.65	126.713
P54276	DNA mismatch repair protein Msh6 OS=Mus musculus OX=10090 GN=Msh6 PE=1 SV=3	161.679	192.421	56.7897	152.313	126.83	117.399	145.277	117.724	87.3169	62.3647	177.169	54.9599	97.8489	183.826	93.7299	165.286	103.126	143.418	168.779	121.233
P35979	60S ribosomal protein L12 OS=Mus musculus OX=10090 GN=Rpl12 PE=1 SV=2	124.815	112.068	182.291	138.669	119.844	122.723	123.047	117.738	165.495	140.39	118.049	171.549	111.071	131.544	96.318	187.069	99.7238	118.344	120.537	119.318
E9QN37	Macrophage-expressed gene 1 protein OS=Mus musculus OX=10090 GN=Mpeg1 PE=1 SV=1	138.216	136.948	56.6683	95.833	215.75	177.24	122.601	117.776	45.5569	72.1818	130.249	63.0912	188.524	201.834	156.222	95.9436	124.575	132.581	169.393	134.762
G5E8R2	Tropomyosin alpha-1 chain OS=Mus musculus OX=10090 GN=Tpm1 PE=1 SV=1	89.1208	92.881	195.358	106.879	137.706	128.71	113.452	117.785	262.656	194.68	101.821	236.29	113.247	101.689	137.273	125.963	122.363	120.845	90.3215	108.412
Q61881	DNA replication licensing factor MCM7 OS=Mus musculus OX=10090 GN=Mcm7 PE=1 SV=1	146.372	207.224	157.704	211.839	74.5239	126.822	151.386	117.793	78.761	77.3533	151.431	70.3845	79.3675	164.657	101.895	175.727	77.5614	144.772	86.5887	114.686
P35505	Fumarylacetoacetase OS=Mus musculus OX=10090 GN=Fah PE=1 SV=2	116.09	96.3175	142.094	133.123	141.3	130.191	124.286	117.803	182.895	170.667	130.629	228.355	141.949	90.9699	127.036	129.755	117.435	127.782	94.6043	108.751
O88593	Peptidoglycan recognition protein 1 OS=Mus musculus OX=10090 GN=Pglyrp1 PE=1 SV=1	62.3341	86.7918	196.068	97.3297	170.75	128.074	110.434	117.808	230.747	309.205	107.008	186.875	118.87	116.923	104.482	101.125	186.209	116.883	72.9808	78.1056
E9PZF0	Nucleoside diphosphate kinase OS=Mus musculus OX=10090 GN=Gm20390 PE=3 SV=1	97.3608	97.727	204.004	145.357	112.267	115.719	127.306	117.834	238.35	187.585	107.394	240.373	104.248	104.627	108.192	137.372	107.904	119.262	82.421	110.377
A2AQN4	Propionate--CoA ligase OS=Mus musculus OX=10090 GN=Acss2 PE=1 SV=1	124.297	119.028	225.17	136.827	125.252	115.486	132.073	117.835	238.835	174.63	131.948	151.454	86.6161	102.205	120.385	147.691	116.38	109.889	76.3846	91.8241
Q9CXU9	Eukaryotic translation initiation factor 1b OS=Mus musculus OX=10090 GN=Eif1b PE=1 SV=2	119.723	127.311	189.799	154.014	122.973	134.833	119.778	117.858	176.758	160.787	105.919	139.118	97.1749	176.574	101.754	132.31	114.42	130.665	87.5126	108.49
P62814	V-type proton ATPase subunit B, brain isoform OS=Mus musculus OX=10090 GN=Atp6v1b2 PE=1 SV=1	107.668	106.517	172.593	128.03	111.127	123.599	126.643	117.884	168.227	168.945	115.257	190.626	118.296	123.142	149.207	135.269	128.926	150.657	88.8223	125.387
Q99JW2	Aminoacylase-1 OS=Mus musculus OX=10090 GN=Acy1 PE=1 SV=1	109.466	91.8677	162.923	106.289	122.018	111.914	123.926	117.892	240.726	191.592	116.535	230.696	110.887	91.0145	115.466	139.062	128.263	138.542	122.95	111.885
Q3U1J4	DNA damage-binding protein 1 OS=Mus musculus OX=10090 GN=Ddb1 PE=1 SV=2	112.922	117.875	217.76	150.77	104.033	117.909	130.115	117.902	209.053	184.425	109.706	199.266	94.5649	95.1958	100.29	147.797	115.395	124.708	84.1566	106.788
Q8K0T0	Reticulon-1 OS=Mus musculus OX=10090 GN=Rtn1 PE=1 SV=1	148.109	162.798	103.451	122.945	185.616	155.995	98.2602	117.903	55.7121	93.3936	124.751	82.3898	151.021	145.288	135.42	147.142	133.449	113.694	148.048	143.624
Q99LE6	ATP-binding cassette sub-family F member 2 OS=Mus musculus OX=10090 GN=Abcf2 PE=1 SV=1	156.52	170.38	86.3393	128.711	132.095	143.138	113.651	117.935	89.2412	80.106	166.667	96.1713	120.055	140.47	117.974	182.369	102.754	131.537	139.144	147.815
F6W687	Non-histone chromosomal protein HMG-17 (Fragment) OS=Mus musculus OX=10090 GN=Hmgn2 PE=1 SV=1	98.3151	93.0858	91.2675	99.502	111.658	121.67	136.241	117.94	168.968	118.191	120.264	236.53	133.117	112.735	157.493	110.66	163.002	122.44	196.868	165.149
O70145	Neutrophil cytosol factor 2 OS=Mus musculus OX=10090 GN=Ncf2 PE=1 SV=1	144.055	127.58	96.9708	181.638	177.162	113.126	150.362	117.958	48.0107	115.493	144.5	145.171	152.137	133.871	126.051	97.8467	88.7698	139.087	123.137	133.381
P62892	60S ribosomal protein L39 OS=Mus musculus OX=10090 GN=Rpl39 PE=1 SV=2	138.521	130.664	124.791	120.944	121.028	108.596	110.492	117.972	83.3346	101.733	131.217	105.046	136.886	154.751	102.286	190.273	144.148	109.702	170.153	186.446
P47754	F-actin-capping protein subunit alpha-2 OS=Mus musculus OX=10090 GN=Capza2 PE=1 SV=3	84.3931	81.1285	216.265	112.375	125.043	125.989	135.485	117.995	216.743	208.916	114.673	252.417	115.7	93.7125	98.8561	120.081	125.853	130.69	74.2893	117.104
Q6IRU2	Tropomyosin alpha-4 chain OS=Mus musculus OX=10090 GN=Tpm4 PE=1 SV=3	90.3782	89.2029	200.447	114.784	125.618	122.25	124.204	118	269.908	191.846	98.8174	235.012	105.177	117.733	139.198	119.423	128.841	122.53	85.8441	100.639
B1AZI6	THO complex subunit 2 OS=Mus musculus OX=10090 GN=Thoc2 PE=1 SV=1	169.582	180.702	104.507	146.523	137.39	129.047	142.152	118.02	124.009	89.739	146.372	88.4575	123.355	116.458	129.763	123.242	105.188	147.505	127.93	115.882
O70311	Glycylpeptide N-tetradecanoyltransferase 2 OS=Mus musculus OX=10090 GN=Nmt2 PE=1 SV=1	111.776	119.286	207.099	117.715	97.7517	109.987	112.739	118.025	206.559	166.69	132.258	141.015	112.717	110.745	121.369	162.155	125.243	148.153	91.1729	136.61
Q8R001	Microtubule-associated protein RP/EB family member 2 OS=Mus musculus OX=10090 GN=Mapre2 PE=1 SV=1	139.393	137.783	72.0059	116.788	159.018	142.458	124.798	118.046	60.7455	92.0089	135.457	96.4578	149.439	162.059	164.884	128.648	156.271	114.121	171.149	155.462
P15532	Nucleoside diphosphate kinase A OS=Mus musculus OX=10090 GN=Nme1 PE=1 SV=1	100.398	100.931	213.774	147.438	107.514	114.473	135.493	118.059	239.148	180.888	105.752	225.108	97.11	112.126	113.331	143.552	105.844	116.778	81.9653	102.935
Q9R1Z7	6-pyruvoyl tetrahydrobiopterin synthase OS=Mus musculus OX=10090 GN=Pts PE=1 SV=2	144.609	112.116	141.281	123.3	109.204	69.9118	118.192	118.109	321.081	218.783	110.623	160.636	117.362	99.5615	124.139	140.586	109.111	163.278	109.288	93.0367
Q9QX15	Calcium-activated chloride channel regulator 3A-1 OS=Mus musculus OX=10090 GN=Clca3a1 PE=1 SV=1	101.654	95.9871	153.94	144.571	125.774	129.124	113.893	118.122	191.005	163.724	118.815	167.058	138.625	149.144	162.977	123.892	131.337	120.169	98.6543	120.928
E0CZB3	Ubiquitin-like protein 5 OS=Mus musculus OX=10090 GN=Ubl5 PE=1 SV=1	118.419	115.173	169.323	108.615	143.575	133.137	147.594	118.148	128.787	149.478	119.782	71.0032	145.398	185.024	119.32	129.376	122.549	131.556	120.407	131.692
Q9CQW1	Synaptobrevin homolog YKT6 OS=Mus musculus OX=10090 GN=Ykt6 PE=1 SV=1	130.005	120.472	108.049	130.996	162.131	140.695	133.253	118.156	84.1674	121.87	135.098	133.97	142.567	173.884	119.279	119.624	130.522	112.425	126.082	144.453
P67984	60S ribosomal protein L22 OS=Mus musculus OX=10090 GN=Rpl22 PE=1 SV=2	142.781	152.078	164.746	136.016	122.63	118.653	120.541	118.177	113.676	118.78	139.554	59.3945	123.742	116.003	106.41	189.107	112.788	117.497	160.396	147.497
Q91XD2	LIM and senescent cell antigen-like-containing domain protein 2 OS=Mus musculus OX=10090 GN=Lims2 PE=1 SV=1	140.798	150.193	106.398	110.152	164.964	143.138	116.654	118.191	82.1776	127.821	156.172	100.433	164.647	90.0303	119.572	112.771	167.342	112.162	139.966	157.03
Q9QUG9	RAS guanyl-releasing protein 2 OS=Mus musculus OX=10090 GN=Rasgrp2 PE=1 SV=2	121.205	122.223	83.9414	95.6107	202.029	176.603	102.15	118.197	100.699	116.952	142.765	111.38	175.876	143.914	139.207	106.12	149.812	120.662	164.159	117.605
Q9CYA0	Protein disulfide isomerase Creld2 OS=Mus musculus OX=10090 GN=Creld2 PE=1 SV=1	93.1244	83.551	172.941	169.631	100.205	120.608	126.193	118.201	207.44	154.291	122.172	221.44	118.354	141.684	136.412	151.588	104.921	84.0325	100.623	135.878
Q9CRT8	Exportin-T OS=Mus musculus OX=10090 GN=Xpot PE=1 SV=3	146.948	168.132	60.2434	156.452	143.819	142.844	140.385	118.218	65.4199	74.9912	156.86	83.2045	153.891	186.538	100.147	143.146	114.751	125.3	139.202	119.527
O08848	60 kDa SS-A/Ro ribonucleoprotein OS=Mus musculus OX=10090 GN=RO60 PE=1 SV=1	111.859	89.6484	168.665	93.0575	139.269	142.204	108.419	118.221	212.991	183.264	122.676	132.218	125.151	127.502	159.147	118.209	135.92	144.766	132.827	120.66
P12815	Programmed cell death protein 6 OS=Mus musculus OX=10090 GN=Pdcd6 PE=1 SV=2	136.514	120.06	66.112	102.194	140.992	129.038	112.859	118.225	92.1492	95.8268	135.696	72.9156	174.258	215.488	116.758	151.897	161.921	139.594	173.591	148.237
P47911	60S ribosomal protein L6 OS=Mus musculus OX=10090 GN=Rpl6 PE=1 SV=3	167.552	158.845	118.304	145.412	127.607	124.123	120.72	118.245	78.6274	74.7421	144.472	78.9254	150.613	123.819	90.6432	193.774	110.465	125.531	159.679	139.719
G5E8R1	Tropomyosin alpha-1 chain OS=Mus musculus OX=10090 GN=Tpm1 PE=1 SV=1	88.7586	92.9472	196.931	106.294	138.407	129.401	113.522	118.272	262.692	194.622	101.745	235.695	113.199	100.972	136.094	125.751	122.871	120.592	91.1299	107.051
Q9WVQ5	Methylthioribulose-1-phosphate dehydratase OS=Mus musculus OX=10090 GN=Apip PE=1 SV=1	95.626	111.546	233.189	132.908	109.992	115.754	138.672	118.276	248.999	198.243	102.973	203.964	82.7708	90.6707	128.477	132.136	116.459	120.697	88.1209	102.117
P62983	Ubiquitin-40S ribosomal protein S27a OS=Mus musculus OX=10090 GN=Rps27a PE=1 SV=2	107.954	110.841	210.843	117.046	165.992	121.749	148.748	118.29	103.209	137.46	114.877	120.601	120.125	136.936	133.022	127.312	110.109	116.947	128.423	149.69
F6WR04	Cathepsin S OS=Mus musculus OX=10090 GN=Ctss PE=1 SV=1	106.215	111.155	201.386	205.191	124.371	135.072	114.741	118.298	262.916	219.465	104.575	212.804	112.981	101.462	81.6654	106.178	82.1448	102.361	69.4806	75.5921
P62751	60S ribosomal protein L23a OS=Mus musculus OX=10090 GN=Rpl23a PE=1 SV=1	151.372	151.654	114.075	131.721	126.865	107.805	112.703	118.302	99.5248	85.5171	146.365	91.8665	134.373	131.895	92.754	201.394	114.479	116.235	177.045	164.85
P11835	Integrin beta-2 OS=Mus musculus OX=10090 GN=Itgb2 PE=1 SV=2	122.853	129.403	118.487	98.0174	148.011	142.335	113	118.312	137.376	137.562	140.193	131.967	158.403	108.148	136.311	113.248	167.735	128.709	135.318	141.726
P70699	Lysosomal alpha-glucosidase OS=Mus musculus OX=10090 GN=Gaa PE=1 SV=2	93.5061	102.604	183.773	158.847	108.378	122.113	140.37	118.312	187.682	185.396	115.381	210.417	119.35	102.587	129.295	137.135	104.826	102.639	98.0383	129.875
Q9JIK5	Nucleolar RNA helicase 2 OS=Mus musculus OX=10090 GN=Ddx21 PE=1 SV=3	149.07	145.633	108.058	136.482	141.945	131.023	134.92	118.335	94.7569	104.246	145.936	99.3997	118.467	131.83	137.5	150.04	109.282	135.963	161.802	130.519
P46412	Glutathione peroxidase 3 OS=Mus musculus OX=10090 GN=Gpx3 PE=1 SV=2	99.2551	112.468	186.972	144.275	140.662	129.667	114.021	118.355	183.165	194.779	93.7972	212.501	127.353	108.231	127.973	128.921	135.386	125.664	76.3608	95.9357
Q8VBT6	Apolipoprotein B receptor OS=Mus musculus OX=10090 GN=Apobr PE=1 SV=1	108.308	87.8778	123.759	138.748	123.651	125.228	141.932	118.391	214.828	152.327	128.186	196.301	120.736	184.181	125.513	111.378	116.499	117.173	110.668	111.927
P10126	Elongation factor 1-alpha 1 OS=Mus musculus OX=10090 GN=Eef1a1 PE=1 SV=3	148.601	153.343	107.363	139.909	124.348	123.544	133.185	118.415	71.8035	89.8479	141.582	97.8506	142.859	144.425	111.142	161.624	129.577	126.272	147.739	151.608
Q6R891	Neurabin-2 OS=Mus musculus OX=10090 GN=Ppp1r9b PE=1 SV=1	87.128	107.265	171.278	152.709	120.421	125.366	112.345	118.423	178.758	188.83	109.523	226.226	87.7577	98.9956	182.28	127.243	123.135	160.719	106.25	97.9402
Q99P88	Nuclear pore complex protein Nup155 OS=Mus musculus OX=10090 GN=Nup155 PE=1 SV=1	147.914	137.263	70.6706	126.188	154.767	144.966	116.957	118.43	67.052	97.1271	150.304	94.891	166.402	162.072	103.119	136.591	127.299	132.452	161.98	152.96
Q8BHG2	CXXC motif containing zinc binding protein OS=Mus musculus OX=10090 GN=Czib PE=1 SV=1	104.03	97.2102	180.645	116.789	119.064	139.647	125.577	118.443	230.427	186.156	110.718	218.262	103.29	103.618	132.317	129.984	119.013	125.002	108.972	110.049
Q8CFQ3	RNA helicase aquarius OS=Mus musculus OX=10090 GN=Aqr PE=1 SV=2	133.343	146.475	135.516	143.405	123.314	125.779	154.434	118.473	100.944	120.268	134.729	140.155	110.627	125.707	114.065	140.076	115.251	128.387	136.263	132.665
Q8CHU3	Epsin-2 OS=Mus musculus OX=10090 GN=Epn2 PE=1 SV=1	101.083	115.703	131.993	115.334	140.883	133.306	102.506	118.475	225.212	161.362	127.51	230.023	110.675	84.8203	145.843	86.06	150.133	123.831	133.452	136.866
Q9D168	Integrator complex subunit 12 OS=Mus musculus OX=10090 GN=Ints12 PE=1 SV=1	122.864	129.489	208.633	109.656	131.435	119.984	144.789	118.477	183.409	175.454	94.5427	122.72	99.5889	110.273	131.066	120.018	141.884	124.092	128.922	121.915
Q8CHP8	Glycerol-3-phosphate phosphatase OS=Mus musculus OX=10090 GN=Pgp PE=1 SV=1	108.183	107.417	223.442	136.81	111.65	108.207	122.085	118.481	240.796	172.185	102.497	194.98	90.9961	127.641	109.297	166.552	107.322	114.267	85.704	110.464
P25206	DNA replication licensing factor MCM3 OS=Mus musculus OX=10090 GN=Mcm3 PE=1 SV=2	137.542	182.506	215.794	186.954	89.9917	133.727	133.201	118.515	100.015	104.959	129.743	66.4986	75.7584	158.493	91.4038	192.76	78.7917	136.659	91.8739	115.749
Q8C0D5	Elongation factor-like GTPase 1 OS=Mus musculus OX=10090 GN=Efl1 PE=1 SV=1	133.861	104.469	73.8359	87.6284	181.94	132.242	134.108	118.544	50.2756	87.0763	152.633	62.1085	175.234	122.267	128.899	90.8023	163.777	134.298	281.553	176.562
F8WGQ9	BTB/POZ domain-containing adapter for CUL3-mediated RhoA degradation protein 3 OS=Mus musculus OX=10090 GN=Kctd10 PE=1 SV=1	125.915	146.601	172.136	121.731	128.504	145.596	126.254	118.546	133.104	156.898	119.982	144.029	119.022	91.1786	109.351	129.979	117.979	128.009	117.51	150.073
Q61768	Kinesin-1 heavy chain OS=Mus musculus OX=10090 GN=Kif5b PE=1 SV=3	139.092	126.064	86.4187	126.013	146.182	129.066	132.629	118.547	126.59	99.4489	147.259	88.3903	173.104	141.382	131.094	134.534	133.785	117.564	177.519	130.238
Q3UHX2	28 kDa heat- and acid-stable phosphoprotein OS=Mus musculus OX=10090 GN=Pdap1 PE=1 SV=1	111.534	120.226	226.072	163.956	79.0242	116.274	117.788	118.571	206.444	148.939	110.849	157.682	89.7024	113.583	134.428	177.739	100.815	128.648	107.149	119.089
P50431	Serine hydroxymethyltransferase, cytosolic OS=Mus musculus OX=10090 GN=Shmt1 PE=1 SV=3	96.8892	107.788	235.25	147.609	89.5517	105.457	118.366	118.579	256.367	214.8	101.578	244.874	76.5982	75.9872	110.639	164.265	115.036	128.653	70.0227	101.826
P07309	Transthyretin OS=Mus musculus OX=10090 GN=Ttr PE=1 SV=1	106.616	117.481	187.209	87.4018	140.411	123.198	124.854	118.592	247.384	177.698	92.4922	164.26	100.704	161.412	129.614	141.071	147.001	125.071	93.852	89.8159
A0A668KLE1	Leucine-rich repeat flightless-interacting protein 2 OS=Mus musculus OX=10090 GN=Lrrfip2 PE=1 SV=1	109.872	101.576	158.452	112.646	128.477	141.969	104.401	118.593	194.458	165.438	119.633	220.635	106.131	127.123	128.161	140.971	135.635	130.195	99.1082	121.029
G3X9T7	Galectin-9 OS=Mus musculus OX=10090 GN=Lgals9 PE=1 SV=1	120.849	134.84	153.764	127.088	128.638	127.353	125.611	118.598	151.181	136.741	112.226	124.58	113.368	191.695	101.24	141.842	119.818	130.994	110.672	135.171
P01027	Complement C3 OS=Mus musculus OX=10090 GN=C3 PE=1 SV=3	102.204	123.643	189.53	106.034	144.666	130.367	133.37	118.628	209.03	203.897	108.777	245.811	94.1746	61.635	113.056	96.7106	145.695	136.478	87.8964	103.509
Q61830	Macrophage mannose receptor 1 OS=Mus musculus OX=10090 GN=Mrc1 PE=1 SV=2	131.978	141.677	90.2143	110.206	180.532	177.995	99.5632	118.669	119.746	106.05	151.533	140.711	206.433	100.758	112.175	121.685	126.891	109.098	114.676	130.476
P61021	Ras-related protein Rab-5B OS=Mus musculus OX=10090 GN=Rab5b PE=1 SV=1	115.178	115.99	187.05	99.4059	151.963	136.621	117.045	118.717	217.459	184.642	113.825	127.176	124.272	102.145	118.554	120.257	119.354	117.145	136.923	129.277
Q99LD8	N(G),N(G)-dimethylarginine dimethylaminohydrolase 2 OS=Mus musculus OX=10090 GN=Ddah2 PE=1 SV=1	105.473	100.441	154.58	115.971	149.673	120.9	113.727	118.724	245.291	174.588	114.329	212.418	135.134	137.964	139.515	116.187	128.436	116.116	67.9545	110.612
Q91VE6	MKI67 FHA domain-interacting nucleolar phosphoprotein OS=Mus musculus OX=10090 GN=Nifk PE=1 SV=1	132.701	128.112	117.699	100.385	181.066	128.261	110.946	118.744	65.4666	109.435	140.581	81.3992	135.895	117.465	146.062	156.354	132.665	123.422	208.949	161.795
Q9DCE9	Interferon gamma-induced GTPase OS=Mus musculus OX=10090 GN=Igtp PE=1 SV=1	138.26	142.005	72.7671	155.745	135.276	152.702	108.092	118.744	60.2153	103.891	116.271	90.864	152.897	244.186	111.039	119.631	173.252	133.604	125.328	123.484
P18052	Receptor-type tyrosine-protein phosphatase alpha OS=Mus musculus OX=10090 GN=Ptpra PE=1 SV=3	132.701	129.006	90.5239	80.0374	111.474	137.035	119.122	118.758	147.671	111.813	144.801	121.999	163.442	133.13	121.321	109.275	188.482	157.283	159.885	152.572
P12265	Beta-glucuronidase OS=Mus musculus OX=10090 GN=Gusb PE=1 SV=2	95.2582	111.514	186.915	208.449	116.463	110.257	117.527	118.758	243.313	185.265	111.313	221.478	116.261	89.0977	120.012	113.653	98.3692	99.1684	96.8755	96.0501
P70677	Caspase-3 OS=Mus musculus OX=10090 GN=Casp3 PE=1 SV=1	104.977	119.887	275.689	164.251	90.8284	133.292	131.975	118.793	215.026	186.952	101.741	224.751	70.0998	85.6065	83.7027	166.278	82.3456	121.523	51.9773	99.9015
P21300	Aldo-keto reductase family 1 member B7 OS=Mus musculus OX=10090 GN=Akr1b7 PE=1 SV=4	120.069	106.322	179.475	146.527	141.76	135.967	139.04	118.813	161.81	124.398	119.02	206.668	140.256	106.322	121.884	114.756	121.501	120.709	95.7802	100.345
Q99M15	Proline-serine-threonine phosphatase-interacting protein 2 OS=Mus musculus OX=10090 GN=Pstpip2 PE=1 SV=4	158.524	138.023	81.7859	145.32	130.948	158.265	123.279	118.838	68.2106	67.5444	148.868	122.192	203.904	135.685	126.138	120.679	163.27	134.78	109.545	118.291
P57784	U2 small nuclear ribonucleoprotein A' OS=Mus musculus OX=10090 GN=Snrpa1 PE=1 SV=2	121.823	120.31	182.974	114.288	150.986	125.697	129.272	118.839	152.802	159.793	127.53	107.495	113.864	125.416	117.14	131.51	125.567	136.464	137.228	119.768
P62984	Ubiquitin-60S ribosomal protein L40 OS=Mus musculus OX=10090 GN=Uba52 PE=1 SV=2	106.963	109.731	210.924	112.477	173.002	121.625	153.614	118.844	107.787	139.088	112.485	120.414	118.639	135.716	132.305	122.904	106.231	113.882	136.44	148.013
P55302	Alpha-2-macroglobulin receptor-associated protein OS=Mus musculus OX=10090 GN=Lrpap1 PE=1 SV=1	92.7054	114.051	202.945	134.078	106.429	141.331	114.143	118.845	210.792	192.138	109.425	159.84	112.051	101.85	159.601	123.025	125.57	146.44	101.738	110.056
Q6NZJ6	Eukaryotic translation initiation factor 4 gamma 1 OS=Mus musculus OX=10090 GN=Eif4g1 PE=1 SV=1	151.986	157.044	72.9685	123.105	143.777	140.111	115.391	118.856	83.035	82.6776	154.388	80.9251	137.007	175.841	114.329	185.715	115.765	116.272	154.887	144.937
P00520	Tyrosine-protein kinase ABL1 OS=Mus musculus OX=10090 GN=Abl1 PE=1 SV=3	149.615	170.209	130.84	114.692	115.038	93.1113	103.956	118.863	175.691	123	132.892	89.8962	116.641	105.2	142.169	138.739	181.48	98.9622	135.752	184.115
A2A7S7	Tyrosine--tRNA ligase OS=Mus musculus OX=10090 GN=Yars PE=1 SV=1	115.076	115.962	204.864	144.764	116.913	116.521	134.912	118.881	147.931	144.162	123.506	159.053	108.265	114.662	107.386	169.874	115.783	118.164	116.607	120.365
P35235	Tyrosine-protein phosphatase non-receptor type 11 OS=Mus musculus OX=10090 GN=Ptpn11 PE=1 SV=3	125.334	126.575	161.874	157.725	89.9858	120.371	137.378	118.893	143.546	136.883	128.177	170.287	129.741	102.588	144.071	147.544	136.643	136.682	95.0173	117.395
Q6PAR5	GTPase-activating protein and VPS9 domain-containing protein 1 OS=Mus musculus OX=10090 GN=Gapvd1 PE=1 SV=2	128.897	129.086	65.1069	148.257	127.667	146.203	95.4088	118.896	169.473	112.331	141.534	73.983	153.268	175.53	194.32	153.097	95.6922	124.886	164.924	133.557
P57725	SAM domain-containing protein SAMSN-1 OS=Mus musculus OX=10090 GN=Samsn1 PE=1 SV=2	110.54	122.484	241.746	154.376	136.691	165.021	102.001	118.911	175.117	180.319	106.322	170.633	82.3497	88.3296	148.394	125.619	131.891	135.333	79.1205	71.2106
Q3TMH2	Secernin-3 OS=Mus musculus OX=10090 GN=Scrn3 PE=1 SV=1	116.826	98.3598	279.012	169.117	89.3597	106.33	111.59	118.922	270.827	177.485	97.3696	242.325	80.794	77.062	88.2497	157.359	94.9178	132.16	57.8973	95.6174
O88844	Isocitrate dehydrogenase [NADP] cytoplasmic OS=Mus musculus OX=10090 GN=Idh1 PE=1 SV=2	101.796	97.5591	182.663	126.538	132.633	126.159	120.345	118.929	220.458	204.731	110.494	239.397	116.027	81.3634	134.624	124.995	125.959	123.894	81.1025	108.647
Q99NF7	Protein-serine/threonine phosphatase OS=Mus musculus OX=10090 GN=Ppm1b PE=1 SV=1	112.181	103.98	183.537	139.913	109.132	137.285	125.34	118.95	241.837	175.657	116.879	210.436	112.388	99.5607	133.975	119.03	128.985	137.373	88.3402	79.861
Q9QXK7	Cleavage and polyadenylation specificity factor subunit 3 OS=Mus musculus OX=10090 GN=Cpsf3 PE=1 SV=2	149.671	153.848	90.3288	152.334	107.068	114.77	166.293	118.98	122.858	93.8315	146.976	99.6095	137.567	119.099	154.742	152.148	106.087	136.58	159.63	112.352
E9PV38	Carboxylic ester hydrolase OS=Mus musculus OX=10090 GN=Ces2g PE=1 SV=1	136.369	158.243	294.905	165.097	91.6804	142.561	112.863	118.988	174.917	128.601	121.749	135.415	43.0131	110.266	92.3463	220.539	62.7028	137.75	44.986	91.0518
E9Q3X0	Major vault protein OS=Mus musculus OX=10090 GN=Mvp PE=1 SV=1	105.248	110.77	207.905	127.473	126.35	138.514	130.696	119.016	192.622	204.676	106.061	220.268	91.8064	73.6043	138.017	121.064	125.333	135.041	84.6794	103.101
Q6PHQ9	Polyadenylate-binding protein OS=Mus musculus OX=10090 GN=Pabpc4 PE=1 SV=1	129.521	138.834	181.977	167.287	96.752	121.776	131.819	119.021	124.195	122.378	136.569	136.518	100.312	112.899	118.106	185.345	101.846	119.536	119.918	128.957
Q8CGC7	Bifunctional glutamate/proline--tRNA ligase OS=Mus musculus OX=10090 GN=Eprs1 PE=1 SV=4	140.068	140.019	108.081	154.606	125.58	130.932	140.984	119.032	86.8259	99.7169	150.401	104.727	138.701	135.457	123.352	153.507	110.527	119.425	157.008	137.413
Q61644	Protein kinase C and casein kinase substrate in neurons protein 1 OS=Mus musculus OX=10090 GN=Pacsin1 PE=1 SV=1	197.602	100.856	144.971	132.685	132.138	143.23	121.27	119.056	81.6157	211.062	108.688	166.504	88.5104	63.2262	161.974	150.988	126.527	119.754	109.443	156.904
Q61510	E3 ubiquitin/ISG15 ligase TRIM25 OS=Mus musculus OX=10090 GN=Trim25 PE=1 SV=2	138.829	144.007	101.865	109.448	147.926	129.352	111.754	119.07	77.4491	99.7232	139.599	106.564	152.897	118.58	136.593	139.806	150.809	134.369	166.93	167.599
Q9CPW7	Zinc finger matrin-type protein 2 OS=Mus musculus OX=10090 GN=Zmat2 PE=2 SV=1	129.61	126.014	203.124	126.845	124.25	125.567	117.322	119.083	202.114	151.586	101.585	101.699	106.335	108.052	162.162	142.129	94.7666	143.226	141.089	127.536
Q91VC9	Growth hormone-inducible transmembrane protein OS=Mus musculus OX=10090 GN=Ghitm PE=1 SV=1	159.923	147.786	89.6573	116.223	158.315	163.268	104.045	119.086	75.662	86.1985	132.288	147.801	143.106	129.055	89.4571	132.078	116.997	139.935	158.418	157.196
A2A654	Bromodomain PHD finger transcription factor OS=Mus musculus OX=10090 GN=Bptf PE=1 SV=1	124.368	112.071	116.751	116.209	137.253	117.459	145.584	119.095	154.903	126.603	136.371	137.432	124.031	128.035	140.59	131.593	128.477	122.015	182.828	131.086
Q9WVA4	Transgelin-2 OS=Mus musculus OX=10090 GN=Tagln2 PE=1 SV=4	93.3742	97.6989	178.214	129.007	105.232	113.989	122.863	119.135	253.275	196.974	103.238	231.883	95.2855	125.692	141.117	119.14	137.019	129.723	89.1012	113.591
D3Z4E0	Amine oxidase OS=Mus musculus OX=10090 GN=Il4i1 PE=1 SV=1	150.139	133.363	103.246	101.08	193.872	135.469	103.513	119.137	130.748	154.131	127.803	85.479	152.399	83.4552	168.225	114.935	127.921	111.819	177.109	156.647
O09167	60S ribosomal protein L21 OS=Mus musculus OX=10090 GN=Rpl21 PE=1 SV=3	158.959	159.484	117.595	133.733	135.45	119.32	114.815	119.143	62.2544	63.417	148.732	73.0029	135.103	133.643	81.566	197.465	123.91	126.692	191.358	149.323
P62911	60S ribosomal protein L32 OS=Mus musculus OX=10090 GN=Rpl32 PE=1 SV=2	176.257	165.73	111.766	133.555	141.654	127.609	126.323	119.143	48.3463	53.3978	158.104	60.3648	141.887	131.316	74.098	202.972	109.671	120.527	177.489	143.687
Q78PY7	Staphylococcal nuclease domain-containing protein 1 OS=Mus musculus OX=10090 GN=Snd1 PE=1 SV=1	163.982	127.97	51.694	152.64	145.091	103.434	124.641	119.147	59.0065	58.3392	164.17	67.9208	188.049	154.756	110.011	193.395	125.808	97.4652	202.608	152.455
Q9CXF4	TBC1 domain family member 15 OS=Mus musculus OX=10090 GN=Tbc1d15 PE=1 SV=1	149.654	153.508	68.3966	152.577	127.464	123.086	124.194	119.152	96.7087	75.2764	158.506	70.0956	162.528	150.526	133.915	156.425	149.949	122.91	168.676	117.881
Q91Y97	Fructose-bisphosphate aldolase B OS=Mus musculus OX=10090 GN=Aldob PE=1 SV=3	104.978	95.0561	185.257	129.081	131.771	122.797	131.267	119.161	214.494	193.501	102.217	240.19	98.4922	114.332	117.403	119.173	130.677	127.662	90.9349	98.8455
Q925G2	Cytochrome b reductase 1 OS=Mus musculus OX=10090 GN=Cybrd1 PE=1 SV=2	98.8624	122.074	165.53	106.88	113.059	147.612	140.493	119.183	248.018	246.124	64.8837	134.513	114.44	160.094	143.27	102.969	110.716	142.419	106.646	105.973
P16110	Galectin-3 OS=Mus musculus OX=10090 GN=Lgals3 PE=1 SV=3	118.794	112.996	102.26	129.808	161.351	150.571	133.291	119.196	95.6668	119.382	133.726	146.986	144.76	180.019	149.188	103.958	138.368	120.926	120.458	128.05
Q3U367	4-trimethylaminobutyraldehyde dehydrogenase OS=Mus musculus OX=10090 GN=Aldh9a1 PE=1 SV=1	98.6299	99.5309	200.945	142.569	99.1354	114.799	138.222	119.234	248.73	190.908	109.464	228.709	104.865	92.251	120.763	133.976	109.238	122.529	93.0673	107.144
Q8BTZ7	Mannose-1-phosphate guanyltransferase beta OS=Mus musculus OX=10090 GN=Gmppb PE=1 SV=1	124.45	100.005	175.411	149.777	112.771	104.184	116.074	119.258	193.64	162.708	128.565	205.015	116.658	79.6973	119.445	157.294	130.148	114.691	117.217	124.304
Q9CQ10	Charged multivesicular body protein 3 OS=Mus musculus OX=10090 GN=Chmp3 PE=1 SV=3	92.2305	121.306	186.013	132.99	114.313	131.355	139.248	119.267	188.666	201.895	122.051	191.948	95.4401	100.095	121.074	117.252	124.688	134.436	97.7445	114.304
P50171	Estradiol 17-beta-dehydrogenase 8 OS=Mus musculus OX=10090 GN=Hsd17b8 PE=1 SV=2	127.892	118.694	157.338	118.044	116.458	158.69	120.615	119.277	175.801	162.952	107.785	125.402	127.445	136.443	141.496	126.089	99.607	129.731	125.452	150.396
P24270	Catalase OS=Mus musculus OX=10090 GN=Cat PE=1 SV=4	107.876	98.8263	203.555	109.353	87.4388	106.675	138.276	119.304	227.933	177.905	117.263	201.11	101.574	96.4446	157.834	191.438	115.148	113.427	84.7832	130.195
Q9JKC8	AP-3 complex subunit mu-1 OS=Mus musculus OX=10090 GN=Ap3m1 PE=1 SV=1	153.969	128.118	70.8829	121.632	157.265	139.254	114.047	119.318	94.7604	84.4069	170.665	98.2613	173.321	127.119	113.912	133.985	129.309	122.336	173.873	154.734
Q9D819	Inorganic pyrophosphatase OS=Mus musculus OX=10090 GN=Ppa1 PE=1 SV=1	100.193	100.499	204.366	124.099	103.513	108.865	136.033	119.341	230.356	181.073	107.342	219.894	95.3994	139.801	103.536	158.166	115.525	121.994	74.5215	116.384
Q9CY66	H/ACA ribonucleoprotein complex subunit 1 OS=Mus musculus OX=10090 GN=Gar1 PE=1 SV=1	118.267	110.966	157.52	119.226	160.499	118.807	119.68	119.361	154.866	157.944	122.799	199.719	114.695	97.0853	117.697	120.578	113.813	137.541	129.887	138.384
D3Z4B2	Gamma-soluble NSF attachment protein (Fragment) OS=Mus musculus OX=10090 GN=Napg PE=1 SV=1	123.54	120.637	142.029	104.785	128.93	133.449	130.418	119.394	210.911	144.824	114.464	117.016	117.37	167.181	141.957	127.187	124.232	122.968	137.732	124.59
P20060	Beta-hexosaminidase subunit beta OS=Mus musculus OX=10090 GN=Hexb PE=1 SV=2	94.9387	109.176	192.246	169.311	147.381	132.141	116.998	119.395	210.507	178.043	101.877	224.617	124.789	98.8318	134.852	102.425	102.486	103.072	80.7307	108.706
Q9ES97	Reticulon-3 OS=Mus musculus OX=10090 GN=Rtn3 PE=1 SV=2	137.496	141.027	114.727	126.501	161.668	143.815	117.206	119.459	92.2247	119.082	125.829	117.679	147.639	124.329	137.743	145.006	127.816	113.718	146.459	137.337
O08804	NK13 OS=Mus musculus OX=10090 GN=Serpinb6b PE=1 SV=2	124.658	120.622	164.765	164.816	121.526	129.133	117.483	119.5	151.535	165.506	121.742	177.997	122.491	106.938	136.094	126.221	141.694	126.307	85.329	107.312
Q6ZWX6	Eukaryotic translation initiation factor 2 subunit 1 OS=Mus musculus OX=10090 GN=Eif2s1 PE=1 SV=3	130.287	136.499	167.422	145.783	124.121	128.15	124.599	119.528	122.968	138.638	129.691	116.23	123.077	120.97	117.722	161.058	113.848	126.227	122.145	130.062
Q8C0E2	Vacuolar protein sorting-associated protein 26B OS=Mus musculus OX=10090 GN=Vps26b PE=1 SV=1	107.262	124.711	194.705	128.716	129.52	134.815	127.649	119.536	194.801	183.742	113.373	146.251	103.732	89.7118	176.875	122.64	118.845	121.166	105.193	120.221
A0A286YDA2	Nucleolar and coiled-body phosphoprotein 1 OS=Mus musculus OX=10090 GN=Nolc1 PE=1 SV=1	89.3871	110.769	227.018	138.539	118.266	109.431	133.604	119.54	185.688	174.681	105.008	232.387	68.8534	95.1531	126.135	152.276	118.669	124.995	104.221	115.395
A0A286YDV7	Nucleolar and coiled-body phosphoprotein 1 (Fragment) OS=Mus musculus OX=10090 GN=Nolc1 PE=1 SV=1	89.3871	110.769	227.018	138.539	118.266	109.431	133.604	119.54	185.688	174.681	105.008	232.387	68.8534	95.1531	126.135	152.276	118.669	124.995	104.221	115.395
P56382	ATP synthase subunit epsilon, mitochondrial OS=Mus musculus OX=10090 GN=Atp5f1e PE=1 SV=2	113.405	118.716	207.246	130.168	115.257	125.759	162.339	119.599	192.165	159.215	98.4423	204.155	112.292	103.49	98.0365	138.113	107.036	117.686	99.3621	104.465
P04627	Serine/threonine-protein kinase A-Raf OS=Mus musculus OX=10090 GN=Araf PE=1 SV=2	149.317	130.115	89.7645	124.547	145.918	116.775	115.889	119.604	138.416	119.416	151.805	99.5336	138.456	97.5119	154.176	134.18	131.689	132.786	191.656	142.483
P32261	Antithrombin-III OS=Mus musculus OX=10090 GN=Serpinc1 PE=1 SV=1	97.2083	124.273	195.655	127.144	132.371	132.734	130.015	119.621	222.094	181.088	97.4399	225.013	103.678	113.924	119.353	133.413	117.693	123.627	69.4957	88.9995
Q61635	GTP-binding protein OS=Mus musculus OX=10090 GN=Ifi47 PE=1 SV=1	143.277	154.956	74.9313	140.168	139.903	150.165	136.09	119.643	73.7157	111.344	120.324	77.7659	145.895	216.991	125.557	113.713	145.572	137.489	126.993	121.626
P11438	Lysosome-associated membrane glycoprotein 1 OS=Mus musculus OX=10090 GN=Lamp1 PE=1 SV=2	128.137	138.346	148.385	86.4949	162.146	158.975	110.605	119.668	158.357	142.796	117.736	124.331	134.331	133.858	133.744	121.981	140.568	134.659	111.735	120.646
Q9QXS1	Plectin OS=Mus musculus OX=10090 GN=Plec PE=1 SV=3	129.28	119.853	88.5681	103.326	197.675	152.177	100.276	119.677	101.544	124.576	131.895	122.306	166.868	123.845	146.032	111.627	136.938	112.67	176.591	150.95
O35704	Serine palmitoyltransferase 1 OS=Mus musculus OX=10090 GN=Sptlc1 PE=1 SV=2	153.669	143.829	44.7483	126.721	138.469	135.214	115.103	119.691	79.482	65.8918	169.232	61.8774	184.151	144.843	131.337	119.593	166.687	118.482	193.641	166.617
A0A1D5RM85	60S ribosomal protein L18a (Fragment) OS=Mus musculus OX=10090 GN=Rpl18a PE=1 SV=1	171.802	161.523	109.39	135.706	147.486	133.769	119.627	119.695	50.2593	68.1962	151.21	71.7951	149.852	130.303	84.6956	190.874	108.766	123.242	162.57	143.971
P49718	DNA replication licensing factor MCM5 OS=Mus musculus OX=10090 GN=Mcm5 PE=1 SV=2	138.439	190.355	194.503	184.288	96.0209	136.614	123.879	119.718	110.635	104.185	138.311	69.5315	71.6845	156.014	93.891	190.008	81.9315	116.924	95.8873	129.677
B1AX39	Zinc finger CCHC domain-containing protein 7 OS=Mus musculus OX=10090 GN=Zcchc7 PE=2 SV=1	166.717	160.005	59.8516	107.473	178.172	137.577	136.079	119.736	31.5576	64.1292	150.117	55.8981	143.019	111.784	135.489	155.486	138.84	101.422	245.735	156.547
Q9CQU3	Protein RER1 OS=Mus musculus OX=10090 GN=Rer1 PE=1 SV=1	158.322	143.635	45.7491	107.595	172.032	139.944	123.631	119.739	101.096	74.3345	176.134	98.1291	172.731	167.681	98.6569	128.848	133.096	111.195	142.015	149.102
P21614	Vitamin D-binding protein OS=Mus musculus OX=10090 GN=Gc PE=1 SV=2	105.846	153.453	198.331	106.152	149.623	142.561	127.364	119.746	198.17	171.826	96.2973	200.977	87.2966	93.6128	129.568	111.966	132.841	130.865	78.9228	101.889
O89086	RNA-binding protein 3 OS=Mus musculus OX=10090 GN=Rbm3 PE=1 SV=1	107.917	102.044	191.114	136.4	118.552	113.222	115.446	119.768	224.588	222.529	105.952	154.522	88.2117	119.841	172.861	136.667	142.169	121.276	96.89	105.859
Q9Z1Z2	Serine-threonine kinase receptor-associated protein OS=Mus musculus OX=10090 GN=Strap PE=1 SV=2	113.164	127.883	187.44	132.342	111.424	132.45	138.166	119.795	195.013	150.991	120.544	197.02	93.1882	96.4889	125.906	147.198	120.843	134.934	105.237	89.8262
P63166	Small ubiquitin-related modifier 1 OS=Mus musculus OX=10090 GN=Sumo1 PE=1 SV=1	107.511	106.865	187.576	143.035	114.87	108.992	118.77	119.804	204.237	160.135	112.253	160.284	96.887	147.23	139.811	120.961	111.851	144.973	115.282	134.724
P62242	40S ribosomal protein S8 OS=Mus musculus OX=10090 GN=Rps8 PE=1 SV=2	161.305	163.232	114.679	141.209	130.082	126.349	117.347	119.822	53.0036	63.5788	155.312	76.8279	147.124	125.85	90.5491	199.501	112.328	121.055	163.919	156.256
P47962	60S ribosomal protein L5 OS=Mus musculus OX=10090 GN=Rpl5 PE=1 SV=3	149.363	141.567	171.044	139.514	114.62	114.073	123.95	119.831	90.2398	96.1265	137.972	85.7809	130.901	118.983	93.8557	196.009	116.981	120.196	153.009	154.713
Q8BFZ9	Erlin-2 OS=Mus musculus OX=10090 GN=Erlin2 PE=1 SV=1	150.417	136.185	55.3247	110.773	171.677	169.185	102.406	119.836	68.6386	76.4469	147.333	82.3352	186.594	157.748	125.696	137.104	148.851	113.819	182.042	140.529
Q9CR16	Peptidyl-prolyl cis-trans isomerase D OS=Mus musculus OX=10090 GN=Ppid PE=1 SV=3	120.137	131.031	208.922	158.537	93.2869	127.758	132.52	119.87	180.671	153.594	121.583	163.836	84.8839	112.081	120.05	159.67	105.935	132.861	92.3522	105.038
Q91WK2	Eukaryotic translation initiation factor 3 subunit H OS=Mus musculus OX=10090 GN=Eif3h PE=1 SV=1	150.819	166.884	75.7587	159.411	129.147	129.519	132.719	119.872	69.4408	77.2732	150.719	73.7957	139.317	148.166	128.617	150.175	115.545	124.99	173.63	143.25
P20108	Thioredoxin-dependent peroxide reductase, mitochondrial OS=Mus musculus OX=10090 GN=Prdx3 PE=1 SV=1	109.132	120.903	234.346	150.941	106.689	126.523	111.527	119.889	255.041	166.991	105.302	210.023	84.6411	111.58	87.0983	158.383	79.8444	133.046	75.2829	98.0797
P41317	Mannose-binding protein C OS=Mus musculus OX=10090 GN=Mbl2 PE=1 SV=2	156.23	155.002	90.3417	138.109	176.141	174.344	98.9277	119.892	90.9816	119.684	144.683	146.127	153.67	126.704	128.364	118.913	116.495	162.783	74.8575	88.7781
Q00612	Glucose-6-phosphate 1-dehydrogenase X OS=Mus musculus OX=10090 GN=G6pdx PE=1 SV=3	116.13	116.482	176.685	147.869	122.608	130.885	121.038	119.907	160.446	154.542	119.225	214.592	119.477	91.0431	130.141	137.243	130.687	132.337	87.849	106.938
Q91WM1	Spermatid perinuclear RNA-binding protein OS=Mus musculus OX=10090 GN=Strbp PE=1 SV=1	138.762	152.333	103.904	105.423	158.949	130.179	134.351	119.946	67.6044	106.489	129.628	125.11	121.575	124.524	109.134	153.691	137.963	106.574	184.378	162.864
Q99K41	EMILIN-1 OS=Mus musculus OX=10090 GN=Emilin1 PE=1 SV=1	122.078	107.432	104.06	112.243	188.775	131.647	100.542	119.961	176.583	105.043	134.149	114.167	172.687	185.895	123.175	160.931	135.484	73.7398	147.912	113.204
P10852	4F2 cell-surface antigen heavy chain OS=Mus musculus OX=10090 GN=Slc3a2 PE=1 SV=1	133.898	134.418	112.424	131.356	142.316	132.31	102.052	119.963	129.483	94.7938	141.78	115.706	151.357	170.87	107.968	164.441	123.533	112.856	129.294	143.904
Q9CXW3	Calcyclin-binding protein OS=Mus musculus OX=10090 GN=Cacybp PE=1 SV=1	148.27	158.446	94.3198	141.544	117.711	132.091	133.457	119.964	113.973	90.1433	150.788	90.9641	128.777	178.333	96.4415	161.159	111.156	122.33	137.463	139.315
P19096	Fatty acid synthase OS=Mus musculus OX=10090 GN=Fasn PE=1 SV=2	170.995	163.873	83.4519	156.577	128.689	162.145	120.26	119.978	74.8585	86.3112	182.265	113.99	128.766	119.879	105.898	172.5	106.535	119.381	112.635	119.392
Q640N3	Rho GTPase-activating protein 30 OS=Mus musculus OX=10090 GN=Arhgap30 PE=1 SV=3	135.614	115.998	110.695	217.689	153.549	109.26	115.074	119.978	137.037	145.91	130.123	122.122	152.323	131.288	126.86	90.7945	111.561	104.879	152.465	121.307
Q07456	Protein AMBP OS=Mus musculus OX=10090 GN=Ambp PE=1 SV=2	106.236	129.521	173.647	111.858	132.297	144.958	127.548	119.998	250.463	183.4	98.1226	202.525	141.54	93.8463	116.879	95.208	122.921	155.33	79.7251	78.6333
O35465	Peptidyl-prolyl cis-trans isomerase FKBP8 OS=Mus musculus OX=10090 GN=Fkbp8 PE=1 SV=2	138.596	148.932	97.8487	138.044	162.192	138.092	112.206	120.002	78.0952	115.125	156.093	122.035	117.126	148.252	107.716	123.477	115.372	126.654	137.866	162.157
Q99L13	3-hydroxyisobutyrate dehydrogenase, mitochondrial OS=Mus musculus OX=10090 GN=Hibadh PE=1 SV=1	113.985	101.205	192.407	148.43	119.923	118.035	123.215	120.019	185.094	163.067	107.405	207.797	107.359	132.981	107.666	150.237	114.077	115.352	90.9133	120.931
B7ZNH7	Collagen alpha-1(XIV) chain OS=Mus musculus OX=10090 GN=Col14a1 PE=1 SV=1	108.853	118.06	174.665	130.299	145.486	120.749	140.797	120.029	119.284	161.967	103.185	144.214	144.104	117.033	154.674	115.977	146.662	134.135	111.748	118.552
O08547	Vesicle-trafficking protein SEC22b OS=Mus musculus OX=10090 GN=Sec22b PE=1 SV=3	122.874	146.229	64.9776	96.2071	161.501	147.507	116.591	120.029	128.224	86.7064	160.746	87.3561	148.842	141.521	162.041	116.597	154.395	132.898	192.139	128.776
Q69Z38	Inactive tyrosine-protein kinase PEAK1 OS=Mus musculus OX=10090 GN=Peak1 PE=1 SV=4	116.919	104.728	165.538	107.61	159.351	151.424	153.428	120.062	131.851	137.218	110.291	153.19	128.955	155.764	118.926	101.596	112.083	129.22	132.169	123.305
Q05D44	Eukaryotic translation initiation factor 5B OS=Mus musculus OX=10090 GN=Eif5b PE=1 SV=2	144.223	131.252	106.694	127.314	131.078	124.901	115.582	120.068	119.895	117.635	135.424	142.078	127.171	131.825	142.671	165.064	121.419	132.376	137.432	142.007
P46664	Adenylosuccinate synthetase isozyme 2 OS=Mus musculus OX=10090 GN=Adss2 PE=1 SV=2	113.508	121.613	201.976	162.36	119.576	120.175	121.902	120.089	175.565	164.786	116.9	191.654	91.5731	101.565	119.383	148.872	111.347	123.602	95.8059	107.614
Q8BGB5	LIM domain-containing protein 2 OS=Mus musculus OX=10090 GN=Limd2 PE=1 SV=1	101.091	119.651	189.889	79.4755	193.788	113.583	129.751	120.102	275.063	228.271	97.2343	121.904	102.942	93.2125	154.325	80.6343	119.178	120.619	144.116	105.068
P62897	Cytochrome c, somatic OS=Mus musculus OX=10090 GN=Cycs PE=1 SV=2	111.042	112.545	181.169	146.498	116.632	116.399	127.965	120.103	219.218	174.969	110.574	219.445	96.6936	109.653	118.509	143.993	109.186	119.058	94.4466	106.574
Q9ERU3	Zinc finger protein 22 OS=Mus musculus OX=10090 GN=Znf22 PE=1 SV=2	130.961	110.788	67.1589	104.604	174.759	75.4678	136.981	120.138	91.1908	84.662	164.294	67.4005	199.428	93.2937	164.473	109.46	160.272	130.021	248.62	178.293
Q9Z0H3	SWI/SNF-related matrix-associated actin-dependent regulator of chromatin subfamily B member 1 OS=Mus musculus OX=10090 GN=Smarcb1 PE=1 SV=1	140.933	144.536	115.601	132.528	163.785	126.763	153.586	120.152	69.1137	123.574	136.477	145.122	115.796	115.335	137.242	95.2217	135.535	155.95	134.805	116.487
Q9D8L3	Signal sequence receptor subunit delta OS=Mus musculus OX=10090 GN=Ssr4 PE=1 SV=1	126.561	98.7725	44.0333	123.988	152.619	124.954	98.7954	120.153	88.2869	52.3465	188.662	77.788	238.553	217.58	105.238	185.431	133.171	87.2566	143.929	174.836
Q61466	SWI/SNF-related matrix-associated actin-dependent regulator of chromatin subfamily D member 1 OS=Mus musculus OX=10090 GN=Smarcd1 PE=1 SV=3	160.182	146.813	64.2093	120.026	154.905	143.786	145.536	120.154	27.6629	78.8191	165.585	66.9137	159.695	134.012	129.243	131.01	133.411	125.42	186.358	158.533
A2AGT5	Cytoskeleton-associated protein 5 OS=Mus musculus OX=10090 GN=Ckap5 PE=1 SV=1	144.081	152.707	77.794	120.604	144.908	139.499	117.567	120.16	135.117	88.515	152.212	85.5835	140.5	158.044	132.538	145.489	117.007	128.832	162.671	132.227
P17439	Lysosomal acid glucosylceramidase OS=Mus musculus OX=10090 GN=Gba PE=1 SV=1	126.449	120.473	139.838	141.441	131.234	119.207	122.895	120.164	138	147.352	126.807	128.752	141.998	130.212	134.414	118.532	118.486	114.055	126.171	172.104
Q61164	Transcriptional repressor CTCF OS=Mus musculus OX=10090 GN=Ctcf PE=1 SV=2	136.224	142.216	103.763	101.239	195.405	134.635	129.75	120.167	61.4157	106.763	128.08	162.285	118.559	84.9289	122.805	96.7378	150.789	132.264	205.237	148.105
Q6PGC1	ATP-dependent RNA helicase DHX29 OS=Mus musculus OX=10090 GN=Dhx29 PE=1 SV=1	150.149	148.232	93.386	126.689	136.603	132.955	150.198	120.178	78.7875	88.802	151.978	75.4522	141.646	144.746	121.689	126.155	129.029	129.776	174.456	146.776
E9QP62	LIM and senescent cell antigen-like-containing domain protein OS=Mus musculus OX=10090 GN=Lims1 PE=1 SV=1	127.574	125.01	130.17	112.888	169.609	145.541	119.81	120.182	83.4771	133.457	130.89	131.919	157.264	111.652	136.906	119.025	156.133	111.767	135.304	144.642
P61358	60S ribosomal protein L27 OS=Mus musculus OX=10090 GN=Rpl27 PE=1 SV=2	157.378	151.359	105.39	135.269	133.41	126.142	119.695	120.191	64.3566	67.5749	144.515	84.724	155.08	131.62	94.5235	193.002	116.73	123.957	182.729	148.116
Q61699	Heat shock protein 105 kDa OS=Mus musculus OX=10090 GN=Hsph1 PE=1 SV=2	118.577	135.12	241.684	145.77	81.6722	125.12	141.108	120.224	202.158	155.994	120.613	167.631	75.1239	86.4357	109.218	168.043	94.8901	131.517	90.2814	113.476
Q6A009	E3 ubiquitin-protein ligase listerin OS=Mus musculus OX=10090 GN=Ltn1 PE=1 SV=3	141.821	139.298	113.917	133.117	133.867	101.794	108.612	120.238	87.9606	120.986	114.961	77.8727	139.546	205.998	139.329	181.033	170.83	92.525	115.519	163.161
O35864	COP9 signalosome complex subunit 5 OS=Mus musculus OX=10090 GN=Cops5 PE=1 SV=3	123.675	121.363	150.969	148.08	120.736	116.847	147.76	120.242	142.16	134.071	112.675	137.731	126.72	188.213	104.161	122.348	138.318	123.819	107.251	117.788
Q99KR7	Peptidyl-prolyl cis-trans isomerase F, mitochondrial OS=Mus musculus OX=10090 GN=Ppif PE=1 SV=1	105.138	95.3677	192.989	132.946	121.145	125.46	126.443	120.248	192.365	161.407	104.906	192.181	115.207	127.972	141.001	134.882	122.72	126.837	106.26	116.635
Q6P5H2	Nestin OS=Mus musculus OX=10090 GN=Nes PE=1 SV=1	88.9362	97.3085	233.419	116.584	134.341	140.814	111.459	120.254	310.696	266.548	98.9892	302.619	85.2734	69.6109	87.3896	138.525	100.739	94.705	10.3258	89.4989
Q8BJ71	Nuclear pore complex protein Nup93 OS=Mus musculus OX=10090 GN=Nup93 PE=1 SV=1	140.508	146.707	82.1383	132.559	104.987	126.922	148.364	120.286	128.214	97.1309	150.953	85.4565	138.439	158.852	121.232	160.06	116.385	112.018	173.651	147.436
P62743	AP-2 complex subunit sigma OS=Mus musculus OX=10090 GN=Ap2s1 PE=1 SV=1	129.019	136.741	244.582	178.422	85.684	133.425	145.592	120.291	75.6879	193.017	80.2083	151.902	107.392	70.8382	158.304	140.593	120.173	143.28	60.3623	135.383
Q8BHL5	Engulfment and cell motility protein 2 OS=Mus musculus OX=10090 GN=Elmo2 PE=1 SV=1	119.53	130.951	95.2351	104.099	173.765	131.939	117.575	120.295	87.4549	163.291	125.614	116.656	147.601	132.539	155.177	113.547	165.31	116.413	149.279	155.26
Q78ZM0	Sorting nexin-3 OS=Mus musculus OX=10090 GN=Snx3 PE=1 SV=1	130.609	142.973	109.867	137.907	122.441	137.227	131.67	120.295	93.5727	102.972	121.59	101.145	144.514	165.396	130.169	129.226	123.117	130.678	156.394	159.013
Q9JK53	Prolargin OS=Mus musculus OX=10090 GN=Prelp PE=1 SV=2	103.194	134.829	173.355	124.244	120.94	108.281	138.208	120.312	153.855	151.681	95.0108	127.796	119.839	156.99	171.026	133.171	144.22	125.036	102.298	139.41
P34022	Ran-specific GTPase-activating protein OS=Mus musculus OX=10090 GN=Ranbp1 PE=1 SV=2	92.2846	115.599	247.182	146.754	87.5171	112.932	139.844	120.364	250.357	185.075	95.2743	194.514	68.2119	119.643	130.435	126.932	109.877	128.562	82.8347	113.468
Q91YQ5	Dolichyl-diphosphooligosaccharide--protein glycosyltransferase subunit 1 OS=Mus musculus OX=10090 GN=Rpn1 PE=1 SV=1	154.605	134.581	51.3232	110.848	161.819	128.1	107.045	120.371	67.9763	62.2536	165.374	78.6798	204.691	139.479	108.007	168.142	136.169	111.117	188.616	170.867
Q08857	Platelet glycoprotein 4 OS=Mus musculus OX=10090 GN=Cd36 PE=1 SV=2	124.936	116.612	75.3747	79.1357	189.799	150.215	88.7899	120.388	108.593	102.544	158.464	96.6382	199.679	138.241	150.173	119.063	120.143	127.123	159.268	190.847
P10639	Thioredoxin OS=Mus musculus OX=10090 GN=Txn PE=1 SV=3	106.856	106.142	206.582	142.174	121.467	131.305	134.3	120.388	198.12	184.39	110.222	207.104	100.744	123.507	101.357	132.64	115.27	114.671	75.3649	107.107
Q9CR98	Protein FAM136A OS=Mus musculus OX=10090 GN=Fam136a PE=1 SV=1	118.059	110.629	154.609	100.891	117.519	102.303	73.4433	120.393	164.466	160.475	121.42	197.266	92.2529	139.553	136.641	91.2778	176.793	184.121	101.573	197.333
Q99JI6	Ras-related protein Rap-1b OS=Mus musculus OX=10090 GN=Rap1b PE=1 SV=2	116.554	115.878	173.003	108.676	156.586	149.743	115.789	120.402	175.396	150.219	113.84	134	151.589	121.263	135.907	110.561	132.206	120.215	113.658	123.851
F6ZQA3	Nuclear mitotic apparatus protein 1 (Fragment) OS=Mus musculus OX=10090 GN=Numa1 PE=1 SV=1	115.011	116.114	148.781	113.14	152.621	121.973	117.863	120.423	173.31	149.751	121.547	167.013	110.739	128.241	139.1	120.093	133.179	118.707	134.486	140.797
Q9D937	Uncharacterized protein C11orf98 homolog OS=Mus musculus OX=10090 PE=1 SV=1	130.522	112.71	160.646	118.313	174.48	130.34	136.259	120.442	105.947	113.237	144.246	91.3897	142.992	105.37	126.441	115.165	129.878	121.149	184.455	131.157
Q8CBA2	Schlafen family member 5 OS=Mus musculus OX=10090 GN=Slfn5 PE=1 SV=2	192.144	129.544	88.07	116.078	159.115	137.124	121.852	120.455	115.158	97.48	112.384	88.3192	191.837	94.0551	192.559	103.527	138.01	173.677	147.844	109.939
Q9Z1T1	AP-3 complex subunit beta-1 OS=Mus musculus OX=10090 GN=Ap3b1 PE=1 SV=2	134.575	147.023	82.3423	120.045	152.505	132.567	138.39	120.456	95.4597	99.1426	145.071	101.478	146.037	150.32	145.498	117.55	144.97	122.942	155.727	139.285
Q8C0M9	Isoaspartyl peptidase/L-asparaginase OS=Mus musculus OX=10090 GN=Asrgl1 PE=1 SV=1	104.631	98.6268	200.76	119.816	119.314	115.274	126.727	120.481	229.809	171.917	112.844	210.465	101.754	109.944	133.972	137.885	130.471	118.075	93.5571	116.264
P48024	Eukaryotic translation initiation factor 1 OS=Mus musculus OX=10090 GN=Eif1 PE=1 SV=2	111.687	144.531	206.633	159.001	109.525	127.127	137.181	120.499	158.305	170.131	103.644	119.232	83.5193	175.232	111.089	131.635	117.386	123.68	76.3353	119.515
P63242	Eukaryotic translation initiation factor 5A-1 OS=Mus musculus OX=10090 GN=Eif5a PE=1 SV=2	117.887	120.149	188.474	143.494	106.073	119.683	133.358	120.524	166.548	148.479	114.314	163.86	101.568	148.931	108.797	166.615	113.242	124.729	98.0958	117.868
Q3UQA7	Selenoprotein H OS=Mus musculus OX=10090 GN=Selenoh PE=1 SV=2	101.256	116.955	177.601	91.059	184.622	121.373	142.562	120.529	153.242	182.482	128.166	138.612	122.096	77.4246	160.844	82.4187	147.898	131.152	137.75	124.503
Q9DCZ4	MICOS complex subunit Mic26 OS=Mus musculus OX=10090 GN=Apoo PE=1 SV=2	155.623	129.08	48.2495	109.465	130.242	107.379	139.284	120.536	71.8915	75.5255	151.876	54.1403	159.919	248.153	83.3903	160.364	132.144	130.57	174.027	180.092
P28653	Biglycan OS=Mus musculus OX=10090 GN=Bgn PE=1 SV=1	127.209	153.186	51.8536	85.7649	178.895	155.557	99.5295	120.539	88.2538	78.2756	142.033	86.0481	195.877	147.051	135.949	87.0401	166.565	161.911	184.759	148.206
A0A0R4J038	Bradykinin OS=Mus musculus OX=10090 GN=Kng1 PE=1 SV=1	108.402	154.53	175.331	117.798	162.133	134.515	117.653	120.556	209.148	192.925	96.1137	207.129	99.2101	91.9504	110.34	100.257	139.598	134.294	78.2749	87.3754
P07724	Albumin OS=Mus musculus OX=10090 GN=Alb PE=1 SV=3	108.418	143.614	183.139	105.125	154.268	133.266	129.251	120.558	227.245	204.74	96.0088	201.313	104.098	91.0212	108.462	115.01	128.622	117.402	78.5039	97.8145
P21278	Guanine nucleotide-binding protein subunit alpha-11 OS=Mus musculus OX=10090 GN=Gna11 PE=1 SV=1	128.454	124.481	110.486	117.644	154.619	146.53	119.244	120.566	155.182	134.635	129.368	109.132	178.08	128.21	118.542	112.108	125.902	124.617	153.253	128.449
Q9DCL9	Multifunctional protein ADE2 OS=Mus musculus OX=10090 GN=Paics PE=1 SV=4	123.67	143.372	193.645	161.141	115.22	125.796	131.636	120.582	118.362	128.456	128.819	168.735	92.0678	119.677	99.2812	164.93	105.63	138.818	91.6752	111.276
Q8K426	Resistin-like gamma OS=Mus musculus OX=10090 GN=Retnlg PE=1 SV=1	69.4266	64.7184	207.206	127.297	116.816	119.672	168.921	120.591	190.542	287.377	123.471	227.579	93.5382	98.2344	83.0981	124.989	102.43	123.427	102.284	114.742
P62900	60S ribosomal protein L31 OS=Mus musculus OX=10090 GN=Rpl31 PE=1 SV=1	143.971	166.546	160.192	154.327	120.831	123.409	136.675	120.611	79.5434	86.4438	116.599	78.4462	112.217	131.637	123.289	153.264	110.497	137.616	165.181	142.056
B7ZNU9	Beta-2-syntrophin OS=Mus musculus OX=10090 GN=Sntb2 PE=1 SV=1	136.2	131.589	88.5956	107.479	189.39	147.696	109.493	120.617	85.8538	117.937	123.864	89.5174	180.156	140.047	125.382	116.431	154.597	132.446	180.757	121.091
Q8BLY2	Threonine--tRNA ligase 2, cytoplasmic OS=Mus musculus OX=10090 GN=Tars3 PE=1 SV=1	130.586	119.989	128.354	154.071	110.054	122.801	131.049	120.624	144.787	150.053	119.559	126.994	111.787	157.781	155.592	159.86	98.2704	116.207	132.965	142.498
Q9EQH2	Endoplasmic reticulum aminopeptidase 1 OS=Mus musculus OX=10090 GN=Erap1 PE=1 SV=2	108.701	110.713	201.902	140.637	117.076	127.711	128.924	120.625	211.565	197.59	111.773	201.525	107.492	87.0759	118.065	132.438	108.783	132.312	86.3443	103.783
P63325	40S ribosomal protein S10 OS=Mus musculus OX=10090 GN=Rps10 PE=1 SV=1	154.207	146.638	160.421	159.669	102.63	117.63	140.738	120.641	69.1393	75.437	138.253	98.2976	121.883	141.652	96.0149	196.588	108.401	124.294	140.191	139.403
Q8K0V4	CCR4-NOT transcription complex subunit 3 OS=Mus musculus OX=10090 GN=Cnot3 PE=1 SV=1	131.597	107.827	126.761	121.903	118.609	126.421	118.874	120.697	198.81	148.135	138.107	145.205	136.634	140.527	105.807	140.039	128.453	121.19	134.995	130.422
P62830	60S ribosomal protein L23 OS=Mus musculus OX=10090 GN=Rpl23 PE=1 SV=1	155.81	164.503	106.738	127.611	141.854	125.19	122.868	120.704	56.8364	70.3117	154.056	76.2804	134.209	125.274	98.9132	199.881	115.871	112.3	183.349	154.232
Q9CY58	Plasminogen activator inhibitor 1 RNA-binding protein OS=Mus musculus OX=10090 GN=Serbp1 PE=1 SV=2	129.56	132.853	212.91	159.12	71.6557	90.7082	111.416	120.717	190.499	153.791	112.423	103.519	94.3602	128.958	99.3939	191.447	112.499	122.476	130.663	156.255
Q9CQD1	Ras-related protein Rab-5A OS=Mus musculus OX=10090 GN=Rab5a PE=1 SV=1	122.27	120.096	147.888	102.725	148.656	137.145	122.848	120.723	189.503	156.674	125.338	114.665	133.788	114.604	118.566	127.81	119.397	115.362	166.173	133.61
O55137	Acyl-coenzyme A thioesterase 1 OS=Mus musculus OX=10090 GN=Acot1 PE=1 SV=1	109.385	119.94	177.643	128.928	125.641	121.303	128.996	120.747	246.863	188.803	114.428	244.966	90.8136	62.1053	148.968	130.159	109.298	130.193	86.0465	93.2857
P62257	Ubiquitin-conjugating enzyme E2 H OS=Mus musculus OX=10090 GN=Ube2h PE=1 SV=1	154.8	127.828	81.7407	147.903	96.7363	134.781	140.941	120.751	101.034	118.175	117.933	119.408	125.349	172.299	157.651	184.42	115.104	96.7259	152.543	151.601
Q9D3E6	Cohesin subunit SA-1 OS=Mus musculus OX=10090 GN=Stag1 PE=1 SV=3	152.034	144.499	91.2936	131.582	135.111	124.003	144.764	120.755	101.334	98.1634	142.794	89.603	149.091	127.257	127.376	121.048	138.584	130.55	177.579	137.965
Q8BH97	Reticulocalbin-3 OS=Mus musculus OX=10090 GN=Rcn3 PE=1 SV=1	86.0252	93.8508	180.5	129.573	129.341	124.089	119.848	120.768	267.405	167.53	121.68	235.515	121.151	107.646	138.192	107.827	112.204	127.76	92.8416	102.401
A0A087WQQ5	Kinectin OS=Mus musculus OX=10090 GN=Ktn1 PE=1 SV=1	112.474	117.768	182.748	153.149	116.047	132.348	110.549	120.77	190.603	156.126	116.012	174.145	93.2458	136.139	147.139	126.493	123.222	126.752	94.5694	119.5
Q9CQE5	Regulator of G-protein signaling 10 OS=Mus musculus OX=10090 GN=Rgs10 PE=1 SV=1	86.4912	104.26	243.99	125.581	70.1107	113.307	139.175	120.775	272.686	213.302	89.0789	194.526	80.3483	113.323	146.085	75.7184	135.86	153.433	78.5728	142.135
Q62426	Cystatin-B OS=Mus musculus OX=10090 GN=Cstb PE=1 SV=1	106.419	97.1284	168.028	121.21	108.993	120.928	134.365	120.78	215.381	183.061	103.199	237.872	104.993	135.505	117.331	123.202	135.877	121.453	86.2065	126.693
P24472	Glutathione S-transferase A4 OS=Mus musculus OX=10090 GN=Gsta4 PE=1 SV=3	124.463	125.635	162.014	154.795	112.102	128.459	130.126	120.81	144.447	131.042	121.116	164.484	127.853	107.843	141.547	155.961	121.298	126.787	115.154	109.045
P19324	Serpin H1 OS=Mus musculus OX=10090 GN=Serpinh1 PE=1 SV=3	115.882	152.732	214.837	148.48	116.246	161.302	122.897	120.819	174.422	163.586	125.384	83.7549	111.506	95.166	124.271	96.751	127.536	127.645	112.455	115.371
Q9ET01	Glycogen phosphorylase, liver form OS=Mus musculus OX=10090 GN=Pygl PE=1 SV=4	93.3738	101.229	200.161	140.591	94.8434	128.558	125.675	120.83	290.012	238.186	106.901	220.041	110.781	86.3676	114.599	120.353	123.536	117.262	73.0552	91.32
Q64514	Tripeptidyl-peptidase 2 OS=Mus musculus OX=10090 GN=Tpp2 PE=1 SV=3	112.875	110.739	204.335	139.713	116.269	126.176	130.626	120.865	199.05	196.869	109.405	201.42	98.1981	86.4209	120.223	138.017	112.54	131.949	91.5681	105.375
A0A0R4J1Z4	POU domain protein OS=Mus musculus OX=10090 GN=Pou2f1 PE=1 SV=1	126.559	127.271	97.1559	126.801	122.201	124.185	130.693	120.873	215.251	120.534	135.27	114.728	145.144	163.608	109.122	119.464	108.078	129.574	167.871	126.777
Q9WTX5	S-phase kinase-associated protein 1 OS=Mus musculus OX=10090 GN=Skp1 PE=1 SV=3	101.603	100.915	211.061	124.596	100.36	119.647	139.792	120.905	208.727	158.659	102.45	195.847	96.5459	158.582	112.818	143.414	122.162	122.867	86.6113	124.288
Q6ZQ58	La-related protein 1 OS=Mus musculus OX=10090 GN=Larp1 PE=1 SV=3	131.654	142.791	130.266	112.017	193.617	122.288	94.1552	120.917	143.641	121.263	141.877	127.786	103.525	154.138	141.256	129.401	169.627	113.518	111.73	107.491
B8JJN0	C3/C5 convertase OS=Mus musculus OX=10090 GN=Gm20547 PE=4 SV=1	109.818	144.699	193.47	114.636	128.359	140.8	115.428	120.929	179.034	181.49	107.495	212.808	99.718	61.3685	110.854	118.713	163.459	146.17	92.3353	96.683
E9PZD8	Ceruloplasmin OS=Mus musculus OX=10090 GN=Cp PE=1 SV=1	126.887	140.837	133.055	94.5997	186.429	146.626	102.648	120.941	156.716	151.259	122.144	217.261	124.957	84.3381	122.846	122.542	152.043	131.042	91.7388	98.3626
Q8R2P8	Lysine--tRNA ligase OS=Mus musculus OX=10090 GN=Kars PE=1 SV=1	119.742	127.269	194.371	152.781	106.27	121.378	136.559	120.957	173.313	142.946	122.033	163.251	99.1844	106.471	124.604	158.04	103.306	120.682	112.82	117.147
P58404	Striatin-4 OS=Mus musculus OX=10090 GN=Strn4 PE=1 SV=2	115.915	103.688	171.756	125.216	116.17	129.147	133.341	120.974	194.832	183.532	127.923	147.674	118.381	116.116	126.471	126.829	133.565	114.477	120.646	126.178
Q9JKB3	Y-box-binding protein 3 OS=Mus musculus OX=10090 GN=Ybx3 PE=1 SV=2	109.207	103.431	287.761	156.989	118.022	108.403	139.89	120.975	213.43	199.154	118.955	116.106	77.9531	112.138	89.8517	152.966	86.6402	115.429	93.4159	105.093
Q9CQA3	Succinate dehydrogenase [ubiquinone] iron-sulfur subunit, mitochondrial OS=Mus musculus OX=10090 GN=Sdhb PE=1 SV=1	114.978	118.975	174.566	107.07	143.911	129.129	131.205	120.977	166.164	158.955	113.484	171.903	112.482	110.436	139.635	138.948	118.796	123.444	114.881	130.469
P03958	Adenosine deaminase OS=Mus musculus OX=10090 GN=Ada PE=1 SV=3	101.093	95.0836	181.491	140.171	115.809	123.159	127.69	121.018	196.623	179.999	100.001	212.525	134.376	125.242	142.098	129.103	123.192	130.796	76.6491	112.941
P97351	40S ribosomal protein S3a OS=Mus musculus OX=10090 GN=Rps3a PE=1 SV=3	157.305	154.254	136.952	139.533	131.94	128.939	118.592	121.021	75.8266	72.9592	145.3	76.6978	132.531	126.167	99.9637	194.305	117.432	117.36	170.49	139.559
Q61598	Rab GDP dissociation inhibitor beta OS=Mus musculus OX=10090 GN=Gdi2 PE=1 SV=1	98.9072	103.79	241.519	118.354	117.446	118.533	142.723	121.021	241.84	224.498	98.6698	177.179	96.9167	84.136	129.15	118.684	115.942	120.319	87.9547	117.647
Q922D8	C-1-tetrahydrofolate synthase, cytoplasmic OS=Mus musculus OX=10090 GN=Mthfd1 PE=1 SV=4	164.055	190.788	105.39	183.708	84.8319	136.339	143.174	121.025	69.7755	71.1538	157.963	73.8315	95.1313	169.172	130.265	182.948	90.996	145.004	105.795	119.42
Q64674	Spermidine synthase OS=Mus musculus OX=10090 GN=Srm PE=1 SV=1	111.029	117.12	206.251	160.561	106.4	120.32	126.278	121.04	189.247	158.838	123.639	190.489	97.2002	106.766	113.265	172.29	103.156	108.43	90.2495	109.226
Q8BTW3	Exosome complex component MTR3 OS=Mus musculus OX=10090 GN=Exosc6 PE=1 SV=1	108.861	104.316	190.838	133.133	123.509	117.206	119.587	121.042	222.947	182.603	111.205	219.746	91.2144	113.311	110.887	140.498	116.041	131.785	97.0937	104.768
Q8QZS1	3-hydroxyisobutyryl-CoA hydrolase, mitochondrial OS=Mus musculus OX=10090 GN=Hibch PE=1 SV=1	117.422	101.396	188.455	131.889	101.827	105.767	141.64	121.043	230.091	167.339	113.57	172.834	123.313	114.143	118.033	147.33	100.802	124.674	112.036	124.681
P16254	Signal recognition particle 14 kDa protein OS=Mus musculus OX=10090 GN=Srp14 PE=1 SV=1	117.361	115.811	197.855	123.934	107.68	113.043	128.514	121.048	178.648	149.41	119.232	172.117	117.615	91.6484	99.3498	159.367	121.738	128.788	130.497	136.572
Q8K0U4	Heat shock 70 kDa protein 12A OS=Mus musculus OX=10090 GN=Hspa12a PE=1 SV=1	148.927	133.078	89.7914	89.6148	168.383	140.615	127.373	121.052	110.559	116.97	84.2643	52.9412	261.315	121.822	193.565	98.5927	159.876	138.851	141.841	139.234
P17156	Heat shock-related 70 kDa protein 2 OS=Mus musculus OX=10090 GN=Hspa2 PE=1 SV=2	116.203	114.944	213.701	146.061	102.496	126.082	133.86	121.086	195.064	164.547	112.509	190.207	95.8756	84.1888	125.973	149.651	110.407	128.115	106.699	107.454
E9PYH6	Histone-lysine N-methyltransferase SETD1A OS=Mus musculus OX=10090 GN=Setd1a PE=1 SV=1	141.196	145.206	88.135	108.906	123.941	125.807	140.19	121.108	103.857	94.6147	154.783	84.9935	125.955	152.586	138.863	134.314	146.461	131.154	174.902	157.85
A0A0R4J256	Proteasome subunit beta OS=Mus musculus OX=10090 GN=Psmb9 PE=1 SV=1	101.25	102.737	184.849	119.49	145.118	116.39	123.258	121.124	218.07	182.421	108.066	231.112	99.4733	114.628	108.715	103.287	127.496	133.926	99.3738	116.938
Q8R1B4	Eukaryotic translation initiation factor 3 subunit C OS=Mus musculus OX=10090 GN=Eif3c PE=1 SV=1	148.479	154.841	87.456	152.263	140.395	133.079	134.724	121.135	78.0811	85.7006	153.883	81.6111	134.729	145.932	131.156	143.215	110.67	123.477	167.479	137.861
Q9CQ62	2,4-dienoyl-CoA reductase, mitochondrial OS=Mus musculus OX=10090 GN=Decr1 PE=1 SV=1	103.175	101.199	196.45	132.771	115.353	118.452	123.577	121.137	219.993	168.819	110.504	229.625	107.536	112.256	112.808	144.3	112.69	119.23	87.3228	121.366
Q8R5H1	Ubiquitin carboxyl-terminal hydrolase 15 OS=Mus musculus OX=10090 GN=Usp15 PE=1 SV=1	146.408	160.635	141.269	171.768	100.6	125.12	128.741	121.139	134.843	107.6	127.493	126.849	95.2753	155.154	124.712	170.314	104.213	128.283	103.621	114.432
O55125	Protein NipSnap homolog 1 OS=Mus musculus OX=10090 GN=Nipsnap1 PE=1 SV=1	121.994	84.2322	180.729	82.4835	154.667	133.467	137.812	121.162	165.863	166.638	109.597	108.144	149.754	141.142	134.213	115.855	147.478	88.3298	144.859	162.133
Q80VQ0	Aldehyde dehydrogenase family 3 member B1 OS=Mus musculus OX=10090 GN=Aldh3b1 PE=1 SV=1	131.813	135.092	100.026	147.219	135.95	125.35	156.235	121.168	61.3786	145.598	122.221	131.129	179.601	105.011	133.243	129.313	120.78	110.42	137.674	157.746
P61620	Protein transport protein Sec61 subunit alpha isoform 1 OS=Mus musculus OX=10090 GN=Sec61a1 PE=1 SV=2	161.936	120.364	49.3603	119.969	166.23	124.554	109.654	121.173	67.3272	59.2408	161.402	77.6802	213.166	155.443	83.6898	167.214	137.814	105.928	201.221	160.092
Q80Y14	Glutaredoxin-related protein 5, mitochondrial OS=Mus musculus OX=10090 GN=Glrx5 PE=1 SV=2	138.398	157.562	211.498	169.436	71.1413	112.446	111.63	121.182	171.899	111.701	109.807	121.092	66.5046	199.567	85.9435	217.135	76.4015	125.301	66.7921	141.894
A0A0R4J131	Biotinidase OS=Mus musculus OX=10090 GN=Btd PE=1 SV=1	89.3161	100.889	205.539	124.702	124.647	117.123	111.621	121.189	245.555	170.893	101.416	205.294	121.774	119.366	127.687	122.18	114.983	127.75	95.8034	127.981
P61759	Prefoldin subunit 3 OS=Mus musculus OX=10090 GN=Vbp1 PE=1 SV=2	125.437	135.252	122.125	175.698	114.084	114.745	149.749	121.223	108.933	111.716	125.198	128.049	114.404	170.858	137.915	137.049	118.122	118.05	141.743	124.997
P47758	Signal recognition particle receptor subunit beta OS=Mus musculus OX=10090 GN=Srprb PE=1 SV=1	161.31	129.333	57.3506	122.939	124.334	118.356	113.458	121.26	43.2898	71.0914	162.828	76.2599	145.787	149.255	129.94	184.447	152.838	100.505	218.012	197.465
Q00519	Xanthine dehydrogenase/oxidase OS=Mus musculus OX=10090 GN=Xdh PE=1 SV=5	94.0492	99.0586	194.25	141.988	126.802	142.581	123.144	121.269	201.618	198.634	129.032	223.818	123.792	83.5365	118.903	120.957	118.326	124.511	70.6019	99.1054
G5E895	Aldo-keto reductase family 1, member B10 (aldose reductase) OS=Mus musculus OX=10090 GN=Akr1b10 PE=1 SV=1	121.242	111.945	166.492	145.016	136.78	136.153	139.647	121.276	163.212	112.016	130.146	192.973	151.36	110.46	119.673	121.797	124.041	121.064	96.178	94.674
Q9QYC0	Alpha-adducin OS=Mus musculus OX=10090 GN=Add1 PE=1 SV=2	113.268	114.576	179.819	127.866	126.422	128.28	134.57	121.284	183.954	158.632	124.748	170.514	100.235	108.923	140.725	127.523	116.577	124.959	118.563	122.56
P28076	Proteasome subunit beta type-9 OS=Mus musculus OX=10090 GN=Psmb9 PE=1 SV=1	90.3809	99.5624	197.307	113.292	152.191	119.845	117.706	121.287	211.88	195.497	101.958	243.403	92.8554	121.803	108.728	111.756	132.739	128.752	85.868	115.604
Q91W89	Alpha-mannosidase 2C1 OS=Mus musculus OX=10090 GN=Man2c1 PE=1 SV=1	103.749	96.4824	206.971	135.192	119.492	110.648	151.632	121.292	231.017	206.586	109.058	232.316	102.726	75.7202	126.724	111.991	113.726	112.693	84.6565	115.802
Q9QYS9	Protein quaking OS=Mus musculus OX=10090 GN=Qki PE=1 SV=1	125.09	132.691	115.381	164.538	100.107	131.934	113.568	121.308	140.973	106.681	130.078	136.105	119.036	170.202	138.556	126.998	142.022	150.315	139.211	115.638
B2RU69	CUB and zona pellucida-like domain-containing protein 1 OS=Mus musculus OX=10090 GN=Cuzd1 PE=1 SV=1	322.114	102.072	3.77498	229.081	187.374	83.5981	52.5916	121.309	4.39401	5.14572	228.2	116.549	135.385	125.783	69.9588	243.541	184.074	61.486	137.629	94.5347
Q9JJI8	60S ribosomal protein L38 OS=Mus musculus OX=10090 GN=Rpl38 PE=1 SV=3	149.976	136.28	150.008	107.956	177.697	123.968	114.263	121.312	62.3926	94.0597	145.862	75.5376	144.843	170.03	72.7936	196.066	108.4	94.9655	129.184	168.635
O88738	Baculoviral IAP repeat-containing protein 6 OS=Mus musculus OX=10090 GN=Birc6 PE=1 SV=2	141.31	156.45	91.2289	154.829	123.309	125.559	137.553	121.319	90.7641	88.7563	135.376	99.4384	130.26	172.415	124.914	150.628	127.654	117.579	152.011	133.541
Q8CAY6	Acetyl-CoA acetyltransferase, cytosolic OS=Mus musculus OX=10090 GN=Acat2 PE=1 SV=2	101.38	87.9059	204.848	118.538	111.925	121.212	140.489	121.338	219.973	196.219	111.182	223.682	99.88	115.908	117.731	135.772	101.752	129.298	82.4041	126.51
Q9DBD0	Inhibitor of carbonic anhydrase OS=Mus musculus OX=10090 GN=Ica PE=1 SV=1	108.435	164.431	177.205	133.465	142.396	123.489	111.28	121.34	197.333	176.034	108.689	194.643	85.7301	82.9746	124.912	136.169	124.53	119.206	86.9778	111.689
Q8BG07	5'-3' exonuclease PLD4 OS=Mus musculus OX=10090 GN=Pld4 PE=1 SV=1	99.5724	113.333	224.375	130.114	134.279	137.456	132.377	121.345	198.325	181.37	96.0845	195.459	116.192	94.9751	129.465	114.857	131.329	102.6	82.1194	114.64
Q9D1J3	SAP domain-containing ribonucleoprotein OS=Mus musculus OX=10090 GN=Sarnp PE=1 SV=3	105.474	88.8772	230.48	88.8303	135.707	104.469	139.046	121.351	286.157	198.963	103.646	146.487	99.0664	94.4324	153.156	106.374	112.35	111.037	133.645	140.609
P97426	Eosinophil cationic protein 1 OS=Mus musculus OX=10090 GN=Ear1 PE=2 SV=1	86.1226	130.42	115.087	132.664	104.348	106.6	169.594	121.352	304.889	223.968	132.73	213.383	96.5761	122.34	174.826	83.8656	112.593	103.072	60.5574	104.687
Q561M1	Low molecular weight cytosolic acid phosphatase OS=Mus musculus OX=10090 GN=Acp1 PE=1 SV=1	108.197	115.66	226.284	153.192	97.7098	121.609	138.948	121.395	156.599	165.84	101.66	138.304	97.7988	147.391	131.797	160.903	105.788	122.627	90.6128	127.437
Q9Z103	Activity-dependent neuroprotector homeobox protein OS=Mus musculus OX=10090 GN=Adnp PE=1 SV=2	124.66	129.64	137.161	107.798	137.772	116.034	167.014	121.409	94.5485	114.992	119.084	131.727	125.188	158.797	139.739	139.117	131.589	115.777	135.535	150.651
Q9CQ71	Replication protein A 14 kDa subunit OS=Mus musculus OX=10090 GN=Rpa3 PE=1 SV=1	140.808	150.671	147.189	162.899	90.5092	118.643	157.226	121.423	120.069	97.9595	134.115	93.8528	93.6319	222.855	89.5609	172.574	109.249	112.698	100.933	126.358
P97311	DNA replication licensing factor MCM6 OS=Mus musculus OX=10090 GN=Mcm6 PE=1 SV=1	132.758	192.601	237.948	225.383	82.1399	139.809	141.123	121.424	89.8117	108.639	124.753	90.1707	62.0022	136.194	87.9181	141.729	77.7694	159.093	76.9515	97.053
Q8QZY1	Eukaryotic translation initiation factor 3 subunit L OS=Mus musculus OX=10090 GN=Eif3l PE=1 SV=1	141.439	147.218	99.6771	170.634	117.588	129.377	146.915	121.434	74.0177	101.837	144.813	81.9913	141.14	180.107	111.265	148.811	109.205	119.165	138.639	135.075
Q8BVU5	ADP-ribose pyrophosphatase, mitochondrial OS=Mus musculus OX=10090 GN=Nudt9 PE=1 SV=1	121.334	134.967	240.491	175.129	86.7562	129.673	152.655	121.443	157.332	161.722	107.901	164.959	78.8585	116.652	107.851	155.801	89.5047	123.263	66.5705	109.401
P15702	Leukosialin OS=Mus musculus OX=10090 GN=Spn PE=1 SV=1	127.166	125.288	141.676	114.888	129.934	126.848	100.132	121.457	187.724	161.761	125.099	125.842	109.754	169.061	116.402	125.934	141.712	140.204	111.613	137.085
P08249	Malate dehydrogenase, mitochondrial OS=Mus musculus OX=10090 GN=Mdh2 PE=1 SV=3	107.929	105.637	214.315	126.48	109.308	122.484	136.332	121.46	232.381	178.164	106.29	191.272	96.1413	114.578	124.162	142.864	103.563	119.845	92.6497	116.645
Q920A5	Retinoid-inducible serine carboxypeptidase OS=Mus musculus OX=10090 GN=Scpep1 PE=1 SV=2	104.133	120.512	170.039	167.156	114.334	117.021	126.134	121.476	219.748	117.683	99.9171	198.746	123.886	163.232	139.045	119.864	114.795	119.302	86.8945	102.677
O55142	60S ribosomal protein L35a OS=Mus musculus OX=10090 GN=Rpl35a PE=1 SV=2	168.897	156.633	109.033	142.561	132.624	126.737	123.421	121.482	52.4114	57.2811	146.595	71.8638	157.591	126.772	89.1999	199.437	110.368	116.565	181.942	149.297
P97449	Aminopeptidase N OS=Mus musculus OX=10090 GN=Anpep PE=1 SV=4	129.027	116.88	100.551	97.3567	162.411	138.186	131.351	121.506	151.304	130.162	133.215	133.661	158.95	151.631	134.852	121.896	117.858	120.782	134.315	139.656
Q06770	Corticosteroid-binding globulin OS=Mus musculus OX=10090 GN=Serpina6 PE=1 SV=1	128.137	117.307	164.198	105.661	142.053	133.754	122.915	121.509	152.685	210.177	88.5531	186.393	116.782	129.183	113.949	154.665	134.566	143.019	78.4692	102.026
B1AUN2	Eukaryotic translation initiation factor 2B, subunit 3 OS=Mus musculus OX=10090 GN=Eif2b3 PE=1 SV=1	140.268	149.472	95.8347	156.144	114.988	121.977	139.262	121.536	93.7899	95.2604	138.816	104.229	120.832	135.862	133.531	167.819	112.684	119.53	188.328	136.353
Q60754	Macrophage receptor MARCO OS=Mus musculus OX=10090 GN=Marco PE=1 SV=1	159.695	161.43	161.934	131.777	172.432	149.877	83.0953	121.537	102.604	129.029	92.4846	97.7605	140.28	79.3682	115.525	85.4876	163.278	169.396	159.672	115.719
Q3U9G9	Delta(14)-sterol reductase LBR OS=Mus musculus OX=10090 GN=Lbr PE=1 SV=2	139.222	141.646	71.7314	78.8229	180.278	141.974	125.216	121.538	76.6516	98.4692	149.871	101.697	149.509	119.947	129.31	125.572	139.843	125.028	204.749	166.945
A0A1B0GSC4	Pyroglutamyl-peptidase 1 (Fragment) OS=Mus musculus OX=10090 GN=Pgpep1 PE=1 SV=1	97.4516	140.842	155.327	62.2959	223.604	172.673	92.7337	121.54	193.109	182.156	99.3018	218.162	128.56	101.243	120.469	107.946	126.845	172.357	81.6404	51.5018
Q9CPT4	Myeloid-derived growth factor OS=Mus musculus OX=10090 GN=Mydgf PE=1 SV=1	112.827	98.9559	195.695	149.246	121.865	114.355	124.328	121.552	212.705	166.933	121.836	216.786	113.765	104.298	106.652	151.677	97.8076	113.212	86.0656	115.109
E9PXY8	Ubiquitin carboxyl-terminal hydrolase 7 OS=Mus musculus OX=10090 GN=Usp7 PE=1 SV=1	149.258	194.824	108.026	158.67	119.163	133.142	145.038	121.558	84.7581	100.021	140.277	85.5599	121.111	114.524	134.672	128.937	128.783	143.719	129.85	116.264
P10518	Delta-aminolevulinic acid dehydratase OS=Mus musculus OX=10090 GN=Alad PE=1 SV=1	138.335	135.869	292.719	156.996	102.472	150.582	95.9645	121.569	182.754	121.539	103.093	139.945	54.4745	144.59	89.2871	172.126	65.3922	99.3538	56.8228	168.443
Q9EPQ7	StAR-related lipid transfer protein 5 OS=Mus musculus OX=10090 GN=Stard5 PE=1 SV=2	130.846	124.788	92.2172	157.65	130.698	139.871	138.194	121.604	75.4783	95.2931	116.77	144.421	152.241	192.382	148.507	108.443	141.393	122.672	124.188	138.865
P70268	Serine/threonine-protein kinase N1 OS=Mus musculus OX=10090 GN=Pkn1 PE=1 SV=3	146.638	140.042	95.8643	120.31	119.82	135.404	134.296	121.613	149.884	117.23	145.43	114.817	155.047	125.446	134.774	136.627	130.121	121.578	131.111	137.33
Q9JKX6	ADP-sugar pyrophosphatase OS=Mus musculus OX=10090 GN=Nudt5 PE=1 SV=1	109.913	116.71	224.48	146.128	104.975	115.382	117.487	121.617	224.59	162.961	112.52	209.937	79.6452	113.897	96.7215	154.506	112.63	129.317	83.2567	106.253
Q9R1P4	Proteasome subunit alpha type-1 OS=Mus musculus OX=10090 GN=Psma1 PE=1 SV=1	103.334	102.812	203.104	131.332	115.339	115.452	127.276	121.639	224.717	186.046	105.172	208.925	95.7223	108.494	126.122	132.677	119.103	128.177	98.2561	114.64
Q64462	Cytochrome P450 4B1 OS=Mus musculus OX=10090 GN=Cyp4b1 PE=1 SV=1	204.375	142.427	49.9176	145.467	179.646	164.92	65.4789	121.656	47.9993	96.2599	179.106	65.5718	125.25	154.863	232.295	125.236	145.088	92.225	75.5802	185.444
P41233	Phospholipid-transporting ATPase ABCA1 OS=Mus musculus OX=10090 GN=Abca1 PE=1 SV=4	133.835	157.215	104.411	141.132	151.588	108.589	102.724	121.665	163.764	133.929	128.623	113.39	139.192	147.081	140.955	156.121	114.329	127.7	108.289	122.082
Q07113	Cation-independent mannose-6-phosphate receptor OS=Mus musculus OX=10090 GN=Igf2r PE=1 SV=1	135.538	122.069	127.363	91.1902	163.359	113.232	90.8887	121.694	125.094	132.22	134.796	123.027	141.042	140.822	142.102	174.319	128.588	126.104	120.631	171.905
P59708	Splicing factor 3B subunit 6 OS=Mus musculus OX=10090 GN=Sf3b6 PE=1 SV=1	135.566	138.703	115.549	149.608	104.941	105.591	146.098	121.694	134.101	97.3973	132.785	138.588	127.889	174.648	123.788	153.653	113.613	115.928	114.393	150.891
Q9Z0J0	NPC intracellular cholesterol transporter 2 OS=Mus musculus OX=10090 GN=Npc2 PE=1 SV=1	96.3644	108.114	209.407	130.066	127.919	131.632	139.695	121.697	221.381	173.601	93.3076	223.268	108.219	133.085	110.115	114.962	115.123	123.227	72.3531	98.2861
P83887	Tubulin gamma-1 chain OS=Mus musculus OX=10090 GN=Tubg1 PE=1 SV=1	149.622	149.492	66.7474	121.695	146.891	130.668	153.811	121.726	68.3608	97.2258	151.473	83.1961	140.999	154.087	128.409	123.341	123.759	142.385	176.211	139.829
Q8CG46	Structural maintenance of chromosomes protein 5 OS=Mus musculus OX=10090 GN=Smc5 PE=1 SV=1	138.814	164.299	75.4324	89.2362	150.899	137.655	108.177	121.736	134.444	104.182	153.595	99.5097	135.627	115.337	144.937	127.311	153.855	179.155	169.066	110.118
Q9DCT8	Cysteine-rich protein 2 OS=Mus musculus OX=10090 GN=Crip2 PE=1 SV=1	77.1929	80.1953	165.132	123.267	103.918	141.296	116.805	121.741	235.533	196.617	100.409	98.3876	98.2513	71.0026	405.752	117.313	127.04	133.104	180.104	118.827
Q8K400	Syntaxin-binding protein 5 OS=Mus musculus OX=10090 GN=Stxbp5 PE=1 SV=3	144.598	140.457	130.924	134.691	147.073	125.114	155.696	121.758	113.327	118.078	139.105	115.07	151.46	105.526	126.703	123.326	130.276	122.331	129.735	111.363
O08912	Polypeptide N-acetylgalactosaminyltransferase 1 OS=Mus musculus OX=10090 GN=Galnt1 PE=1 SV=1	148.475	148.766	77.3202	159.651	110.142	113.95	130.186	121.761	110.986	81.3818	137.047	88.8922	162.855	129.611	124.128	142.498	153.57	107.081	199.067	143.174
Q9D358	Low molecular weight phosphotyrosine protein phosphatase OS=Mus musculus OX=10090 GN=Acp1 PE=1 SV=3	111.991	117.455	222.635	155.619	95.5874	120.232	139.284	121.779	154.682	163.995	102.397	133.737	96.5848	148.078	133.234	159.404	105.602	125.125	92.5577	128.166
P48722	Heat shock 70 kDa protein 4L OS=Mus musculus OX=10090 GN=Hspa4l PE=1 SV=2	112.253	121.716	216.885	152.74	91.1555	130.711	138.39	121.797	195.521	176.2	110.5	188.008	91.054	95.0614	124.542	143.204	107.924	131.038	86.2648	107.341
Q9CWS4	Integrator complex subunit 11 OS=Mus musculus OX=10090 GN=Ints11 PE=1 SV=1	129.192	139.168	122.546	109.425	136.053	135.806	145.241	121.808	141.155	135.306	144.939	94.2321	116.615	135.782	141.081	131.01	149.145	114.326	153.356	119.179
Q9R059	Four and a half LIM domains protein 3 OS=Mus musculus OX=10090 GN=Fhl3 PE=1 SV=2	88.7849	96.9609	217.538	128.539	135.272	137.458	123.59	121.808	251.392	198.545	106.22	224.547	97.4675	90.7929	140.985	115.303	125.757	118.378	87.8243	79.7562
Q8BSY0	Aspartyl/asparaginyl beta-hydroxylase OS=Mus musculus OX=10090 GN=Asph PE=1 SV=1	105.602	166.682	168.74	165.691	123.154	141.606	127.201	121.809	115.906	138.813	119.1	144.182	108.217	111.152	146.147	121.478	122.951	149.686	98.1588	101.872
Q9JHF7	Hematopoietic prostaglandin D synthase OS=Mus musculus OX=10090 GN=Hpgds PE=1 SV=3	138.024	125.747	74.6759	155.38	122.276	138.215	146.927	121.818	112.976	84.6938	130.335	176.736	178.425	148.598	147.434	133.212	128.752	106.563	114.556	120.812
Q9D0F9	Phosphoglucomutase-1 OS=Mus musculus OX=10090 GN=Pgm1 PE=1 SV=4	93.7625	88.9642	206.739	135.744	128.999	124.523	118.253	121.822	234.116	211.38	101.627	253.748	112.512	82.147	115.363	108.833	115.992	125.569	81.637	116.279
A0A6I8MX27	L-lactate dehydrogenase B chain OS=Mus musculus OX=10090 GN=Ldhb PE=4 SV=1	128.176	89.5374	176.437	131.19	96.283	131.795	137.005	121.844	284.273	199.872	95.5125	277.023	101.935	80.5768	123.889	116.464	116.518	113.71	77.4895	99.661
P70195	Proteasome subunit beta type-7 OS=Mus musculus OX=10090 GN=Psmb7 PE=1 SV=1	113.973	120.137	214.848	142.02	113.231	117.063	128.596	121.868	241.904	161.215	108.718	199.211	90.1524	100.13	121.999	150.806	100.186	127.2	89.8786	91.5112
P26231	Catenin alpha-1 OS=Mus musculus OX=10090 GN=Ctnna1 PE=1 SV=1	120.216	131.494	100.424	123.409	137.812	144.982	126.728	121.89	116.586	115.318	134.769	130.762	147.868	127.277	164.302	117.602	135.911	123.602	156.505	145.374
B7ZNL2	Nap1l4 protein OS=Mus musculus OX=10090 GN=Nap1l4 PE=1 SV=1	127.306	147.945	162.852	158.255	107.155	119.717	142.76	121.894	86.4769	112.807	121.424	124.51	109.536	149.595	117.016	137.441	125.692	142.471	121.657	140.286
Q6S9I0	Kininogen 2 OS=Mus musculus OX=10090 GN=Kng2 PE=1 SV=1	104.248	154.932	184.798	120.534	159.58	132.646	118.569	121.909	212.396	191.586	82.2599	212.4	99.631	96.5045	113.187	96.246	136.498	136.588	78.0017	88.6774
Q3U2G2	Heat shock 70 kDa protein 4 OS=Mus musculus OX=10090 GN=Hspa4 PE=1 SV=1	104.602	108.962	225.25	132.123	106.796	120.685	137.267	121.914	215.577	187.506	105.938	215.563	90.2188	78.4295	123.599	136.901	110.986	127.565	92.9557	116.386
Q61838	Pregnancy zone protein OS=Mus musculus OX=10090 GN=Pzp PE=1 SV=3	97.6294	149.823	183.778	104.687	166.28	132.797	122.707	121.962	227.263	200.781	94.1473	218.154	114.894	81.7601	100.086	104.91	132.141	142.621	73.8186	74.4324
Q9CQR2	40S ribosomal protein S21 OS=Mus musculus OX=10090 GN=Rps21 PE=1 SV=1	143.536	122.056	148.713	171.079	59.3574	110.89	125.336	121.972	146.017	138.208	123.847	116.117	110.707	148.55	111.953	208.606	112.165	129.997	144.867	127.792
Q9QXT0	Protein canopy homolog 2 OS=Mus musculus OX=10090 GN=Cnpy2 PE=1 SV=1	107.985	100.161	160.904	157.357	116.525	112.672	111.397	121.975	247.968	157.641	119.618	197.74	124.382	113.942	145.702	144.221	112.484	111.08	114.499	100.794
A0A140T8T4	60S ribosomal protein L9 OS=Mus musculus OX=10090 GN=Rpl9-ps6 PE=3 SV=1	159.41	163.366	117.21	136.047	124.558	121.475	116.343	121.982	75.2691	76.7219	151.63	76.1033	141.295	135.731	97.9725	196.187	120.517	117.731	147.898	156.145
Q8QZT1	Acetyl-CoA acetyltransferase, mitochondrial OS=Mus musculus OX=10090 GN=Acat1 PE=1 SV=1	105.791	101.958	190.923	130.77	116.817	113.513	133.007	122.02	227.319	170.873	108.598	200.02	109.146	110.183	135.033	152.222	101.09	119.313	106.793	112.988
Q8BWY3	Eukaryotic peptide chain release factor subunit 1 OS=Mus musculus OX=10090 GN=Etf1 PE=1 SV=4	146.747	149.727	91.1294	145.244	135.522	132.611	125.917	122.038	73.8245	111.471	136.022	90.8111	154.931	177.4	101.643	158.494	120.977	123.352	127.048	141.182
P14131	40S ribosomal protein S16 OS=Mus musculus OX=10090 GN=Rps16 PE=1 SV=4	164.451	158.059	144.744	153.189	132.888	132.501	120.894	122.056	59.8661	64.989	138.648	91.9359	135.317	122.93	95.9271	193.777	106.397	126.287	150.298	128.749
Q8BK64	Activator of 90 kDa heat shock protein ATPase homolog 1 OS=Mus musculus OX=10090 GN=Ahsa1 PE=1 SV=2	150.189	152.707	82.3648	160.405	128.027	135.217	127.164	122.061	68.9984	88.3232	145.233	106.237	138.779	148.783	127.661	142.097	124.524	125.047	153.466	142.055
G3X8R0	Receptor expression-enhancing protein OS=Mus musculus OX=10090 GN=Reep5 PE=1 SV=1	134.545	113.395	70.0556	134.48	141.884	118.642	100.884	122.093	77.5453	82.8686	141.181	105.91	171.583	187.611	111.804	167.605	153.547	111.258	188.692	160.458
Q01853	Transitional endoplasmic reticulum ATPase OS=Mus musculus OX=10090 GN=Vcp PE=1 SV=4	110.813	111.461	196.403	129.545	113.032	118.627	131.122	122.095	197.861	174.24	114.512	210.805	102.089	81.3475	128.219	146.776	118.868	124.52	102.005	120.043
Q3UPH1	Protein PRRC1 OS=Mus musculus OX=10090 GN=Prrc1 PE=1 SV=1	113.44	113.99	137.61	124.898	114.439	118.56	152.045	122.098	164.069	119.071	127.553	189.102	136.299	138.901	124.75	169.763	115.271	110.43	119.02	117.452
P12787	Cytochrome c oxidase subunit 5A, mitochondrial OS=Mus musculus OX=10090 GN=Cox5a PE=1 SV=2	136.233	157.506	73.8509	140.753	34.8981	108.565	86.5147	122.102	106.789	85.1877	137.203	89.0344	121.123	216.209	167.668	234.707	182.099	116.001	122.897	190.515
O09131	Glutathione S-transferase omega-1 OS=Mus musculus OX=10090 GN=Gsto1 PE=1 SV=2	100.55	99.8842	181.778	140.457	117.278	122.831	133.729	122.114	211.543	166.004	118.08	223.211	122.046	113.75	137.645	149.526	100.682	115.205	76.0698	108.927
[truncated: 2,282 more rows]

## Sheet: Brain
Protein	DESCRIPTION	WT_1	WT_2	WT_3	WT_4	WT_5	WT_6	D_1	D_2	D_3	D_4	D_5	D_6	Rev_1	Rev_2	Rev_3	Rev_4	Rev_5	Rev_6	PBS_1	PBS_2
[truncated: 3,304 more rows]
